# Supplementary material for: Transcriptomic and Epigenomic Responses to Cortisol-Mediated Stress in Rainbow Trout (Oncorhynchus mykiss) Skeletal Muscle
Source: Int J Mol Sci. 2024 Jul 10;25(14):7586. doi: 10.3390/ijms25147586 (PMC11276852; doi:10.3390/ijms25147586)
Supplement: Supplementary file 1 [file ijms-25-07586-s001.zip › SupplementaryTable1.xlsx]

## Sheet: Hoja1
Name	Chromosome	Region	Max group mean	Log₂ fold change	Fold change	P-value	FDR p-value	Bonferroni	Gene ID
ppp1r15b_1	2	56630801..56637633	37.137	12.017	4144.56	2.08651e-06	0.000503834	0.078797	ENSOMYG00000037589
tnni2a.2	30	13313221..13319786	27.3915	11.5286	2954.23	1.6839e-05	0.00269414	0.635925	ENSOMYG00000051621
gene:ENSOMYG00000048922	9	complement(15019856..15022588)	24.1423	9.59002	770.698	0.000177564	0.013823	1	ENSOMYG00000048922
gene:ENSOMYG00000042534	26	32080016..32087208	8.37648	9.45997	704.263	0.000216624	0.0157367	1	ENSOMYG00000042534
krt15_2	13	20656619..20661201	13.0661	9.45605	702.352	0.000204081	0.0152063	1	ENSOMYG00000006805
gene:ENSOMYG00000030171	18	complement(5181994..5311164)	0.229011	9.1553	570.19	0.000387181	0.0242141	1	ENSOMYG00000030171
gene:ENSOMYG00000020702	21	18105043..18106453	33.2759	9.10547	550.832	0.000341255	0.022249	1	ENSOMYG00000020702
gene:ENSOMYG00000055817	15	complement(77603948..77605569)	23.5242	8.80232	446.441	0.000561895	0.0307595	1	ENSOMYG00000055817
gene:ENSOMYG00000034938	12	complement(31143075..31150667)	4.69293	8.71724	420.873	0.000528869	0.0297249	1	ENSOMYG00000034938
spp1_2	12	complement(17935734..17940707)	94.2383	7.6442	200.047	1.00047e-13	1.30457e-09	3.77829e-09	ENSOMYG00000021668
vgll4l_2	11	55012085..55015759	15.1768	7.49633	180.559	9.50237e-07	0.000284842	0.0358857	ENSOMYG00000017938
vgll4l_1	6	26339613..26345036	9.87022	7.42201	171.494	1.52808e-06	0.000398509	0.0577081	ENSOMYG00000034894
acod1	22	complement(618338..622074)	13.3843	7.34502	162.582	6.61484e-07	0.000218365	0.024981	ENSOMYG00000028719
gene:ENSOMYG00000038389	9	37923661..37948122	1.95065	7.27261	154.623	1.2359e-06	0.000347096	0.0466738	ENSOMYG00000038389
e3	17	45518374..45572749	94.8852	7.25678	152.935	5.66362e-15	1.47702e-10	2.13887e-10	ENSOMYG00000045164
gene:ENSOMYG00000075836	16	72246671..72250149	28.3561	7.01373	129.224	1.95285e-09	3.18302e-06	7.37492e-05	ENSOMYG00000075836
gene:ENSOMYG00000065648	1	complement(80903335..80922242)	5.82851	6.78909	110.591	6.0688e-09	6.88123e-06	0.000229188	ENSOMYG00000065648
RGS1	30	30852276..30860276	9.93501	6.70924	104.636	2.64083e-08	2.08698e-05	0.00099731	ENSOMYG00000014683
gene:ENSOMYG00000027669	15	57087606..57096036	8.83949	6.61659	98.1278	5.85023e-08	3.8142e-05	0.00220934	ENSOMYG00000027669
CATH-1a	28	13217261..13226865	20.5204	6.54051	93.0871	4.58402e-09	5.97734e-06	0.000173116	ENSOMYG00000040935
apnl_2	13	37845591..37847531	301.609	6.46262	88.1946	3.03932e-11	1.98156e-07	1.1478e-06	ENSOMYG00000007884
gene:ENSOMYG00000060891	9	15343152..15348370	8.91241	6.45299	87.6081	7.77986e-07	0.000247428	0.0293806	ENSOMYG00000060891
si:ch1073-303k11.2_1	14	complement(27491558..27492358)	33.0483	6.43094	86.2793	3.05837e-05	0.00415413	1	ENSOMYG00000003672
gene:ENSOMYG00000003844	8	51902767..51911987	2.77283	6.37961	83.2633	3.25037e-05	0.00439204	1	ENSOMYG00000003844
saa_2	6	72689663..72690462	405.294	6.37381	82.9296	1.32055e-07	7.32735e-05	0.00498705	ENSOMYG00000037490
gene:ENSOMYG00000027472	30	8099705..8105651	10.3501	6.34745	81.4279	2.87622e-07	0.000120982	0.0108621	ENSOMYG00000027472
gene:ENSOMYG00000024502	6	72669349..72700904	22.1072	6.32736	80.3019	3.93831e-10	1.14119e-06	1.4873e-05	ENSOMYG00000024502
fblim1	7	71340168..71345211	36.8493	6.30628	79.1369	1.62366e-10	5.29293e-07	6.13176e-06	ENSOMYG00000044426
gene:ENSOMYG00000050887	9	16407423..16422847	2.51952	6.17328	72.1678	2.9788e-06	0.00068144	0.112494	ENSOMYG00000050887
lamc2_2	28	23024948..23042013	45.5845	6.15188	71.1049	5.38438e-11	2.80838e-07	2.03341e-06	ENSOMYG00000029743
gene:ENSOMYG00000037399	17	50510926..50541075	1.2654	6.14371	70.7037	3.74514e-06	0.000807186	0.141435	ENSOMYG00000037399
mmp9_2	16	71700997..71708556	94.8262	6.13113	70.0898	1.02857e-10	3.832e-07	3.88439e-06	ENSOMYG00000009763
ptgs2a	28	complement(28893983..28900445)	3.07379	6.0535	66.4178	4.10703e-05	0.00518611	1	ENSOMYG00000045785
gene:ENSOMYG00000014870	4	21274080..21301655	3.35552	5.99918	63.9637	5.74272e-08	3.8142e-05	0.00216874	ENSOMYG00000014870
gene:ENSOMYG00000030914	8	32163423..32166548	15.1532	5.9772	62.9966	5.41812e-07	0.000201856	0.0204615	ENSOMYG00000030914
lep	2	75565425..75567137	11.3334	5.97203	62.771	0.000116552	0.0102688	1	ENSOMYG00000023515
gene:ENSOMYG00000025851	27	26358950..26366106	22.4404	5.9677	62.583	7.03546e-10	1.52898e-06	2.65694e-05	ENSOMYG00000025851
ankrd22	16	complement(13482249..13491857)	1.92434	5.8954	59.5239	0.000163306	0.0131446	1	ENSOMYG00000013746
gene:ENSOMYG00000066942	13	complement(12756268..12758008)	18.3537	5.88471	59.0847	1.10577e-05	0.00192249	0.417593	ENSOMYG00000066942
saa_3	26	32677989..32678802	136.787	5.87932	58.8643	4.45138e-09	5.97734e-06	0.000168106	ENSOMYG00000036847
gene:ENSOMYG00000029016	19	39432888..39435072	39.1187	5.87912	58.8563	1.45601e-07	7.48117e-05	0.00549862	ENSOMYG00000029016
gene:ENSOMYG00000007860	13	37843009..37844317	143.706	5.8575	57.9808	1.58907e-09	2.76276e-06	6.00112e-05	ENSOMYG00000007860
gene:ENSOMYG00000024562	6	19294824..19304003	64.5139	5.82147	56.5506	9.2433e-10	1.85428e-06	3.49073e-05	ENSOMYG00000024562
gene:ENSOMYG00000026119	7	complement(80112242..80168074)	2.82287	5.81184	56.1744	2.59158e-08	2.08698e-05	0.000978712	ENSOMYG00000026119
capgb_2	21	complement(51257790..51272762)	9.46789	5.8023	55.804	6.23723e-10	1.47873e-06	2.35549e-05	ENSOMYG00000031438
RIPK4	12	32458568..32471076	1.34434	5.77623	54.805	0.000219985	0.015848	1	ENSOMYG00000039676
gene:ENSOMYG00000020761	21	complement(24321975..24328602)	6.12818	5.7505	53.8361	1.07465e-06	0.000318476	0.0405843	ENSOMYG00000020761
zgc:171775_1	9	68740418..68761484	0.76717	5.73053	53.0961	0.000205818	0.0152921	1	ENSOMYG00000003062
pkp1b_1	7	complement(40324907..40346041)	9.42496	5.66656	50.7931	3.71544e-09	5.59902e-06	0.000140314	ENSOMYG00000032188
foxq1a_1	8	69692510..69693409	16.0237	5.56072	47.2002	0.000355621	0.0226201	1	ENSOMYG00000004292
gdpd3a_1	12	complement(61618661..61638440)	0.704467	5.54179	46.5848	0.00024675	0.0174864	1	ENSOMYG00000017813
gene:ENSOMYG00000005815	17	complement(82770790..82800224)	4.07265	5.53994	46.5252	4.33961e-08	3.05872e-05	0.00163885	ENSOMYG00000005815
gene:ENSOMYG00000038855	26	22425474..22441501	22.3322	5.53781	46.4566	1.2717e-09	2.36891e-06	4.80258e-05	ENSOMYG00000038855
gene:ENSOMYG00000018496	17	complement(28555561..28560649)	29.7189	5.5264	46.0907	1.57806e-07	7.62115e-05	0.00595954	ENSOMYG00000018496
gene:ENSOMYG00000054756	6	88201581..88234521	0.41846	5.49947	45.2384	0.000448052	0.0267792	1	ENSOMYG00000054756
gene:ENSOMYG00000016030	12	85139975..85147845	13.4245	5.49594	45.1276	1.3699e-07	7.44281e-05	0.00517341	ENSOMYG00000016030
itga6b_1	8	complement(77049917..77080994)	9.37393	5.467	44.2315	5.1345e-10	1.33903e-06	1.93904e-05	ENSOMYG00000008002
s100v2_1	32	31097620..31103228	23.5543	5.45803	43.9574	5.48425e-09	6.50108e-06	0.000207113	ENSOMYG00000009173
gene:ENSOMYG00000046726	Y	31042401..31056945	1.55897	5.42623	42.9991	2.66223e-05	0.00379389	1	ENSOMYG00000046726
gene:ENSOMYG00000007995	10	complement(71438461..71439935)	9.12731	5.42584	42.9873	0.000975461	0.0469355	1	ENSOMYG00000007995
gene:ENSOMYG00000054775	8	complement(71695945..71716296)	12.7916	5.41422	42.6425	9.2236e-11	3.832e-07	3.48329e-06	ENSOMYG00000054775
gene:ENSOMYG00000025074	2	complement(2512445..2519022)	1.93108	5.38437	41.7693	0.000524075	0.029583	1	ENSOMYG00000025074
fam83b_1	20	complement(34419525..34429032)	2.29402	5.37076	41.377	2.3876e-05	0.00351787	0.901678	ENSOMYG00000045765
gene:ENSOMYG00000013580	9	complement(13823906..13829968)	1.93812	5.32856	40.1842	0.000331541	0.0217242	1	ENSOMYG00000013580
gene:ENSOMYG00000019834	16	9028961..9053290	15.6762	5.32195	40.0005	5.24603e-09	6.50108e-06	0.000198116	ENSOMYG00000019834
gene:ENSOMYG00000044031	7	complement(71125970..71141329)	28.8336	5.26064	38.3364	8.14934e-09	8.50106e-06	0.00030776	ENSOMYG00000044031
gene:ENSOMYG00000013504	13	complement(43348811..43351445)	14.2071	5.24578	37.9435	5.83957e-06	0.00117146	0.220531	ENSOMYG00000013504
gene:ENSOMYG00000040599	26	50868648..50884488	0.725798	5.23312	37.6119	0.000952616	0.046436	1	ENSOMYG00000040599
gene:ENSOMYG00000007583	19	complement(8848448..8875083)	0.720764	5.18299	36.3276	7.09898e-05	0.00743511	1	ENSOMYG00000007583
gene:ENSOMYG00000008712	8	2987642..2996260	38.4303	5.14897	35.4808	3.78773e-08	2.82229e-05	0.00143044	ENSOMYG00000008712
trpm6_2	11	47659748..47718899	0.180513	5.14696	35.4314	0.000926426	0.0454996	1	ENSOMYG00000016125
p2rx1_1	10	7732631..7782220	0.538699	5.14082	35.2809	1.4433e-05	0.00235249	0.545064	ENSOMYG00000060599
gene:ENSOMYG00000029769	2	complement(35348126..35373909)	0.717747	5.13714	35.1911	8.95908e-05	0.00852677	1	ENSOMYG00000029769
e7	13	complement(20737885..20743057)	275.534	5.1149	34.6528	2.211e-08	1.86636e-05	0.000834983	ENSOMYG00000006974
gene:ENSOMYG00000011583	2	complement(31631442..31643950)	2.67389	5.09705	34.2266	1.95949e-06	0.00048475	0.0740002	ENSOMYG00000011583
IGFBP-6A2	17	complement(58066815..58068561)	10.4204	5.09317	34.1347	0.000141906	0.0116991	1	ENSOMYG00000034410
gene:ENSOMYG00000026537	32	34056057..34079922	2.67333	5.0927	34.1237	1.99729e-07	9.3013e-05	0.00754276	ENSOMYG00000026537
gene:ENSOMYG00000018061	24	complement(42192312..42216234)	1.37953	5.08161	33.8624	3.01848e-06	0.000684513	0.113993	ENSOMYG00000018061
gene:ENSOMYG00000013913	9	complement(14296032..14330608)	0.661085	5.07794	33.7763	1.25109e-06	0.000347096	0.0472473	ENSOMYG00000013913
gene:ENSOMYG00000032128	5	79914920..79932745	19.7981	5.07505	33.7088	1.51545e-08	1.46375e-05	0.000572309	ENSOMYG00000032128
gene:ENSOMYG00000034985	5	81780414..81824877	13.9891	5.07041	33.6004	3.8645e-09	5.59902e-06	0.000145943	ENSOMYG00000034985
cldni_1	12	81893354..81895389	55.7182	5.03365	32.7552	6.6573e-08	4.13371e-05	0.00251413	ENSOMYG00000003709
krt15_1	13	20623320..20626983	82.3799	5.01444	32.3218	1.67686e-08	1.56182e-05	0.000633267	ENSOMYG00000006659
slc7a11_1	14	11604440..11614404	5.93361	5.00287	32.0638	8.69905e-08	5.15597e-05	0.0032852	ENSOMYG00000047463
gene:ENSOMYG00000068135	5	complement(22223326..22231172)	17.6733	4.99527	31.8953	1.31653e-07	7.32735e-05	0.00497186	ENSOMYG00000068135
gene:ENSOMYG00000015161	18	complement(58303830..58306445)	14.275	4.9628	31.1853	3.22951e-06	0.00071985	0.121963	ENSOMYG00000015161
gene:ENSOMYG00000033301	22	30178932..30203302	6.47613	4.96022	31.1296	1.16686e-07	6.76234e-05	0.00440665	ENSOMYG00000033301
lima1a_1	9	complement(64424982..64438352)	20.6137	4.95565	31.0312	6.32597e-08	4.02378e-05	0.002389	ENSOMYG00000022505
prg4a_1	8	complement(55556557..55564099)	2.16718	4.94054	30.7079	0.000373982	0.0235581	1	ENSOMYG00000047885
ptgis_1	7	68077560..68091932	1.5971	4.91773	30.2263	0.000113085	0.0100945	1	ENSOMYG00000036530
vig-2	17	complement(28936672..28939859)	55.75	4.91547	30.1789	7.49891e-09	8.14851e-06	0.000283196	ENSOMYG00000019668
casp3b	31	complement(18670673..18676530)	3.86893	4.90604	29.9824	7.61119e-05	0.00778401	1	ENSOMYG00000042666
gene:ENSOMYG00000011163	11	58213204..58217313	13.6777	4.89993	29.8556	5.833e-07	0.000202551	0.0220283	ENSOMYG00000011163
gene:ENSOMYG00000029834	23	19974055..19995466	5.14227	4.89646	29.7838	2.0499e-07	9.37882e-05	0.00774144	ENSOMYG00000029834
tfap2c_1	7	78447738..78469166	2.89129	4.89227	29.6976	3.81041e-07	0.000151967	0.01439	ENSOMYG00000022641
gene:ENSOMYG00000017262	31	complement(23194525..23195879)	94.9106	4.88773	29.6042	4.32056e-08	3.05872e-05	0.00163166	ENSOMYG00000017262
gene:ENSOMYG00000004007	3	complement(26812468..26843911)	3.90375	4.88754	29.6003	2.74746e-07	0.000117461	0.0103758	ENSOMYG00000004007
upk1a_2	3	complement(15628678..15631128)	22.7757	4.87434	29.3307	3.35291e-06	0.000741022	0.126623	ENSOMYG00000001828
myo5b_2	12	complement(19462046..19535018)	1.19771	4.86592	29.1601	1.47079e-07	7.48117e-05	0.00555445	ENSOMYG00000009470
gene:ENSOMYG00000040119	31	17152886..17155034	25.0761	4.84342	28.7089	2.17682e-06	0.00052082	0.0822078	ENSOMYG00000040119
gene:ENSOMYG00000063893	31	complement(40594084..40597147)	28.0416	4.83267	28.4957	8.94817e-07	0.000274715	0.0337928	ENSOMYG00000063893
gene:ENSOMYG00000073334	11	complement(60521450..60522628)	12.6766	4.82853	28.414	0.000216629	0.0157367	1	ENSOMYG00000073334
gene:ENSOMYG00000031533	28	16170803..16183046	6.40524	4.81815	28.2103	4.08123e-07	0.000158857	0.0154127	ENSOMYG00000031533
gene:ENSOMYG00000046580	8	complement(51497112..51516188)	4.11921	4.81356	28.1207	6.83463e-07	0.0002228	0.025811	ENSOMYG00000046580
gene:ENSOMYG00000017735	21	complement(40385353..40390865)	11.7916	4.81063	28.0637	1.4917e-07	7.48117e-05	0.00563341	ENSOMYG00000017735
gene:ENSOMYG00000051743	2	complement(100665554..100716961)	1.98408	4.79613	27.7829	1.96948e-07	9.3013e-05	0.00743776	ENSOMYG00000051743
fam83b_2	23	complement(38083789..38094744)	3.07845	4.7951	27.7632	1.16463e-05	0.00198512	0.439821	ENSOMYG00000043069
fermt1_2	8	36590791..36603864	2.07161	4.77772	27.4307	5.93939e-05	0.00664778	1	ENSOMYG00000019340
gene:ENSOMYG00000021775	9	49064651..49080432	0.909452	4.7747	27.3733	0.000289657	0.0195699	1	ENSOMYG00000021775
zgc:194679_1	6	complement(93792149..93808220)	0.893316	4.77236	27.3289	0.000418173	0.0255327	1	ENSOMYG00000029489
capn12_1	24	2868735..2882020	7.14323	4.77075	27.2986	3.65642e-07	0.000148993	0.0138085	ENSOMYG00000020371
gene:ENSOMYG00000003360	9	19920480..19939204	1.39265	4.75098	26.9269	1.37094e-05	0.00226283	0.517734	ENSOMYG00000003360
capn12_2	27	5937667..5949492	1.19821	4.74062	26.7344	0.00052767	0.0297216	1	ENSOMYG00000067445
ltb4r2b_1	8	74408428..74413628	2.70543	4.737	26.6674	0.000398253	0.0247877	1	ENSOMYG00000022683
gpa33a_2	18	7514423..7525866	1.22262	4.72876	26.5154	0.000462018	0.0273219	1	ENSOMYG00000034519
mmp30	12	complement(31113641..31122443)	11.5339	4.72232	26.3972	2.21854e-08	1.86636e-05	0.000837831	ENSOMYG00000034890
apnl_1	12	70990703..70991803	66.0461	4.70987	26.1706	6.42352e-07	0.000217354	0.0242584	ENSOMYG00000011340
gene:ENSOMYG00000025494	18	complement(33393326..33415445)	0.881959	4.69467	25.8962	8.93649e-05	0.00852677	1	ENSOMYG00000025494
SPAM1	30	complement(12453729..12459005)	2.50655	4.66903	25.4401	0.000343688	0.0222961	1	ENSOMYG00000042108
itgb3a_1	12	complement(69587796..69604503)	5.52882	4.64189	24.966	1.14915e-06	0.000332985	0.0433976	ENSOMYG00000038418
gene:ENSOMYG00000029843	2	35394010..35405021	1.12732	4.63826	24.9032	0.000164952	0.0132363	1	ENSOMYG00000029843
gene:ENSOMYG00000067423	9	55686348..55691693	7.63031	4.63394	24.8288	1.54571e-06	0.000399113	0.0583736	ENSOMYG00000067423
gene:ENSOMYG00000023013	10	complement(42609084..42616260)	11.0361	4.62459	24.6684	8.45304e-07	0.000265599	0.0319229	ENSOMYG00000023013
gene:ENSOMYG00000018432	17	28460444..28701737	29.2557	4.62023	24.5939	4.5155e-08	3.09894e-05	0.00170528	ENSOMYG00000018432
si:ch211-191a24.4	5	complement(82601985..82605446)	3.58261	4.60172	24.2805	0.000253056	0.0176996	1	ENSOMYG00000035310
gene:ENSOMYG00000006268	1	73650153..73670689	14.1513	4.60106	24.2693	2.29105e-07	0.000101268	0.00865214	ENSOMYG00000006268
cavin2a_1	3	41740264..41764692	0.740782	4.60087	24.2661	0.000103183	0.00944176	1	ENSOMYG00000013408
gene:ENSOMYG00000054472	13	complement(35123722..35148214)	0.502431	4.59623	24.1882	0.000360263	0.0228596	1	ENSOMYG00000054472
epcam	1	65291965..65295668	74.2311	4.58875	24.063	3.67423e-08	2.81824e-05	0.00138757	ENSOMYG00000026064
fhdc4	27	complement(17859851..17868439)	5.88139	4.58482	23.9977	2.05972e-06	0.000502015	0.0777855	ENSOMYG00000043156
gene:ENSOMYG00000017845	21	complement(40630529..40684444)	0.234047	4.57645	23.8588	0.000702036	0.0363262	1	ENSOMYG00000017845
gene:ENSOMYG00000005094	6	complement(45904068..45907159)	12.78	4.57511	23.8367	6.31017e-06	0.00123732	0.238304	ENSOMYG00000005094
gene:ENSOMYG00000038450	17	34459877..34468479	32.9819	4.56967	23.7469	7.83713e-08	4.75313e-05	0.00295969	ENSOMYG00000038450
upk1a_1	2	complement(24250346..24252985)	20.7963	4.56701	23.7032	5.90277e-07	0.000202551	0.0222918	ENSOMYG00000027230
grb7	20	16627818..16636553	3.25416	4.56443	23.6608	1.73222e-05	0.00272137	0.654174	ENSOMYG00000011816
gene:ENSOMYG00000035143	13	complement(58625977..58661835)	2.14644	4.55971	23.5836	2.87836e-05	0.00402003	1	ENSOMYG00000035143
gene:ENSOMYG00000005576	16	complement(5062962..5069845)	19.1745	4.53362	23.1609	3.84594e-07	0.000151967	0.0145242	ENSOMYG00000005576
gene:ENSOMYG00000045321	10	complement(36618482..36629870)	2.00123	4.53163	23.1289	0.000282972	0.019239	1	ENSOMYG00000045321
agr1_2	22	complement(20195714..20202399)	7.28119	4.52859	23.0802	5.50284e-06	0.00112999	0.207815	ENSOMYG00000016488
spout1	5	complement(15771720..15775877)	2.27182	4.5238	23.0037	0.000575257	0.0311894	1	ENSOMYG00000003272
gene:ENSOMYG00000033651	30	36503242..36517232	0.869487	4.51565	22.8742	0.00101617	0.0481832	1	ENSOMYG00000033651
gdpd2_2	31	29872608..29887360	2.90596	4.51505	22.8646	3.43357e-06	0.000752471	0.129669	ENSOMYG00000044427
gene:ENSOMYG00000050473	31	complement(11120315..11158917)	4.5797	4.51242	22.823	1.23954e-06	0.000347096	0.0468111	ENSOMYG00000050473
tmem30b	19	complement(55747921..55759758)	2.25664	4.47518	22.2415	4.82783e-05	0.00585604	1	ENSOMYG00000007695
gene:ENSOMYG00000004330	8	10256785..10268686	2.6603	4.46668	22.1107	5.21398e-05	0.00617112	1	ENSOMYG00000004330
agr1_1	3	44469984..44475267	9.46122	4.44686	21.8091	1.34291e-06	0.00036105	0.0507152	ENSOMYG00000029562
krt15_4	13	20686532..20690216	20.3712	4.4442	21.7689	6.50086e-07	0.000217354	0.0245505	ENSOMYG00000060381
cldni_2	13	49099690..49102459	4.09022	4.4177	21.3728	0.0010048	0.0478482	1	ENSOMYG00000065235
havcr1_2	12	complement(55507837..55528829)	0.777745	4.41272	21.2991	0.000802523	0.0404035	1	ENSOMYG00000017688
gene:ENSOMYG00000028365	8	complement(71705002..71706526)	138.459	4.41014	21.2611	1.36559e-08	1.36974e-05	0.000515715	ENSOMYG00000028365
krt8	9	complement(68767130..68815507)	405.342	4.40861	21.2384	1.47297e-07	7.48117e-05	0.00556269	ENSOMYG00000057091
gene:ENSOMYG00000015846	7	74920631..74923103	8.1944	4.40755	21.2228	4.86808e-05	0.00587753	1	ENSOMYG00000015846
gene:ENSOMYG00000003733	2	complement(13957689..13960085)	6.21312	4.3751	20.7508	9.60171e-05	0.0090073	1	ENSOMYG00000003733
dlx3b_1	16	complement(19437178..19439591)	26.4993	4.31004	19.8358	4.11922e-06	0.000873374	0.155562	ENSOMYG00000009308
si:ch211-207e14.4	16	70432303..70444137	0.86349	4.30966	19.8307	0.000743979	0.037895	1	ENSOMYG00000009201
anxa1a_1	6	complement(19312307..19324234)	45.7122	4.25713	19.1216	2.54881e-07	0.000110784	0.0096256	ENSOMYG00000025243
si:dkey-148a17.6_1	6	78089120..78090178	20.9979	4.22932	18.7565	5.72409e-05	0.00651871	1	ENSOMYG00000045750
gene:ENSOMYG00000009468	10	57993830..58082946	0.438223	4.22796	18.7388	8.59602e-06	0.0015787	0.324629	ENSOMYG00000009468
gene:ENSOMYG00000029549	6	complement(11522611..11528711)	3.60505	4.22508	18.7015	5.06279e-05	0.00602889	1	ENSOMYG00000029549
f3a_2	15	7075168..7085512	1.34867	4.22426	18.6909	0.00100544	0.0478482	1	ENSOMYG00000018368
clic3_2	Y	16875246..16877163	37.6118	4.21596	18.5836	1.31592e-06	0.000357478	0.0496957	ENSOMYG00000043559
pla2g4aa	28	28918533..28946570	1.53063	4.21409	18.5596	4.56057e-06	0.000959155	0.17223	ENSOMYG00000045883
gene:ENSOMYG00000012390	23	15912158..15915947	72.1292	4.20437	18.4349	5.24199e-07	0.000198124	0.0197964	ENSOMYG00000012390
capn9_1	13	complement(20122644..20131528)	7.54415	4.20268	18.4133	1.12377e-06	0.000329291	0.0424393	ENSOMYG00000035711
fat2_2	31	complement(8783594..8859182)	0.350351	4.2013	18.3957	0.000140802	0.0116571	1	ENSOMYG00000037065
tjp2a_2	Y	19563734..19599547	1.15874	4.17662	18.0837	8.25255e-06	0.00152637	0.311657	ENSOMYG00000047617
si:ch211-157c3.4_1	12	complement(100631075..100634237)	5.62728	4.17386	18.0491	0.000413522	0.0253747	1	ENSOMYG00000005332
slc6a11a_2	17	54592661..54622897	0.833938	4.17062	18.0087	3.3827e-05	0.00450089	1	ENSOMYG00000046372
rdh3	3	48891589..48898487	2.51576	4.16904	17.989	0.000168237	0.0133357	1	ENSOMYG00000047765
gene:ENSOMYG00000074965	32	complement(39508659..39509774)	175.473	4.16598	17.9509	1.16391e-06	0.000333557	0.0439551	ENSOMYG00000074965
PIK3R6_2	17	complement(26191509..26219007)	0.907115	4.16507	17.9396	2.40681e-05	0.00352624	0.908931	ENSOMYG00000045828
gene:ENSOMYG00000031415	28	complement(16144023..16151608)	42.8264	4.1492	17.7433	1.53903e-07	7.5729e-05	0.00581215	ENSOMYG00000031415
gene:ENSOMYG00000042640	8	complement(68834995..68856260)	19.4809	4.14529	17.6952	1.2982e-06	0.000356376	0.0490265	ENSOMYG00000042640
gene:ENSOMYG00000032007	12	78515309..78528564	17.4894	4.14442	17.6846	5.79703e-07	0.000202551	0.0218925	ENSOMYG00000032007
gene:ENSOMYG00000004857	12	complement(87955335..87991122)	3.14805	4.13967	17.6265	2.23444e-06	0.000524974	0.0843838	ENSOMYG00000004857
gene:ENSOMYG00000023212	27	7516098..7530360	1.45987	4.12386	17.4343	0.000242891	0.017307	1	ENSOMYG00000023212
gene:ENSOMYG00000043573	25	complement(17186552..17206179)	2.44184	4.12	17.3878	9.20049e-06	0.00164342	0.347457	ENSOMYG00000043573
vsig8b	6	26813716..26818654	19.8217	4.11103	17.28	1.49718e-06	0.000398417	0.0565409	ENSOMYG00000037822
esrp2_1	6	78103860..78125992	1.29598	4.10784	17.2419	0.000194787	0.0147242	1	ENSOMYG00000045782
spaca4l_2	32	37625470..37634298	19.3268	4.07876	16.8977	4.71012e-07	0.00018064	0.0177878	ENSOMYG00000060153
ap1m2_2	17	20366080..20375570	1.71309	4.07716	16.8791	0.000330342	0.0217002	1	ENSOMYG00000066058
gene:ENSOMYG00000064789	9	complement(4534765..4575758)	1.37862	4.06428	16.729	6.0773e-06	0.00120985	0.229509	ENSOMYG00000064789
gene:ENSOMYG00000034314	16	49400131..49406221	8.93299	4.06214	16.7042	3.48276e-05	0.00456416	1	ENSOMYG00000034314
ptprz1a_1	2	complement(60293885..60372719)	0.536492	4.06167	16.6988	8.93328e-06	0.0016115	0.337365	ENSOMYG00000046529
esrp1_2	3	6426386..6446662	1.7293	4.05692	16.6439	7.50062e-05	0.00773157	1	ENSOMYG00000030840
gene:ENSOMYG00000011330	12	70984052..70986306	39.8382	4.05082	16.5737	9.43012e-07	0.000284842	0.0356128	ENSOMYG00000011330
gene:ENSOMYG00000059476	10	50973786..50974571	38.8848	4.04847	16.5467	4.16472e-05	0.00519673	1	ENSOMYG00000059476
ttc22	5	85497411..85502804	2.9101	4.03805	16.4276	0.000188276	0.0144386	1	ENSOMYG00000004094
f3a_1	11	complement(22565241..22628685)	2.62814	4.03454	16.3877	2.21798e-06	0.000524974	0.083762	ENSOMYG00000019166
gene:ENSOMYG00000073105	8	complement(77246200..77276997)	1.57117	4.03361	16.3771	1.1154e-05	0.00192639	0.42123	ENSOMYG00000073105
gene:ENSOMYG00000021422	6	complement(81393083..81421424)	0.376981	4.02444	16.2734	0.000144061	0.0118143	1	ENSOMYG00000021422
ITGA2_2	12	complement(13767591..13802306)	0.551867	4.02195	16.2453	0.000109349	0.0099018	1	ENSOMYG00000019605
galnt6_2	16	39522649..39536496	1.31174	4.01352	16.1507	2.60953e-05	0.00375989	0.985489	ENSOMYG00000040767
lpar3	4	1299273..1314851	1.66001	3.99255	15.9176	5.47636e-05	0.00634747	1	ENSOMYG00000005824
gene:ENSOMYG00000049809	1	complement(16722962..16725543)	5.94544	3.99164	15.9076	0.000402952	0.0250205	1	ENSOMYG00000049809
agr2_1	18	complement(51093788..51096314)	39.4878	3.99078	15.898	3.60173e-06	0.000782746	0.136019	ENSOMYG00000034643
gene:ENSOMYG00000052649	27	9700292..9704889	5.71649	3.98982	15.8875	0.000102898	0.00944176	1	ENSOMYG00000052649
il-1rii	3	complement(61957372..61964059)	27.6378	3.98452	15.8292	2.95946e-06	0.00068144	0.111764	ENSOMYG00000039543
atp1a3	2	39170515..39195241	3.75168	3.98309	15.8136	7.01536e-07	0.000225869	0.0264935	ENSOMYG00000032393
gene:ENSOMYG00000046043	6	complement(22573230..22579199)	1.94837	3.98039	15.784	0.000891209	0.0442996	1	ENSOMYG00000046043
mslna	13	complement(39256311..39276489)	1.84732	3.97699	15.7469	0.000266755	0.0182868	1	ENSOMYG00000016880
gene:ENSOMYG00000014363	19	complement(60051055..60071501)	0.888928	3.95461	15.5045	0.000115051	0.0102055	1	ENSOMYG00000014363
esrp1_1	2	15005809..15023028	1.6665	3.9505	15.4604	3.00375e-05	0.00411003	1	ENSOMYG00000029240
si:ch211-157c3.4_2	13	complement(73117687..73135821)	3.46312	3.93685	15.3147	3.65748e-05	0.00474545	1	ENSOMYG00000063871
gene:ENSOMYG00000063342	6	complement(71821735..71937678)	0.124743	3.93435	15.2882	0.000727158	0.0374035	1	ENSOMYG00000063342
gene:ENSOMYG00000008445	5	23873610..23882184	3.2947	3.92382	15.1771	4.5226e-05	0.00558981	1	ENSOMYG00000008445
gene:ENSOMYG00000026618	31	complement(33693773..33736699)	0.340466	3.92339	15.1726	0.000585518	0.0316143	1	ENSOMYG00000026618
tnk1_2	21	51056388..51066526	3.78788	3.91439	15.0782	8.24092e-05	0.00820286	1	ENSOMYG00000030250
gene:ENSOMYG00000066902	7	complement(7978419..7991908)	1.31518	3.89962	14.9246	0.000482233	0.0280262	1	ENSOMYG00000066902
myo1eb_2	3	4999599..5016764	1.71038	3.89771	14.9049	1.64028e-06	0.000419382	0.0619453	ENSOMYG00000048112
gene:ENSOMYG00000010962	14	complement(26731713..26737116)	2.0236	3.89368	14.8633	0.000973317	0.0469189	1	ENSOMYG00000010962
gene:ENSOMYG00000000285	5	complement(6438263..6484049)	0.737966	3.89304	14.8567	1.32821e-05	0.00223473	0.501597	ENSOMYG00000000285
dspa_1	8	69019410..69045557	44.8777	3.86493	14.5701	1.51825e-06	0.000398509	0.0573366	ENSOMYG00000002065
zgc:86896_2	13	complement(70029841..70042404)	9.32449	3.86073	14.5276	1.75005e-06	0.000443103	0.0660907	ENSOMYG00000016889
gene:ENSOMYG00000036176	21	43267340..43268140	21.0273	3.84251	14.3453	0.000188794	0.0144386	1	ENSOMYG00000036176
gene:ENSOMYG00000069667	3	61610521..61644390	0.861716	3.83228	14.244	2.35762e-05	0.00349343	0.890355	ENSOMYG00000069667
gene:ENSOMYG00000044275	17	complement(41728038..41736867)	37.1407	3.82518	14.1741	6.90863e-06	0.00133459	0.260904	ENSOMYG00000044275
gene:ENSOMYG00000036122	8	67578122..67692288	4.88884	3.81057	14.0313	1.80952e-06	0.000453755	0.0683366	ENSOMYG00000036122
limk2_1	6	complement(31060566..31095604)	1.4603	3.80877	14.0138	3.28598e-05	0.00441727	1	ENSOMYG00000012102
gene:ENSOMYG00000056357	17	17672184..17712953	0.331565	3.80515	13.9786	0.000967589	0.0468159	1	ENSOMYG00000056357
noxa1_1	6	complement(42539862..42548449)	2.24035	3.80192	13.9473	8.75584e-05	0.00845717	1	ENSOMYG00000038135
CELSR1	2	complement(58119435..58201079)	0.236358	3.79831	13.9125	0.000140389	0.0116571	1	ENSOMYG00000040475
gene:ENSOMYG00000071227	7	5126693..5130025	18.1667	3.79555	13.8859	8.31128e-05	0.00824144	1	ENSOMYG00000071227
krt15_3	13	20674791..20679605	11.2852	3.79418	13.8728	4.596e-05	0.00565373	1	ENSOMYG00000049057
gene:ENSOMYG00000006333	16	complement(5045703..5120777)	3.52483	3.79204	13.8522	6.23734e-06	0.0012323	0.235553	ENSOMYG00000006333
gene:ENSOMYG00000053221	6	90798086..90815652	3.20571	3.78818	13.8152	7.6715e-06	0.00143932	0.289714	ENSOMYG00000053221
grhl3_1	19	complement(57496485..57509778)	4.46913	3.78199	13.756	1.17925e-05	0.001997	0.445345	ENSOMYG00000010939
nox1_2	31	complement(28371817..28380920)	2.4965	3.7781	13.7189	0.000409852	0.0252088	1	ENSOMYG00000036643
gene:ENSOMYG00000008034	17	27833895..27841531	3.73024	3.7768	13.7066	7.39913e-05	0.00771848	1	ENSOMYG00000008034
gene:ENSOMYG00000055755	26	complement(31826271..31960736)	0.585237	3.77461	13.6859	8.92964e-05	0.00852677	1	ENSOMYG00000055755
zgc:101810_2	21	complement(42053261..42063051)	2.88146	3.75295	13.4819	0.000170679	0.0134475	1	ENSOMYG00000027235
gene:ENSOMYG00000017589	10	complement(8629301..8635534)	3.96076	3.74332	13.3921	7.89872e-05	0.00798414	1	ENSOMYG00000017589
gene:ENSOMYG00000014421	15	61005733..61008156	6.57113	3.7408	13.3688	0.000661608	0.0346468	1	ENSOMYG00000014421
gene:ENSOMYG00000018206	7	complement(75438207..75542525)	2.0312	3.73234	13.2907	5.60825e-07	0.000202551	0.0211796	ENSOMYG00000018206
p2ry13_1	24	36144996..36150602	2.23406	3.73103	13.2786	0.000638203	0.0336917	1	ENSOMYG00000018231
gene:ENSOMYG00000018858	20	complement(44058087..44091950)	1.79459	3.72956	13.2651	5.56612e-05	0.00642296	1	ENSOMYG00000018858
zbtb7c_2	12	complement(10136830..10139991)	7.66664	3.72501	13.2233	8.61429e-05	0.00842572	1	ENSOMYG00000016792
plek2	19	63558244..63565491	4.9914	3.71564	13.1377	0.000170426	0.0134475	1	ENSOMYG00000005425
evpla_2	17	complement(30059016..30073250)	23.1634	3.7121	13.1055	1.04761e-05	0.0018398	0.39563	ENSOMYG00000007409
zgc:172323_1	2	complement(42510563..42517891)	2.34205	3.70099	13.0049	2.58377e-05	0.0037549	0.97576	ENSOMYG00000042468
mapk12a_1	1	41669039..41696335	0.866366	3.69237	12.9275	7.98316e-05	0.00800742	1	ENSOMYG00000000785
gene:ENSOMYG00000073392	31	complement(1688591..1748767)	1.38901	3.68772	12.8859	7.01244e-06	0.00133642	0.264825	ENSOMYG00000073392
itgb3a_2	13	complement(36308221..36332030)	3.69202	3.68696	12.8791	2.21159e-05	0.00333388	0.835208	ENSOMYG00000014250
st14a	24	complement(39098069..39106213)	2.58863	3.68223	12.8369	0.000562609	0.0307595	1	ENSOMYG00000068378
gene:ENSOMYG00000034790	2	39381048..39385043	3.7749	3.68113	12.8272	0.000588334	0.0316354	1	ENSOMYG00000034790
gene:ENSOMYG00000038506	12	complement(21977688..22050435)	1.27737	3.67748	12.7947	1.35039e-05	0.00224311	0.509974	ENSOMYG00000038506
agr2_2	32	23013132..23016752	4.90396	3.65977	12.6387	0.000424473	0.0258038	1	ENSOMYG00000027525
cahz_2	28	19925269..19932409	2.42094	3.65688	12.6133	0.000276407	0.0188702	1	ENSOMYG00000045718
gene:ENSOMYG00000034392	18	complement(36820890..36829405)	1.73768	3.65289	12.5785	0.000571699	0.031126	1	ENSOMYG00000034392
gene:ENSOMYG00000027089	26	16804875..16825470	1.68486	3.6493	12.5473	9.944e-05	0.00926177	1	ENSOMYG00000027089
ptgis_2	17	complement(53771390..53788768)	1.18025	3.64779	12.5341	0.000538978	0.0301365	1	ENSOMYG00000045898
gene:ENSOMYG00000017875	2	49748552..49768445	4.86591	3.64733	12.5302	5.72585e-07	0.000202551	0.0216237	ENSOMYG00000017875
prrg4_1	6	complement(85664242..85668788)	3.87329	3.64612	12.5196	0.000517307	0.029461	1	ENSOMYG00000047957
gene:ENSOMYG00000007016	17	complement(13738056..13747636)	5.01211	3.64163	12.4807	2.30064e-05	0.00344818	0.868835	ENSOMYG00000007016
gene:ENSOMYG00000003464	13	complement(60404241..60405172)	24.3533	3.63929	12.4605	0.000116994	0.0102718	1	ENSOMYG00000003464
gene:ENSOMYG00000071471	21	complement(22741043..22741527)	76.2969	3.6336	12.4115	0.000175241	0.0137654	1	ENSOMYG00000071471
scinla	5	77692169..77705545	10.2325	3.63022	12.3824	8.16383e-06	0.00152075	0.308307	ENSOMYG00000015589
GRHL1_3	25	10471749..10497914	0.872065	3.62541	12.3412	0.000463561	0.0273512	1	ENSOMYG00000030683
gene:ENSOMYG00000043376	12	complement(25297384..25299141)	59.9181	3.59031	12.0445	1.34004e-05	0.00224018	0.506064	ENSOMYG00000043376
tjp3	5	complement(61105892..61124294)	1.59302	3.58047	11.9627	0.000113172	0.0100945	1	ENSOMYG00000011022
gene:ENSOMYG00000047146	16	complement(57899544..57921637)	4.75047	3.58007	11.9593	2.07939e-05	0.00318991	0.785283	ENSOMYG00000047146
k13	13	20617209..20621017	868.711	3.56013	11.7953	1.05115e-05	0.0018398	0.396969	ENSOMYG00000047933
gene:ENSOMYG00000029970	5	complement(37146337..37147881)	28.9637	3.55209	11.7297	6.31185e-05	0.00694543	1	ENSOMYG00000029970
gene:ENSOMYG00000029475	24	complement(9309031..9330211)	1.87062	3.53936	11.6266	5.63621e-05	0.00647518	1	ENSOMYG00000029475
mctp2a_2	2	71110110..71148367	0.537001	3.51084	11.399	0.000124114	0.0107534	1	ENSOMYG00000023739
spaca4l_1	18	complement(33658795..33660083)	32.381	3.50905	11.3849	0.000155433	0.0125886	1	ENSOMYG00000026936
gene:ENSOMYG00000047829	17	61372354..61457364	0.244365	3.50875	11.3825	0.000307647	0.0204672	1	ENSOMYG00000047829
fat2_1	14	34968923..35028990	0.906995	3.50051	11.3177	0.000117375	0.0102718	1	ENSOMYG00000036397
spint1a_1	19	complement(45384526..45399827)	1.82787	3.47935	11.1529	0.000614585	0.0326171	1	ENSOMYG00000024514
elovl1a_2	28	18350345..18354741	4.63833	3.47876	11.1484	0.000261467	0.0180391	1	ENSOMYG00000044793
gene:ENSOMYG00000021577	24	4743603..4761824	1.89035	3.47623	11.1289	2.65985e-05	0.00379389	1	ENSOMYG00000021577
smpdl3a	8	complement(20423138..20428771)	5.21169	3.47177	11.0945	1.72637e-05	0.00272137	0.651964	ENSOMYG00000046016
si:dkey-219e21.4	21	54200430..54202904	11.796	3.46776	11.0637	1.60531e-05	0.00258426	0.606246	ENSOMYG00000022330
gene:ENSOMYG00000054620	19	complement(3380493..3398500)	0.551352	3.46759	11.0624	0.000215115	0.0157235	1	ENSOMYG00000054620
mmp14b_1	8	74837051..74842056	6.52571	3.46659	11.0547	8.62636e-05	0.00842572	1	ENSOMYG00000024040
TNFAIP8L2_1	2	32360265..32365053	7.16004	3.46339	11.0302	3.01015e-05	0.00411003	1	ENSOMYG00000019483
crebl2_2	21	complement(8807819..8808711)	15.3871	3.45718	10.9828	9.04107e-05	0.00852677	1	ENSOMYG00000049623
gene:ENSOMYG00000031093	12	complement(30270718..30304008)	3.72437	3.45515	10.9674	1.82411e-05	0.00283161	0.688876	ENSOMYG00000031093
pnp4a	17	complement(56248477..56254254)	2.58437	3.44066	10.8578	0.000547266	0.0303018	1	ENSOMYG00000008676
si:dkey-228d14.5	23	complement(34915656..34929907)	2.54771	3.44018	10.8542	2.20938e-05	0.00333388	0.834373	ENSOMYG00000020436
gene:ENSOMYG00000029681	6	40185620..40191810	17.0279	3.43372	10.8057	4.91081e-06	0.00102455	0.185457	ENSOMYG00000029681
spint1a_2	25	17613901..17627727	1.93872	3.43296	10.8	0.00019695	0.0148019	1	ENSOMYG00000026442
gene:ENSOMYG00000051685	2	14092707..14134624	0.464882	3.40986	10.6285	0.00068938	0.0358849	1	ENSOMYG00000051685
gene:ENSOMYG00000062289	6	complement(6302283..6415236)	0.166925	3.4025	10.5743	6.12493e-05	0.00682615	1	ENSOMYG00000062289
gda_1	6	complement(19473255..19487780)	12.9595	3.40105	10.5637	2.87625e-06	0.00066973	0.108622	ENSOMYG00000026930
timd4_2	12	complement(55507837..55520017)	1.75752	3.39978	10.5544	0.000212091	0.0155806	1	ENSOMYG00000017656
sema3d_1	1	33036526..33108348	0.852642	3.39181	10.4963	2.88257e-05	0.00402003	1	ENSOMYG00000004793
zgc:86896_1	12	98003719..98016873	4.36277	3.3904	10.4861	8.90432e-06	0.0016115	0.336272	ENSOMYG00000062763
inhbaa_2	15	31963322..31973909	2.04649	3.3904	10.486	0.000548818	0.0303234	1	ENSOMYG00000053580
baiap2a_2	13	complement(64771041..64945390)	0.334069	3.38105	10.4183	2.79909e-05	0.00395818	1	ENSOMYG00000060960
gene:ENSOMYG00000009738	12	73039752..73102375	0.69525	3.38023	10.4124	8.95999e-06	0.0016115	0.338374	ENSOMYG00000009738
gene:ENSOMYG00000035204	23	complement(60233645..60254607)	0.982355	3.37965	10.4082	0.000112589	0.0100945	1	ENSOMYG00000035204
capn9_2	17	complement(27853436..27867265)	3.3878	3.37812	10.3972	3.83751e-05	0.00490581	1	ENSOMYG00000008726
gene:ENSOMYG00000044350	28	complement(10418546..10455813)	0.893766	3.37706	10.3895	0.000253151	0.0176996	1	ENSOMYG00000044350
gene:ENSOMYG00000036158	21	complement(43255658..43266897)	2.62488	3.36293	10.2883	2.59167e-05	0.0037549	0.978744	ENSOMYG00000036158
gene:ENSOMYG00000025323	28	42856962..42862547	3.60017	3.35549	10.2354	7.48294e-05	0.00773157	1	ENSOMYG00000025323
abi3a_2	13	32826522..32843092	3.33203	3.35448	10.2282	0.000139805	0.0116485	1	ENSOMYG00000041067
jupa_2	17	complement(28255674..28263394)	43.168	3.35256	10.2146	9.80981e-06	0.00174034	0.370468	ENSOMYG00000017857
ano1_2	26	complement(17908978..17963789)	0.253578	3.35172	10.2087	0.000895751	0.0444112	1	ENSOMYG00000042719
gene:ENSOMYG00000017948	15	8630177..8649479	1.33839	3.35063	10.2009	0.000603914	0.0321859	1	ENSOMYG00000017948
il-1ra_1	7	5283573..5310119	0.763354	3.34974	10.1947	0.000136149	0.0114536	1	ENSOMYG00000035367
gene:ENSOMYG00000011149	14	complement(26631077..26633219)	21.5189	3.34283	10.1459	0.000124733	0.0107666	1	ENSOMYG00000011149
gene:ENSOMYG00000002028	8	complement(4280050..4345136)	0.423978	3.34235	10.1426	0.000194722	0.0147242	1	ENSOMYG00000002028
ino80e_4	3	19860084..19864111	16.8352	3.34127	10.135	5.68699e-05	0.00650487	1	ENSOMYG00000002937
PERP_2	23	complement(54635586..54647675)	40.0482	3.34031	10.1282	2.80787e-05	0.00395818	1	ENSOMYG00000034042
gene:ENSOMYG00000042070	6	16751057..16762195	7.71736	3.32681	10.0339	4.15311e-05	0.00519673	1	ENSOMYG00000042070
gene:ENSOMYG00000044900	22	8595423..8629881	2.00691	3.29747	9.83192	0.000108124	0.00982493	1	ENSOMYG00000044900
gene:ENSOMYG00000030500	2	complement(36083966..36085089)	15.9688	3.28374	9.73877	0.000729022	0.0374255	1	ENSOMYG00000030500
gene:ENSOMYG00000013988	9	complement(14450156..14459273)	2.73915	3.28275	9.73209	0.00104585	0.0491436	1	ENSOMYG00000013988
CCND1_2	2	complement(92870224..92881120)	5.74257	3.2768	9.69206	2.35065e-05	0.00349343	0.887722	ENSOMYG00000052324
gene:ENSOMYG00000024204	22	22034748..22072809	1.42907	3.26762	9.63058	9.05677e-05	0.00852677	1	ENSOMYG00000024204
gene:ENSOMYG00000016976	12	complement(10958797..10960886)	43.6716	3.25813	9.56741	5.22956e-05	0.00617112	1	ENSOMYG00000016976
irf6_2	17	63232571..63238734	3.21002	3.25696	9.55969	0.000758533	0.038561	1	ENSOMYG00000016680
s100a10a_2	32	complement(39519572..39520287)	961.31	3.25567	9.55114	4.7561e-05	0.005816	1	ENSOMYG00000000673
si:ch211-98n17.5	6	56555363..56561677	6.3904	3.25182	9.52568	5.89316e-05	0.00662447	1	ENSOMYG00000014458
myo1eb_1	2	13604560..13623448	5.23619	3.246	9.48732	0.00010274	0.00944176	1	ENSOMYG00000048713
gene:ENSOMYG00000055587	13	complement(5245825..5251517)	76.1149	3.24484	9.47971	1.14337e-05	0.00196171	0.431795	ENSOMYG00000055587
spint2_1	24	complement(7272690..7294963)	2.4796	3.24422	9.47563	0.00011642	0.0102688	1	ENSOMYG00000030275
lyz2	5	complement(9330805..9333401)	401.611	3.23695	9.42802	8.95385e-07	0.000274715	0.0338142	ENSOMYG00000065270
gene:ENSOMYG00000028448	11	complement(55470478..55472753)	4.50951	3.22807	9.37015	0.00026231	0.0180496	1	ENSOMYG00000028448
gene:ENSOMYG00000027139	2	100949264..101090268	0.261806	3.2178	9.30369	6.40909e-05	0.00699342	1	ENSOMYG00000027139
gene:ENSOMYG00000043136	18	53092733..53108002	2.47454	3.21093	9.25948	0.000404368	0.025028	1	ENSOMYG00000043136
krt18a.1_1	9	68854564..68861083	156.81	3.20819	9.24191	1.38399e-05	0.00227	0.522662	ENSOMYG00000003109
gene:ENSOMYG00000035227	13	complement(58455608..58604477)	0.87368	3.20416	9.21613	5.0605e-05	0.00602889	1	ENSOMYG00000035227
irf8_2	26	complement(29926508..29931731)	6.77429	3.20086	9.19506	0.000303375	0.020286	1	ENSOMYG00000041511
gene:ENSOMYG00000025202	22	complement(233203..253818)	5.38047	3.19705	9.1708	7.0482e-05	0.00743511	1	ENSOMYG00000025202
gene:ENSOMYG00000057483	17	complement(20807090..20818494)	2.28745	3.18877	9.11832	0.00016778	0.0133357	1	ENSOMYG00000057483
gene:ENSOMYG00000030155	7	complement(16802328..16807117)	6.61851	3.1762	9.03924	6.39005e-05	0.00699342	1	ENSOMYG00000030155
gene:ENSOMYG00000034627	13	complement(12872313..12877322)	8.74678	3.16406	8.96351	0.000134036	0.0113281	1	ENSOMYG00000034627
erbb3b_1	9	complement(65562875..65597701)	0.84367	3.15993	8.93788	4.77251e-05	0.005816	1	ENSOMYG00000013780
s8	13	20714695..20718495	332.9	3.15704	8.91995	3.73682e-05	0.00481257	1	ENSOMYG00000006939
gene:ENSOMYG00000023534	9	complement(4465595..4468236)	12.5224	3.14004	8.81549	0.000166215	0.0132967	1	ENSOMYG00000023534
zgc:172323_2	3	complement(33828463..33835188)	17.2136	3.13931	8.81103	0.000217992	0.015748	1	ENSOMYG00000007100
gene:ENSOMYG00000008216	19	complement(9120515..9140453)	1.79918	3.12356	8.71537	4.11643e-05	0.00518611	1	ENSOMYG00000008216
pkp1b_2	17	82391773..82402560	12.9247	3.11054	8.63707	7.45299e-05	0.00773157	1	ENSOMYG00000026971
gene:ENSOMYG00000024694	9	complement(134998..167640)	0.596027	3.11005	8.63415	0.000519611	0.0294911	1	ENSOMYG00000024694
znf296_1	24	2820974..2834203	5.58779	3.10522	8.60527	3.74613e-05	0.00481257	1	ENSOMYG00000020366
s100a10a_1	18	31522365..31571874	6.34591	3.10482	8.60287	6.65134e-05	0.00719753	1	ENSOMYG00000042016
gene:ENSOMYG00000071344	17	complement(20538991..20544176)	11.1483	3.10393	8.59758	0.000144767	0.011835	1	ENSOMYG00000071344
gene:ENSOMYG00000040842	24	2577917..2590474	2.04813	3.09768	8.56042	7.96082e-05	0.00800742	1	ENSOMYG00000040842
gene:ENSOMYG00000013473	13	54598979..54612978	2.92917	3.09012	8.51567	9.85238e-05	0.00920933	1	ENSOMYG00000013473
ngef_1	24	28900850..28912687	1.92775	3.07747	8.44132	0.000660457	0.0346468	1	ENSOMYG00000043509
fhl3a_2	3	28799395..28839906	0.21821	3.07648	8.43554	0.0010364	0.0487877	1	ENSOMYG00000009234
gene:ENSOMYG00000042020	18	31579410..31580133	209.588	3.0682	8.38727	4.2339e-05	0.0052579	1	ENSOMYG00000042020
nt5c1bb_1	4	complement(34732639..34784291)	0.792583	3.06724	8.38166	0.000100992	0.00937287	1	ENSOMYG00000008775
TNFRSF6B	9	complement(45222680..45224379)	60.0143	3.05608	8.31712	6.9582e-05	0.00740414	1	ENSOMYG00000042759
si:ch211-1i11.3_2	3	29048689..29082023	1.26672	3.05316	8.3003	8.68562e-05	0.00845195	1	ENSOMYG00000009719
ppl_2	13	69717354..69766409	5.06461	3.04805	8.27096	6.97006e-05	0.00740414	1	ENSOMYG00000032199
gene:ENSOMYG00000050183	13	complement(7500122..7683635)	0.13115	3.03921	8.22038	0.000736879	0.0376068	1	ENSOMYG00000050183
cd209	3	30781946..30785752	91.1633	3.03774	8.21201	3.35458e-05	0.00448636	1	ENSOMYG00000000828
gene:ENSOMYG00000003648	5	complement(9303644..9321679)	49.5762	3.02866	8.1605	3.91723e-06	0.000837356	0.147934	ENSOMYG00000003648
gene:ENSOMYG00000000666	3	complement(80419313..80432937)	0.575075	3.01885	8.10522	0.00102656	0.0484995	1	ENSOMYG00000000666
gene:ENSOMYG00000069681	19	complement(64277885..64371575)	2.90871	3.01055	8.05872	0.000122168	0.0106201	1	ENSOMYG00000069681
gene:ENSOMYG00000017227	24	42139895..42333545	0.852071	3.00588	8.03267	1.70564e-05	0.00271227	0.644134	ENSOMYG00000017227
gene:ENSOMYG00000022240	28	41756484..41853311	0.37925	3.00096	8.00532	7.57883e-05	0.00778143	1	ENSOMYG00000022240
si:ch211-196f5.2	11	complement(9297480..9302367)	6.83577	3.00031	8.00173	6.69954e-05	0.00721973	1	ENSOMYG00000004748
dspa_2	28	complement(16030101..16073570)	2.87117	2.99965	7.99804	5.63749e-06	0.00114859	0.2129	ENSOMYG00000029385
spp1_1	5	40704123..40708414	9.19819	2.9956	7.97563	7.02059e-06	0.00133642	0.265132	ENSOMYG00000046677
ctsk_2	3	complement(23841328..23850178)	48.3585	2.99369	7.96511	2.97384e-05	0.00411003	1	ENSOMYG00000011790
gene:ENSOMYG00000020695	7	21750627..21755010	3.82984	2.98535	7.91916	0.000350517	0.0224504	1	ENSOMYG00000020695
gene:ENSOMYG00000007495	1	complement(14496104..14529049)	0.611549	2.98268	7.90451	0.000349156	0.0224504	1	ENSOMYG00000007495
gene:ENSOMYG00000021196	18	41050014..41087347	0.655699	2.97424	7.85841	0.000349929	0.0224504	1	ENSOMYG00000021196
si:dkey-242g16.2	5	35353475..35356619	16.5455	2.95392	7.7485	0.000377206	0.023704	1	ENSOMYG00000056338
gene:ENSOMYG00000015987	21	22783092..22784173	82.7764	2.94957	7.72518	0.000194688	0.0147242	1	ENSOMYG00000015987
gene:ENSOMYG00000048940	21	22720210..22720803	70.791	2.93627	7.6543	0.000244353	0.0173637	1	ENSOMYG00000048940
apoeb	2	22332942..22335926	59.6117	2.92963	7.61913	1.50767e-05	0.00244215	0.569372	ENSOMYG00000029463
zmp:0000001114_1	2	23521846..23550746	1.14505	2.91967	7.56671	0.000543575	0.0302258	1	ENSOMYG00000025979
gene:ENSOMYG00000017645	22	complement(42736536..42748575)	8.96104	2.91626	7.54886	2.28037e-07	0.000101268	0.00861181	ENSOMYG00000017645
aqp1a.1_1	8	72494131..72496967	55.538	2.8913	7.41941	7.08918e-05	0.00743511	1	ENSOMYG00000032279
gene:ENSOMYG00000022502	21	complement(11365983..11397129)	3.37577	2.88224	7.37293	2.95073e-07	0.000122146	0.0111434	ENSOMYG00000022502
gene:ENSOMYG00000057439	10	complement(73860443..73912437)	0.714524	2.86324	7.27649	0.0004444	0.0266426	1	ENSOMYG00000057439
MYOF_2	16	14178406..14205226	4.10835	2.85228	7.22138	0.000133809	0.0113281	1	ENSOMYG00000031388
gene:ENSOMYG00000066766	26	complement(31869066..31973285)	1.05073	2.84985	7.20925	0.000167497	0.0133357	1	ENSOMYG00000066766
gene:ENSOMYG00000008562	19	898591..1009328	0.439476	2.84045	7.16245	0.000138141	0.0115468	1	ENSOMYG00000008562
irf1b	12	51063536..51068000	21.7326	2.83892	7.15487	2.99358e-05	0.00411003	1	ENSOMYG00000038460
gene:ENSOMYG00000039041	27	complement(16391008..16393795)	62.1553	2.83682	7.14442	0.000503032	0.028832	1	ENSOMYG00000039041
cdab	7	38162685..38170134	10.6994	2.83533	7.13704	0.000479897	0.0279983	1	ENSOMYG00000023394
gene:ENSOMYG00000057262	2	33047158..33048904	62.4057	2.83312	7.12616	2.12918e-05	0.00324719	0.804086	ENSOMYG00000057262
gene:ENSOMYG00000038978	19	9920809..9963011	0.827056	2.82895	7.10556	0.000125092	0.0107666	1	ENSOMYG00000038978
gene:ENSOMYG00000013383	21	21376912..21410227	1.26936	2.82862	7.10392	0.000253952	0.017708	1	ENSOMYG00000013383
spint2_2	27	complement(9982891..10007210)	5.42789	2.82524	7.0873	5.04857e-05	0.00602889	1	ENSOMYG00000044917
f5	22	10082591..10101478	2.83289	2.82218	7.0723	5.45753e-05	0.00634747	1	ENSOMYG00000046947
gene:ENSOMYG00000068538	21	complement(62488356..62548454)	0.320182	2.80538	6.9904	0.000540618	0.0301365	1	ENSOMYG00000068538
ppl_1	12	complement(98333682..98364571)	6.10614	2.79409	6.93593	3.09747e-06	0.00069637	0.116976	ENSOMYG00000058915
gene:ENSOMYG00000015047	6	31928426..31944144	12.1646	2.78921	6.91253	0.000132382	0.0112823	1	ENSOMYG00000015047
gene:ENSOMYG00000045941	21	complement(49455974..49571162)	0.922181	2.78144	6.8754	1.75499e-08	1.57822e-05	0.000662771	ENSOMYG00000045941
gene:ENSOMYG00000016216	30	32008020..32028628	8.71622	2.77691	6.85383	0.000599512	0.032104	1	ENSOMYG00000016216
gene:ENSOMYG00000015931	6	complement(71694085..71926564)	1.17086	2.77616	6.85025	0.000298301	0.0199984	1	ENSOMYG00000015931
gene:ENSOMYG00000022254	13	complement(18035148..18042413)	24.3127	2.77378	6.83897	0.000351232	0.0224504	1	ENSOMYG00000022254
gene:ENSOMYG00000075495	9	14986020..15241001	0.51935	2.77164	6.82885	7.70001e-05	0.00784409	1	ENSOMYG00000075495
gene:ENSOMYG00000043954	8	complement(18877050..18881213)	9.48409	2.76967	6.81953	6.98423e-05	0.00740414	1	ENSOMYG00000043954
ecm1b_2	3	7046965..7061734	2.44135	2.76457	6.79548	0.000497699	0.0286702	1	ENSOMYG00000032162
gene:ENSOMYG00000039651	18	38098729..38106824	3.70029	2.76106	6.77893	0.000482525	0.0280262	1	ENSOMYG00000039651
cdkn1a_2	17	63666930..63670330	10.5046	2.75946	6.77143	0.000348411	0.0224504	1	ENSOMYG00000018922
si:ch211-153b23.5	31	1680980..1741190	2.26873	2.74998	6.7271	0.000590392	0.0316807	1	ENSOMYG00000061257
MYOF_1	16	14178406..14205226	3.72955	2.74368	6.69775	0.000189491	0.0144495	1	ENSOMYG00000077227
adamtsl5_2	26	42398994..42459597	0.280172	2.74242	6.69191	0.00054556	0.0302716	1	ENSOMYG00000039647
sh3d21_2	3	29291081..29310570	1.4117	2.72205	6.59811	0.000470064	0.0276099	1	ENSOMYG00000009987
gene:ENSOMYG00000032002	24	9596932..9652443	2.75966	2.70919	6.53953	0.000436621	0.0262971	1	ENSOMYG00000032002
dlc_2	27	9770198..9778429	5.69294	2.70381	6.51522	0.000161125	0.0130093	1	ENSOMYG00000044260
b4galnt3b_2	2	75940248..75980719	0.723165	2.69823	6.49007	0.000176328	0.0138092	1	ENSOMYG00000028875
gene:ENSOMYG00000003077	9	complement(12552144..12562969)	7.78765	2.69612	6.48058	6.28633e-05	0.00694543	1	ENSOMYG00000003077
gene:ENSOMYG00000022068	5	43036444..43058847	1.51841	2.695	6.47552	0.000434679	0.0262971	1	ENSOMYG00000022068
TNFAIP8L2_2	3	23703389..23708688	12.6334	2.68862	6.44698	0.000232339	0.0166461	1	ENSOMYG00000011533
gene:ENSOMYG00000039693	18	complement(38121557..38152481)	2.96144	2.67762	6.398	0.000200498	0.0150253	1	ENSOMYG00000039693
s100v2_2	32	31122347..31127562	57.8923	2.67439	6.38367	0.000217835	0.015748	1	ENSOMYG00000060442
gene:ENSOMYG00000036536	22	complement(48140288..48220435)	0.755226	2.67408	6.38232	0.000604743	0.0321859	1	ENSOMYG00000036536
RGS13_2	30	30863865..30866519	21.8391	2.66466	6.34079	5.32875e-05	0.00625984	1	ENSOMYG00000077225
sgpl1_2	23	complement(12515094..12529361)	4.09209	2.65237	6.28698	0.000126836	0.0108807	1	ENSOMYG00000043767
sh3d19_2	19	complement(12279441..12289949)	2.49904	2.64459	6.25318	0.000870771	0.0435072	1	ENSOMYG00000016130
pias4b	8	complement(78301944..78313531)	1.35043	2.63813	6.22524	0.000329714	0.0217002	1	ENSOMYG00000019044
si:ch211-129c21.1_1	5	complement(65031679..65037137)	5.32427	2.59622	6.04699	0.000774188	0.039204	1	ENSOMYG00000030221
gene:ENSOMYG00000040511	3	15204735..15211850	3.7247	2.59306	6.03376	6.6324e-05	0.00719753	1	ENSOMYG00000040511
sh2d3ca_1	5	45579472..45625608	0.708968	2.58745	6.01035	0.00021098	0.0155428	1	ENSOMYG00000029065
plch2a	16	33879287..34049662	0.135896	2.58482	5.99942	0.000615346	0.0326171	1	ENSOMYG00000020904
gene:ENSOMYG00000031850	13	39993159..40049048	1.48676	2.58352	5.994	0.000292622	0.0197191	1	ENSOMYG00000031850
sytl1	18	complement(52260093..52269329)	6.99595	2.57696	5.96679	0.00028878	0.0195613	1	ENSOMYG00000039238
psap_1	16	complement(6313640..6336134)	17.2639	2.57584	5.96217	1.9703e-06	0.00048475	0.0744084	ENSOMYG00000008550
gene:ENSOMYG00000015711	21	53341211..53348644	6.37371	2.57321	5.95131	0.000177019	0.0138218	1	ENSOMYG00000015711
gene:ENSOMYG00000049760	13	complement(5149201..5257447)	0.527043	2.57261	5.94883	8.74149e-05	0.00845717	1	ENSOMYG00000049760
gene:ENSOMYG00000003620	2	16970167..16998371	89.9992	2.56949	5.93598	0.000204	0.0152063	1	ENSOMYG00000003620
gene:ENSOMYG00000027220	13	45632813..45646829	5.18116	2.5651	5.91797	0.00049801	0.0286702	1	ENSOMYG00000027220
gene:ENSOMYG00000014126	15	complement(27225907..27226910)	52.2258	2.56066	5.89978	3.42525e-05	0.00451147	1	ENSOMYG00000014126
gene:ENSOMYG00000014521	7	complement(77249953..77270479)	3.98003	2.54977	5.8554	7.80052e-05	0.00791555	1	ENSOMYG00000014521
apoe	3	13504087..13511167	9.98428	2.54033	5.81723	0.000104555	0.0095339	1	ENSOMYG00000002392
fam83fb_2	17	complement(17277614..17296201)	2.17804	2.53544	5.79753	0.000373642	0.0235581	1	ENSOMYG00000064050
gene:ENSOMYG00000032474	23	complement(53519047..53559886)	0.85687	2.53209	5.7841	0.000521625	0.0295086	1	ENSOMYG00000032474
pad	7	complement(53090438..53105864)	2.99696	2.5297	5.77452	0.000347198	0.0224504	1	ENSOMYG00000021736
gene:ENSOMYG00000010530	32	37657221..37658373	95.1728	2.52784	5.76709	0.000183365	0.0142321	1	ENSOMYG00000010530
gene:ENSOMYG00000015527	6	62284472..62345739	2.82471	2.50609	5.68078	0.000153512	0.0125108	1	ENSOMYG00000015527
gapdhs_2	3	15299476..15319744	21.3715	2.48821	5.61082	0.000448733	0.0267792	1	ENSOMYG00000039320
vimr2	31	complement(41006032..41026720)	1.72185	2.48264	5.58918	0.0007918	0.0399407	1	ENSOMYG00000045913
adam28_2	11	complement(66992422..67013304)	3.8167	2.47373	5.55478	4.04516e-05	0.00514603	1	ENSOMYG00000040395
gene:ENSOMYG00000025014	23	complement(60564105..60631814)	2.81206	2.46201	5.50984	7.20672e-06	0.00136191	0.272162	ENSOMYG00000025014
gene:ENSOMYG00000008404	17	16745553..16797268	1.27008	2.45935	5.49971	0.000891801	0.0442996	1	ENSOMYG00000008404
gene:ENSOMYG00000022124	10	complement(32432962..32447926)	1.80867	2.45565	5.4856	0.000961337	0.0466866	1	ENSOMYG00000022124
gene:ENSOMYG00000019978	25	31568195..31587432	19.8752	2.4221	5.35952	0.000566768	0.030922	1	ENSOMYG00000019978
gene:ENSOMYG00000077562	12	complement(7312361..7377151)	0.440099	2.39538	5.26117	0.000379045	0.0237623	1	ENSOMYG00000077562
CAPN11	16	5155977..5241140	1.49569	2.38998	5.2415	0.000457075	0.0270911	1	ENSOMYG00000006599
gene:ENSOMYG00000000216	3	complement(7517192..7518431)	371.921	2.37655	5.19294	0.000517395	0.029461	1	ENSOMYG00000000216
gene:ENSOMYG00000024275	21	41263915..41267158	8.07331	2.36246	5.14248	0.000694019	0.0359884	1	ENSOMYG00000024275
qpct	25	complement(15234720..15242663)	10.2213	2.3472	5.08835	0.000587174	0.0316354	1	ENSOMYG00000038526
clmn_1	19	29922819..29970528	0.589856	2.34533	5.08175	0.000996514	0.0475973	1	ENSOMYG00000033312
lmo7a	22	complement(715088..823801)	1.82118	2.31801	4.98644	0.000452741	0.0269567	1	ENSOMYG00000063494
gene:ENSOMYG00000056946	6	99340624..99358599	6.15193	2.30516	4.94223	0.000327399	0.0216158	1	ENSOMYG00000056946
gene:ENSOMYG00000066660	14	24424696..24439194	1.93658	2.29959	4.92317	8.5041e-05	0.00838256	1	ENSOMYG00000066660
gene:ENSOMYG00000005569	18	15256145..15266532	13.257	2.29883	4.92058	0.000250174	0.0176332	1	ENSOMYG00000005569
EGLN3	25	complement(30858521..30871849)	1.67724	2.29108	4.89422	0.000479338	0.0279983	1	ENSOMYG00000018467
gene:ENSOMYG00000033514	22	complement(30542274..30551435)	18.3002	2.27937	4.85465	0.000946061	0.0462085	1	ENSOMYG00000033514
gene:ENSOMYG00000042169	9	complement(55833520..55837754)	8.87453	2.24332	4.73486	0.000958131	0.0466177	1	ENSOMYG00000042169
gene:ENSOMYG00000035353	19	complement(8372403..8383651)	3.68033	2.24091	4.72695	0.000417787	0.0255327	1	ENSOMYG00000035353
gene:ENSOMYG00000045187	12	complement(76340080..76345710)	137.393	2.22183	4.66486	0.000520185	0.0294911	1	ENSOMYG00000045187
upp1	2	complement(5971666..5976854)	13.7547	2.21318	4.63695	0.000404994	0.025028	1	ENSOMYG00000026559
tmg2	30	complement(45009471..45017839)	4.69434	2.20841	4.62165	0.00026716	0.0182868	1	ENSOMYG00000046212
slc16a12b_2	20	complement(12695295..12723540)	1.12941	2.19962	4.59358	0.000118294	0.0103177	1	ENSOMYG00000016431
si:dkey-40c11.2	6	complement(12722312..12770730)	2.202	2.19619	4.58266	0.000557804	0.0306898	1	ENSOMYG00000034084
gene:ENSOMYG00000009360	26	complement(4370068..4391180)	10.9726	2.18288	4.54058	0.000257484	0.0179065	1	ENSOMYG00000009360
gene:ENSOMYG00000026709	4	complement(19678477..19777181)	0.362954	2.1766	4.52087	0.000354028	0.0225738	1	ENSOMYG00000026709
gene:ENSOMYG00000048724	17	11309818..11326391	14.17	2.15711	4.46019	0.000908591	0.0448772	1	ENSOMYG00000048724
gene:ENSOMYG00000038289	16	60797248..60803026	7.83149	2.15269	4.44657	0.00049976	0.0287076	1	ENSOMYG00000038289
gene:ENSOMYG00000021374	26	complement(25451661..25460846)	15.6743	2.14597	4.42591	0.00063352	0.0335123	1	ENSOMYG00000021374
serpine1_1	9	complement(12147326..12152868)	124.916	2.12239	4.35416	0.000732501	0.0374798	1	ENSOMYG00000002596
gene:ENSOMYG00000026041	1	complement(24408055..24410517)	57.3549	2.11805	4.34108	0.000665069	0.0347582	1	ENSOMYG00000026041
lbp/bpi-1	7	complement(44595759..44602923)	3.25147	2.10563	4.30385	0.000914635	0.0450903	1	ENSOMYG00000021186
ETS2_1	10	26696951..26704970	31.8193	2.10467	4.301	0.000466702	0.0274743	1	ENSOMYG00000014204
ppp1r13l	24	38605913..38654000	1.2196	2.09973	4.28628	0.000886282	0.0441938	1	ENSOMYG00000062583
plekha6_2	17	complement(51709097..51812590)	0.589787	2.07636	4.21743	0.000651846	0.0343424	1	ENSOMYG00000034123
gene:ENSOMYG00000071421	12	complement(91036654..91041117)	7.89514	2.0741	4.21081	0.000304147	0.020286	1	ENSOMYG00000071421
ASAP2_2	8	14480492..14525841	1.04938	2.07037	4.19995	0.000283284	0.019239	1	ENSOMYG00000040908
gene:ENSOMYG00000035579	31	complement(5533736..5580844)	1.17348	2.06125	4.17349	0.00105417	0.0493569	1	ENSOMYG00000035579
gene:ENSOMYG00000020676	8	25806199..25809415	11.9493	2.06107	4.17295	0.000725341	0.0373838	1	ENSOMYG00000020676
gene:ENSOMYG00000035344	13	complement(61546273..61550562)	12.2606	2.04546	4.12805	0.000406573	0.0250662	1	ENSOMYG00000035344
gene:ENSOMYG00000015818	7	74825086..74826835	31.0191	2.03818	4.10727	0.000455434	0.0270553	1	ENSOMYG00000015818
BEST3_1	15	complement(66033200..66047467)	3.30937	2.00805	4.02239	0.000196627	0.0148019	1	ENSOMYG00000054156
niban2b_1	6	complement(42302906..42360086)	1.31953	1.96763	3.91125	0.000134222	0.0113281	1	ENSOMYG00000037272
il13ra1a	9	19748189..19755990	8.52476	1.94267	3.84415	0.000419034	0.0255327	1	ENSOMYG00000002779
prr13	17	86779044..86781346	31.8151	1.92476	3.79674	0.000940745	0.0461159	1	ENSOMYG00000030290
klf2a	1	complement(19129334..19131848)	76.1128	1.9244	3.79578	0.000810567	0.0407298	1	ENSOMYG00000023459
pnoca_1	19	52795167..52872133	4.5558	1.91512	3.77145	0.000224072	0.016098	1	ENSOMYG00000022544
gprc5c_1	20	complement(38515600..38528017)	2.00115	1.90985	3.7577	0.000540814	0.0301365	1	ENSOMYG00000064787
si:ch73-86n18.1	2	39413837..39419995	15.2948	1.89288	3.71375	0.000601176	0.0321272	1	ENSOMYG00000034835
gene:ENSOMYG00000022084	6	complement(50849145..50875422)	12.7484	1.89203	3.71157	0.000971031	0.0468954	1	ENSOMYG00000022084
gene:ENSOMYG00000032005	10	77360158..77731722	0.0850025	1.88303	3.68848	0.00086808	0.0435072	1	ENSOMYG00000032005
lrtm2a_1	15	65140992..65147263	4.50985	1.88008	3.68095	0.000441654	0.0265389	1	ENSOMYG00000034306
znf395b_2	8	complement(5537427..5550112)	4.58599	1.87889	3.67791	0.000260665	0.0180391	1	ENSOMYG00000002692
socs3b_2	23	complement(39949835..39955890)	17.0452	1.8678	3.64977	0.000142207	0.0116991	1	ENSOMYG00000045998
gene:ENSOMYG00000075088	22	30506447..30519034	5.73946	1.85371	3.61428	0.000209347	0.0154662	1	ENSOMYG00000075088
ampd3a_2	26	25662024..25675679	11.3124	1.84875	3.60188	5.46428e-05	0.00634747	1	ENSOMYG00000024165
gene:ENSOMYG00000006795	9	complement(12915067..13009692)	1.02748	1.84146	3.58374	0.000154937	0.0125875	1	ENSOMYG00000006795
c7b	5	complement(28431035..28459055)	4.77549	1.76852	3.40705	0.000694129	0.0359884	1	ENSOMYG00000032326
gene:ENSOMYG00000034360	18	7534484..7596674	0.895214	1.71708	3.2877	0.000559523	0.0307196	1	ENSOMYG00000034360
gene:ENSOMYG00000049676	16	complement(4416888..4462198)	2.89033	1.70015	3.24935	0.000102047	0.00943716	1	ENSOMYG00000049676
gene:ENSOMYG00000048933	Y	complement(11466748..11509609)	1.86486	1.69397	3.23545	0.000436417	0.0262971	1	ENSOMYG00000048933
SASH3	14	complement(19948369..19960511)	6.61535	1.68486	3.2151	0.000987949	0.0473616	1	ENSOMYG00000036953
gene:ENSOMYG00000016045	19	complement(44008479..44016458)	26.7978	1.67016	3.18251	0.000898811	0.0444784	1	ENSOMYG00000016045
gene:ENSOMYG00000003919	1	complement(17176250..17213381)	4.11185	1.63359	3.10283	6.84309e-05	0.00734407	1	ENSOMYG00000003919
stk11ip_1	7	12213616..12256100	3.02263	1.62412	3.08255	0.000342309	0.022262	1	ENSOMYG00000003679
gene:ENSOMYG00000033770	20	complement(18589123..18879421)	0.444963	1.61906	3.07176	0.000530711	0.0297643	1	ENSOMYG00000033770
gene:ENSOMYG00000049030	13	62963481..62980399	51.6649	1.60011	3.03166	0.00102989	0.0485688	1	ENSOMYG00000049030
znfx1_1	7	complement(79261511..79275558)	6.01002	1.56003	2.94859	0.00104775	0.0491446	1	ENSOMYG00000022836
ccdc146	21	complement(11140434..11205248)	2.63403	1.54579	2.91964	0.000185805	0.0143361	1	ENSOMYG00000062337
gene:ENSOMYG00000004376	13	60041897..60124910	0.885154	1.53874	2.9054	0.000714785	0.0369127	1	ENSOMYG00000004376
nfil3-6_1	12	76993943..76995109	109.014	1.53124	2.89034	0.000680865	0.0355126	1	ENSOMYG00000027515
cacna2d4a	21	complement(585728..785082)	0.563555	1.46721	2.76486	0.000870844	0.0435072	1	ENSOMYG00000069014
nt5c2b_1	13	15530126..15557701	2.64964	1.40573	2.64952	0.00102647	0.0484995	1	ENSOMYG00000029057
gene:ENSOMYG00000034048	19	complement(54941610..54949353)	20.0227	-1.3432	-2.53713	0.000995894	0.0475973	1	ENSOMYG00000034048
gene:ENSOMYG00000022962	25	8333348..8340231	9.73007	-1.45946	-2.75005	0.00050577	0.0289254	1	ENSOMYG00000022962
frzb_2	22	complement(31286573..31292686)	18.001	-1.47895	-2.78746	0.000436065	0.0262971	1	ENSOMYG00000041894
gene:ENSOMYG00000010476	7	25819093..25870296	1.50277	-1.50431	-2.83689	0.000732955	0.0374798	1	ENSOMYG00000010476
gene:ENSOMYG00000025171	25	complement(45223619..45233399)	5.16487	-1.51332	-2.85465	0.000576606	0.0311978	1	ENSOMYG00000025171
gene:ENSOMYG00000073282	21	complement(13100921..13352181)	0.60159	-1.56515	-2.95909	0.000128297	0.01097	1	ENSOMYG00000073282
eif4eb	25	complement(23963358..23973043)	5.42732	-1.58143	-2.99267	0.000493142	0.0285159	1	ENSOMYG00000032997
GADL1	2	complement(1427581..1456813)	3.33152	-1.6016	-3.03479	0.000768811	0.0390074	1	ENSOMYG00000038637
mid1ip1l	14	8846535..8847326	280.528	-1.60528	-3.04255	0.000475999	0.0278957	1	ENSOMYG00000008284
usp10_1	6	complement(67603724..67638883)	1.51259	-1.64176	-3.12047	0.000215242	0.0157235	1	ENSOMYG00000001594
gene:ENSOMYG00000017464	12	55376353..55398506	1.41069	-1.66575	-3.1728	0.000249121	0.0176066	1	ENSOMYG00000017464
pnp5a_1	9	complement(14688564..14692268)	30.4415	-1.66861	-3.17909	0.000208029	0.0154124	1	ENSOMYG00000014781
mat2aa_2	Y	complement(27258358..27263223)	4.99128	-1.68565	-3.21685	0.00100787	0.0478767	1	ENSOMYG00000046835
gene:ENSOMYG00000004714	8	70135301..70148927	3.1499	-1.69301	-3.2333	0.000335989	0.0219605	1	ENSOMYG00000004714
cant1b_2	17	14601777..14626960	1.17018	-1.72791	-3.31248	0.000365829	0.0231565	1	ENSOMYG00000032754
gene:ENSOMYG00000021851	17	complement(64094988..64097088)	15.4799	-1.77735	-3.42795	0.000185533	0.0143361	1	ENSOMYG00000021851
eif4e1c_1	1	83798551..83816114	1.98816	-1.80057	-3.48358	8.12539e-05	0.00811885	1	ENSOMYG00000044217
gene:ENSOMYG00000004070	13	756452..972984	0.139707	-2.03203	-4.08979	6.22249e-05	0.00690537	1	ENSOMYG00000004070
itih6_2	16	42369424..42386351	2.4874	-2.08992	-4.25723	0.000113412	0.0100945	1	ENSOMYG00000005772
hsp90aa1.2_1	4	31170205..31182709	118.601	-2.13127	-4.38102	0.00057481	0.0311894	1	ENSOMYG00000002842
gene:ENSOMYG00000007979	10	78495583..78500453	4.79777	-2.2046	-4.60946	0.000967164	0.0468159	1	ENSOMYG00000007979
gene:ENSOMYG00000006728	19	complement(8995770..9004712)	2.69044	-2.23693	-4.71391	3.4121e-05	0.00451147	1	ENSOMYG00000006728
slc38a3b_2	17	complement(80786490..80817043)	4.02065	-2.3184	-4.9878	5.82648e-06	0.00117146	0.220037	ENSOMYG00000021502
stl2_1	2	18934306..19000209	0.54855	-2.45394	-5.4791	0.000395274	0.0246611	1	ENSOMYG00000002934
rpl9_2	10	complement(87380644..87390229)	84.0187	-2.74004	-6.68088	0.000791657	0.0399407	1	ENSOMYG00000052753
gene:ENSOMYG00000028938	2	22147336..22182096	0.953487	-2.82391	-7.08077	0.000312322	0.0207253	1	ENSOMYG00000028938
si:rp71-1g18.1	28	complement(10301536..10306591)	22.1914	-2.89702	-7.44885	5.0719e-06	0.00104976	0.19154	ENSOMYG00000052196
gene:ENSOMYG00000002047	3	13356672..13358522	21.5512	-2.90182	-7.47366	8.51789e-05	0.00838256	1	ENSOMYG00000002047
mllt1a_2	30	complement(20068362..20081905)	0.717711	-2.90252	-7.47729	0.000112722	0.0100945	1	ENSOMYG00000012739
gene:ENSOMYG00000054712	15	complement(36617158..36618738)	15.2047	-2.98141	-7.89759	0.000137296	0.011513	1	ENSOMYG00000054712
gene:ENSOMYG00000035994	28	38217238..38229236	1.76745	-3.09488	-8.54383	5.79072e-05	0.00656592	1	ENSOMYG00000035994
gene:ENSOMYG00000024531	2	22856661..22858069	13.3508	-3.18194	-9.07524	0.000186784	0.0143691	1	ENSOMYG00000024531
gene:ENSOMYG00000052267	13	complement(67802642..67843038)	0.456797	-3.18998	-9.12596	2.04648e-05	0.003158	0.772854	ENSOMYG00000052267
si:dkey-202e17.1_3	32	complement(24050752..24064785)	1.47538	-3.4638	-11.0334	3.51119e-05	0.00457841	1	ENSOMYG00000051261
cpb1	15	complement(2030604..2053762)	0.30526	-3.60346	-12.1548	0.000660547	0.0346468	1	ENSOMYG00000060379
gene:ENSOMYG00000065533	17	complement(5218113..5233881)	0.396981	-3.62587	-12.3451	0.000237105	0.016941	1	ENSOMYG00000065533
gene:ENSOMYG00000060458	19	8672668..8706702	0.255538	-3.74262	-13.3857	0.000553555	0.0305204	1	ENSOMYG00000060458
gene:ENSOMYG00000066882	13	complement(36798802..36801977)	4.00179	-4.72068	-26.3674	0.000297657	0.0199984	1	ENSOMYG00000066882
gene:ENSOMYG00000012028	17	21866666..21870076	4.63556	-5.86161	-58.1462	5.87381e-05	0.00662447	1	ENSOMYG00000012028
gene:ENSOMYG00000004125	13	complement(36811656..36813590)	4.56139	-6.0169	-64.754	0.000485978	0.0281641	1	ENSOMYG00000004125
gene:ENSOMYG00000076766	16	complement(54712630..54716688)	38.7069	-7.77314	-218.751	1.42224e-12	1.23636e-08	5.3711e-08	ENSOMYG00000076766
gene:ENSOMYG00000003772	11	16621310..16632109	1.6029	-8.62031	-393.523	0.000925217	0.0454996	1	ENSOMYG00000003772
gene:ENSOMYG00000058146	13	complement(36792071..36794453)	12.8513	-9.50106	-724.61	0.000261207	0.0180391	1	ENSOMYG00000058146
gene:ENSOMYG00000072249	13	complement(36757270..36759458)	14.2346	-9.52596	-737.226	0.000252987	0.0176996	1	ENSOMYG00000072249
gene:ENSOMYG00000035261	1	complement(90781895..90797308)	21.95	-12.8919	-7600.37	5.55358e-07	0.000202551	0.0209731	ENSOMYG00000035261
