# Supplementary material for: Transcriptomic and Epigenomic Responses to Cortisol-Mediated Stress in Rainbow Trout (Oncorhynchus mykiss) Skeletal Muscle
Source: Int J Mol Sci. 2024 Jul 10;25(14):7586. doi: 10.3390/ijms25147586 (PMC11276852; doi:10.3390/ijms25147586)
Supplement: Supplementary file 1 [file ijms-25-07586-s001.zip › SupplementaryTable2.xlsx]

## Sheet: Up Methylated Regions
Chromosome	Region	Name	Cytosines	Case samples	Case coverage	Case coverage mean	Case methylated	Case methylation level	Control samples	Control coverage	Control coverage mean	Control methylated	Control methylation level	p-value	5' gene	5' distance	3' gene	3' distance
1	135601..135800		5	1	10	2	10	1	1	4	0.8	0	0	0.000999001			gene:ENSOMYG00000025658	0
1	279401..279600		11	1	13	1.18182	13	1	1	15	1.36364	8	0.533333	0.00543478	gene:ENSOMYG00000015304	36135	gene:ENSOMYG00000015291	0
1	283601..283800		20	1	60	3	50	0.833333	1	36	1.8	21	0.583333	0.00736695	gene:ENSOMYG00000015304	40335	gene:ENSOMYG00000015291	0
1	305801..306000		12	1	18	1.5	11	0.611111	1	11	0.916667	0	0	0.000919841	gene:ENSOMYG00000015291	16335	gene:ENSOMYG00000073216	37733
1	348601..348800		9	1	10	1.11111	9	0.9	1	9	1	2	0.222222	0.00488211	gene:ENSOMYG00000073216	4048	gene:ENSOMYG00000015207	35690
1	350601..350800		10	1	12	1.2	12	1	1	7	0.7	3	0.428571	0.00902993	gene:ENSOMYG00000073216	6048	gene:ENSOMYG00000015207	33690
1	424201..424400		10	1	34	3.4	33	0.970588	1	16	1.6	11	0.6875	0.00984979	gene:ENSOMYG00000015207	4365	gene:ENSOMYG00000053917	30755
1	665601..665800		8	1	12	1.5	12	1	1	4	0.5	0	0	0.000549451	plcxd1	9181	jade3	37915
1	945401..945600		8	1	17	2.125	16	0.941176	1	21	2.625	10	0.47619	0.00232324	slc9a7	0	chst7	92035
1	948601..948800		10	1	13	1.3	12	0.923077	1	17	1.7	6	0.352941	0.00193167	slc9a7	0	chst7	88835
1	959201..959400		12	1	14	1.16667	14	1	1	13	1.08333	7	0.538462	0.0057971	slc9a7	0	chst7	78235
1	1043201..1043400		13	1	17	1.30769	17	1	1	9	0.692308	4	0.444444	0.00191548	chst7	2836	tubgcp5	46421
1	1107201..1107400		12	1	67	5.58333	60	0.895522	1	9	0.75	4	0.444444	0.00381383	tubgcp5	0	gene:ENSOMYG00000048481	0
1	1347001..1347200		2	1	6	3	5	0.833333	1	9	4.5	0	0	0.001998	gabrb3	0	gene:ENSOMYG00000001424	114718
1	1395201..1395400		7	1	11	1.57143	10	0.909091	1	4	0.571429	0	0	0.003663	gabrb3	41	gene:ENSOMYG00000001424	66518
1	1587601..1587800		20	1	55	2.75	46	0.836364	1	32	1.6	12	0.375	1.58427e-05	gene:ENSOMYG00000001424	0	gene:ENSOMYG00000001185	150268
1	1728401..1728600		14	1	13	0.928571	12	0.923077	1	13	0.928571	5	0.384615	0.00558352	gene:ENSOMYG00000001424	134208	gene:ENSOMYG00000001185	9468
1	1760801..1761000		16	1	64	4	61	0.953125	1	98	6.125	79	0.806122	0.00539531	gene:ENSOMYG00000001185	0	cnga3a	22457
1	1785401..1785600		27	1	114	4.22222	78	0.684211	1	50	1.85185	23	0.46	0.00573831	gene:ENSOMYG00000001185	16181	cnga3a	0
1	1848801..1849000		10	1	17	1.7	17	1	1	9	0.9	5	0.555556	0.00842809	cnga3a	36546	tmem131	10427
1	1885401..1885600		8	1	11	1.375	11	1	1	7	0.875	2	0.285714	0.00245098	tmem131	0	si:ch211-201h21.5	84459
1	1887601..1887800		23	1	15	0.652174	15	1	1	17	0.73913	10	0.588235	0.00577802	tmem131	0	si:ch211-201h21.5	82259
1	1987801..1988000		8	1	16	2	16	1	1	25	3.125	16	0.64	0.00583135	nme7	0	atp1b1a	112760
1	2113401..2113600		18	1	24	1.33333	10	0.416667	1	22	1.22222	0	0	0.00048113	nme7	14939	atp1b1a	0
1	2177801..2178000		8	1	25	3.125	24	0.96	1	25	3.125	16	0.64	0.00529027	dpt	0	gene:ENSOMYG00000000412	34349
1	2263401..2263600		10	1	18	1.8	18	1	1	18	1.8	12	0.666667	0.00953079	gene:ENSOMYG00000000583	28191	gene:ENSOMYG00000000561	0
1	2305201..2305400		6	1	9	1.5	9	1	1	5	0.833333	1	0.2	0.004995	gene:ENSOMYG00000000583	69991	gene:ENSOMYG00000000561	0
1	2344601..2344800		28	1	30	1.07143	26	0.866667	1	42	1.5	22	0.52381	0.00207579	gene:ENSOMYG00000000583	109391	gene:ENSOMYG00000000561	0
1	2439001..2439200		12	1	24	2	22	0.916667	1	14	1.16667	7	0.5	0.00626523	gene:ENSOMYG00000000561	78825	gene:ENSOMYG00000001189	138335
1	2458401..2458600		9	1	23	2.55556	20	0.869565	1	7	0.777778	2	0.285714	0.00666077	gene:ENSOMYG00000000561	98225	gene:ENSOMYG00000001189	118935
1	2470801..2471000		4	1	124	31	75	0.604839	1	112	28	43	0.383929	0.000537202	gene:ENSOMYG00000000561	110625	gene:ENSOMYG00000001189	106535
1	2485601..2485800		18	1	22	1.22222	22	1	1	13	0.722222	8	0.615385	0.00396449	gene:ENSOMYG00000000561	125425	gene:ENSOMYG00000001189	91735
1	2530601..2530800		15	1	65	4.33333	45	0.692308	1	35	2.33333	10	0.285714	0.000100954	gene:ENSOMYG00000000561	170425	gene:ENSOMYG00000001189	46735
1	2532001..2532200		14	1	44	3.14286	38	0.863636	1	17	1.21429	9	0.529412	0.00892011	gene:ENSOMYG00000000561	171825	gene:ENSOMYG00000001189	45335
1	2552401..2552600		10	1	26	2.6	26	1	1	27	2.7	20	0.740741	0.00576108	gene:ENSOMYG00000000561	192225	gene:ENSOMYG00000001189	24935
1	2612601..2612800		18	1	30	1.66667	27	0.9	1	50	2.77778	32	0.64	0.0087126	gene:ENSOMYG00000001189	33383	gene:ENSOMYG00000077295	1756
1	2719401..2719600		4	1	9	2.25	7	0.777778	1	7	1.75	0	0	0.00314685	gene:ENSOMYG00000001186	101132	gene:ENSOMYG00000000350	0
1	3106401..3106600		8	1	10	1.25	8	0.8	1	35	4.375	11	0.314286	0.00848175	gene:ENSOMYG00000064702	124387	lpp	0
1	3242601..3242800		10	1	17	1.7	15	0.882353	1	8	0.8	2	0.25	0.00364746	gene:ENSOMYG00000064702	260587	lpp	0
1	3291201..3291400		10	1	68	6.8	63	0.926471	1	41	4.1	30	0.731707	0.0067612	gene:ENSOMYG00000064702	309187	lpp	0
1	3302001..3302200		12	1	37	3.08333	35	0.945946	1	23	1.91667	14	0.608696	0.00171558	gene:ENSOMYG00000064702	319987	lpp	0
1	3455801..3456000		5	1	14	2.8	11	0.785714	1	16	3.2	3	0.1875	0.00147835	gene:ENSOMYG00000064702	473787	lpp	0
1	3465401..3465600		23	1	18	0.782609	18	1	1	40	1.73913	28	0.7	0.00626473	gene:ENSOMYG00000064702	483387	lpp	0
1	3465601..3465800		7	1	7	1	7	1	1	8	1.14286	2	0.25	0.00559441	gene:ENSOMYG00000064702	483587	lpp	0
1	3503401..3503600		13	1	24	1.84615	22	0.916667	1	20	1.53846	9	0.45	0.000952658	gene:ENSOMYG00000064702	521387	lpp	0
1	3603001..3603200		16	1	19	1.1875	5	0.263158	1	47	2.9375	1	0.0212766	0.00631362	bcl6aa	0	gene:ENSOMYG00000060440	6344
1	3918401..3918600		18	1	55	3.05556	52	0.945455	1	25	1.38889	15	0.6	0.000294052	cep63	72559	rab6ba	0
1	3918601..3918800		18	1	13	0.722222	13	1	1	17	0.944444	6	0.352941	0.000226553	cep63	72759	rab6ba	0
1	3935201..3935400		14	1	20	1.42857	13	0.65	1	24	1.71429	5	0.208333	0.00363226	cep63	89359	rab6ba	0
1	3966601..3966800		7	1	13	1.85714	13	1	1	4	0.571429	1	0.25	0.00588235	cep63	120759	rab6ba	0
1	4047601..4047800		12	1	17	1.41667	16	0.941176	1	11	0.916667	5	0.454545	0.00691193	rab6ba	9789	slco2a1	0
1	4131201..4131400		10	1	10	1	10	1	1	11	1.1	1	0.0909091	3.11866e-05	gene:ENSOMYG00000021650	5240	ryk	0
1	4266001..4266200		8	1	14	1.75	12	0.857143	1	14	1.75	4	0.285714	0.00316477	ryk	8864	sned1	0
1	4285001..4285200		29	1	60	2.06897	48	0.8	1	63	2.17241	37	0.587302	0.00884115	ryk	27864	sned1	0
1	4442401..4442600		22	1	51	2.31818	47	0.921569	1	65	2.95455	46	0.707692	0.00330784	sned1	27695	crocc2	0
1	4602801..4603000		5	1	13	2.6	13	1	1	7	1.4	3	0.428571	0.00722394	sned1	188095	crocc2	0
1	4616001..4616200		16	1	42	2.625	12	0.285714	1	35	2.1875	1	0.0285714	0.00224523	sned1	201295	crocc2	0
1	4679601..4679800		18	1	26	1.44444	22	0.846154	1	19	1.05556	9	0.473684	0.00955621	gene:ENSOMYG00000077315	225938	klhl30	10038
1	4681201..4681400		10	1	24	2.4	22	0.916667	1	4	0.4	0	0	0.000732601	gene:ENSOMYG00000077315	227538	klhl30	8438
1	4698201..4698400		8	1	13	1.625	12	0.923077	1	5	0.625	1	0.2	0.00770308	gene:ENSOMYG00000077315	244538	klhl30	0
1	4736801..4737000		23	1	41	1.78261	36	0.878049	1	27	1.17391	16	0.592593	0.00800373	klhl30	33053	gene:ENSOMYG00000067220	22699
1	5027001..5027200		24	1	38	1.58333	30	0.789474	1	51	2.125	27	0.529412	0.00980143	gene:ENSOMYG00000001120	39141	boka	0
1	5164001..5164200		14	1	27	1.92857	21	0.777778	1	26	1.85714	9	0.346154	0.00170557	boka	119819	gene:ENSOMYG00000060365	367063
1	5246201..5246400		28	1	74	2.64286	38	0.513514	1	208	7.42857	70	0.336538	0.00567076	boka	202019	gene:ENSOMYG00000060365	284863
1	5274801..5275000		7	1	17	2.42857	17	1	1	10	1.42857	5	0.5	0.00312152	boka	230619	gene:ENSOMYG00000060365	256263
1	5344201..5344400		10	1	19	1.9	15	0.789474	1	10	1	1	0.1	0.000585422	boka	300019	gene:ENSOMYG00000060365	186863
1	5345601..5345800		8	1	18	2.25	16	0.888889	1	17	2.125	8	0.470588	0.00978336	boka	301419	gene:ENSOMYG00000060365	185463
1	5354401..5354600		6	1	10	1.66667	9	0.9	1	12	2	2	0.166667	0.000952608	boka	310219	gene:ENSOMYG00000060365	176663
1	5396801..5397000		11	1	33	3	31	0.939394	1	11	1	5	0.454545	0.00143874	boka	352619	gene:ENSOMYG00000060365	134263
1	5409601..5409800		18	1	25	1.38889	12	0.48	1	46	2.55556	4	0.0869565	0.000291206	boka	365419	gene:ENSOMYG00000060365	121463
1	5439601..5439800		12	1	7	0.583333	6	0.857143	1	12	1	2	0.166667	0.00627133	boka	395419	gene:ENSOMYG00000060365	91463
1	5445801..5446000		13	1	14	1.07692	12	0.857143	1	16	1.23077	5	0.3125	0.00353648	boka	401619	gene:ENSOMYG00000060365	85263
1	5521001..5521200		4	1	5	1.25	4	0.8	1	8	2	0	0	0.00699301	boka	476819	gene:ENSOMYG00000060365	10063
1	5539201..5539400		18	1	53	2.94444	53	1	1	19	1.05556	15	0.789474	0.00376753	gene:ENSOMYG00000060365	4530	gene:ENSOMYG00000001261	125433
1	5661601..5661800		18	1	44	2.44444	30	0.681818	1	28	1.55556	7	0.25	0.000366759	gene:ENSOMYG00000060365	126930	gene:ENSOMYG00000001261	3033
1	5874001..5874200		7	1	11	1.57143	9	0.818182	1	10	1.42857	2	0.2	0.00733168	gene:ENSOMYG00000001261	108166	gene:ENSOMYG00000001546	663897
1	5884201..5884400		16	1	21	1.3125	21	1	1	9	0.5625	5	0.555556	0.0045977	gene:ENSOMYG00000001261	118366	gene:ENSOMYG00000001546	653697
1	5991001..5991200		16	1	23	1.4375	18	0.782609	1	33	2.0625	8	0.242424	7.62873e-05	gene:ENSOMYG00000001261	225166	gene:ENSOMYG00000001546	546897
1	6071801..6072000		8	1	3	0.375	3	1	1	7	0.875	0	0	0.00833333	gene:ENSOMYG00000001261	305966	gene:ENSOMYG00000001546	466097
1	6243401..6243600		14	1	51	3.64286	21	0.411765	1	53	3.78571	8	0.150943	0.00278501	gene:ENSOMYG00000001261	477566	gene:ENSOMYG00000001546	294497
1	6250601..6250800		15	1	31	2.06667	29	0.935484	1	31	2.06667	19	0.612903	0.00248565	gene:ENSOMYG00000001261	484766	gene:ENSOMYG00000001546	287297
1	6292201..6292400		20	1	41	2.05	35	0.853659	1	11	0.55	4	0.363636	0.00254033	gene:ENSOMYG00000001261	526366	gene:ENSOMYG00000001546	245697
1	6301401..6301600		10	1	32	3.2	32	1	1	42	4.2	32	0.761905	0.0020482	gene:ENSOMYG00000001261	535566	gene:ENSOMYG00000001546	236497
1	6428601..6428800		8	1	4	0.5	4	1	1	12	1.5	2	0.166667	0.00824176	gene:ENSOMYG00000001261	662766	gene:ENSOMYG00000001546	109297
1	6552601..6552800		24	1	53	2.20833	44	0.830189	1	26	1.08333	13	0.5	0.00285007	gene:ENSOMYG00000001546	997	polr2h	1390
1	6669401..6669600		12	1	33	2.75	32	0.969697	1	20	1.66667	14	0.7	0.00880091	armc9	10434	b3gnt7	14763
1	6749201..6749400		12	1	6	0.5	6	1	1	14	1.16667	0	0	2.57998e-05	gene:ENSOMYG00000001688	31965	ncl	0
1	6816001..6816200		18	1	34	1.88889	34	1	1	27	1.5	21	0.777778	0.00533108	nppc	36113	gene:ENSOMYG00000001873	212433
1	6978801..6979000		10	1	33	3.3	33	1	1	19	1.9	14	0.736842	0.0044741	nppc	198913	gene:ENSOMYG00000001873	49633
1	7019801..7020000		10	1	9	0.9	9	1	1	14	1.4	4	0.285714	0.00087495	nppc	239913	gene:ENSOMYG00000001873	8633
1	7247201..7247400		19	1	49	2.57895	46	0.938776	1	5	0.263158	2	0.4	0.00736314	gene:ENSOMYG00000001999	140885	nr5a2	126464
1	7329601..7329800		4	1	6	1.5	6	1	1	6	1.5	1	0.166667	0.00757576	gene:ENSOMYG00000001999	223285	nr5a2	44064
1	7353801..7354000		14	1	99	7.07143	84	0.848485	1	138	9.85714	95	0.688406	0.00328511	gene:ENSOMYG00000001999	247485	nr5a2	19864
1	7447001..7447200		26	1	59	2.26923	57	0.966102	1	36	1.38462	27	0.75	0.00226266	nr5a2	0	gene:ENSOMYG00000057577	71743
1	7472001..7472200		11	1	19	1.72727	19	1	1	9	0.818182	4	0.444444	0.00128205	nr5a2	0	gene:ENSOMYG00000057577	46743
1	7662401..7662600		26	1	30	1.15385	30	1	1	8	0.307692	4	0.5	0.000948317	gene:ENSOMYG00000057577	141744	gene:ENSOMYG00000002307	66979
1	7680201..7680400		13	1	16	1.23077	16	1	1	32	2.46154	22	0.6875	0.00986318	gene:ENSOMYG00000057577	159544	gene:ENSOMYG00000002307	49179
1	7718801..7719000		30	1	60	2	38	0.633333	1	76	2.53333	31	0.407895	0.00720774	gene:ENSOMYG00000057577	198144	gene:ENSOMYG00000002307	10579
1	8078601..8078800		6	1	17	2.83333	17	1	1	8	1.33333	3	0.375	0.00105402	nmur1a	0	tctex1d2	61834
1	8105201..8105400		12	1	9	0.75	9	1	1	26	2.16667	7	0.269231	0.000162023	nmur1a	17294	tctex1d2	35234
1	8105401..8105600		9	1	11	1.22222	7	0.636364	1	10	1.11111	0	0	0.00283798	nmur1a	17494	tctex1d2	35034
1	8109201..8109400		7	1	12	1.71429	10	0.833333	1	6	0.857143	0	0	0.0015083	nmur1a	21294	tctex1d2	31234
1	8116801..8117000		8	1	12	1.5	12	1	1	15	1.875	8	0.533333	0.00724638	nmur1a	28894	tctex1d2	23634
1	8134001..8134200		19	1	7	0.368421	7	1	1	22	1.15789	1	0.0454545	5.12564e-06	nmur1a	46094	tctex1d2	6434
1	8267601..8267800		19	1	23	1.21053	20	0.869565	1	12	0.631579	5	0.416667	0.00835057	gene:ENSOMYG00000000296	0	rubcn	7432
1	8282401..8282600		11	1	16	1.45455	16	1	1	6	0.545455	0	0	1.34025e-05	gene:ENSOMYG00000000296	10961	rubcn	0
1	8390201..8390400		16	1	44	2.75	37	0.840909	1	7	0.4375	2	0.285714	0.00538717	rubcn	49383	TSC22D2	0
1	8408001..8408200		11	1	11	1	11	1	1	27	2.45455	13	0.481481	0.00207438	rubcn	67183	TSC22D2	0
1	8420201..8420400		15	1	14	0.933333	13	0.928571	1	18	1.2	6	0.333333	0.000772839	rubcn	79383	TSC22D2	0
1	8478801..8479000		8	1	18	2.25	17	0.944444	1	10	1.25	4	0.4	0.00329381	TSC22D2	57844	PFN2	7728
1	8479801..8480000		6	1	12	2	12	1	1	9	1.5	4	0.444444	0.00619195	TSC22D2	58844	PFN2	6728
1	8486801..8487000		7	1	7	1	7	1	1	14	2	0	0	8.59993e-06	PFN2	0	rnf13	10035
1	8510401..8510600		18	1	52	2.88889	26	0.5	1	25	1.38889	3	0.12	0.000978959	PFN2	17556	rnf13	0
1	8516001..8516200		14	1	29	2.07143	29	1	1	14	1	5	0.357143	3.55014e-06	PFN2	23156	rnf13	0
1	8827801..8828000		12	1	22	1.83333	22	1	1	40	3.33333	28	0.7	0.00258632	ANKUB1	27133	mrpl47	36975
1	8837401..8837600		10	1	30	3	28	0.933333	1	32	3.2	20	0.625	0.00375228	ANKUB1	36733	mrpl47	27375
1	8869801..8870000		12	1	11	0.916667	11	1	1	32	2.66667	16	0.5	0.00226667	ndufb5	0	usp13	7612
1	8879001..8879200		21	1	23	1.09524	8	0.347826	1	70	3.33333	5	0.0714286	0.00260037	usp13	0	pex5la	43397
1	8916601..8916800		24	1	18	0.75	18	1	1	41	1.70833	19	0.463415	2.72928e-05	usp13	3354	pex5la	5797
1	8917001..8917200		16	1	35	2.1875	32	0.914286	1	32	2	15	0.46875	6.89317e-05	usp13	3754	pex5la	5397
1	8941201..8941400		19	1	28	1.47368	24	0.857143	1	14	0.736842	6	0.428571	0.00618854	usp13	27954	pex5la	0
1	8950401..8950600		25	1	21	0.84	21	1	1	29	1.16	20	0.689655	0.00399731	usp13	37154	pex5la	0
1	8998001..8998200		11	1	14	1.27273	14	1	1	2	0.181818	0	0	0.00833333	usp13	84754	pex5la	0
1	9049201..9049400		6	1	17	2.83333	17	1	1	17	2.83333	11	0.647059	0.00920214	usp13	135954	pex5la	0
1	9075001..9075200		14	1	23	1.64286	13	0.565217	1	35	2.5	8	0.228571	0.00996296	usp13	161754	pex5la	0
1	9127401..9127600		18	1	42	2.33333	42	1	1	40	2.22222	33	0.825	0.00490393	pex5la	28501	gene:ENSOMYG00000068924	24052
1	9129001..9129200		9	1	14	1.55556	14	1	1	7	0.777778	3	0.428571	0.00584795	pex5la	30101	gene:ENSOMYG00000068924	22452
1	9200201..9200400		6	1	99	16.5	87	0.878788	1	72	12	52	0.722222	0.00860614	gene:ENSOMYG00000068924	45575	psmd1	39919
1	9307201..9307400		14	1	15	1.07143	12	0.8	1	27	1.92857	9	0.333333	0.00442024	htr2b	34820	acap2	3856
1	9307801..9308000		11	1	19	1.72727	19	1	1	6	0.545455	0	0	5.64653e-06	htr2b	35420	acap2	3256
1	9376801..9377000		2	1	5	2.5	5	1	1	4	2	0	0	0.00793651	htr2b	104420	acap2	0
1	9380601..9380800		6	1	21	3.5	9	0.428571	1	15	2.5	0	0	0.00312216	htr2b	108220	acap2	0
1	9603401..9603600		9	1	71	7.88889	60	0.84507	1	80	8.88889	50	0.625	0.00193139	gene:ENSOMYG00000077256	153678	gene:ENSOMYG00000050970	0
1	10127601..10127800		12	1	18	1.5	12	0.666667	1	14	1.16667	2	0.142857	0.00384429	lim2.2	19883	si:zfos-943e10.1	0
1	10147201..10147400		8	1	21	2.625	20	0.952381	1	11	1.375	5	0.454545	0.00298052	gipc3	0	tbxa2r	20542
1	10165401..10165600		13	1	18	1.38462	17	0.944444	1	10	0.769231	3	0.3	0.000709435	gipc3	4104	tbxa2r	2342
1	10165801..10166000		15	1	22	1.46667	17	0.772727	1	22	1.46667	6	0.272727	0.00107776	gipc3	4504	tbxa2r	1942
1	10211401..10211600		15	1	32	2.13333	21	0.65625	1	9	0.6	1	0.111111	0.00500989	tbxa2r	30005	ptprsa	12949
1	10382001..10382200		1	1	28	28	16	0.571429	1	30	30	5	0.166667	0.00148988	tbxa2r	200605	ptprsa	0
1	10384601..10384800		17	1	35	2.05882	34	0.971429	1	5	0.294118	1	0.2	0.000267474	tbxa2r	203205	ptprsa	0
1	10433201..10433400		12	1	21	1.75	20	0.952381	1	20	1.66667	11	0.55	0.00331096	tbxa2r	251805	ptprsa	0
1	10476601..10476800		13	1	41	3.15385	31	0.756098	1	17	1.30769	6	0.352941	0.00487217	tbxa2r	295205	ptprsa	0
1	10501201..10501400		12	1	7	0.583333	6	0.857143	1	14	1.16667	3	0.214286	0.00897833	tbxa2r	319805	ptprsa	0
1	10558601..10558800		12	1	40	3.33333	37	0.925	1	29	2.41667	18	0.62069	0.00249085	tbxa2r	377205	ptprsa	0
1	10681601..10681800		16	1	30	1.875	30	1	1	32	2	25	0.78125	0.00684401	gene:ENSOMYG00000070894	282266	gene:ENSOMYG00000004896	183695
1	10698001..10698200		14	1	23	1.64286	23	1	1	22	1.57143	12	0.545455	0.000202698	gene:ENSOMYG00000070894	298666	gene:ENSOMYG00000004896	167295
1	10736001..10736200		11	1	33	3	30	0.909091	1	15	1.36364	8	0.533333	0.00591299	gene:ENSOMYG00000070894	336666	gene:ENSOMYG00000004896	129295
1	10751801..10752000		10	1	48	4.8	45	0.9375	1	23	2.3	15	0.652174	0.00369395	gene:ENSOMYG00000070894	352466	gene:ENSOMYG00000004896	113495
1	10774201..10774400		3	1	6	2	6	1	1	5	1.66667	0	0	0.0021645	gene:ENSOMYG00000070894	374866	gene:ENSOMYG00000004896	91095
1	10837201..10837400		14	1	24	1.71429	22	0.916667	1	34	2.42857	21	0.617647	0.00979365	gene:ENSOMYG00000070894	437866	gene:ENSOMYG00000004896	28095
1	10907201..10907400		13	1	74	5.69231	61	0.824324	1	53	4.07692	29	0.54717	0.000721337	gene:ENSOMYG00000004896	40908	gene:ENSOMYG00000066898	235979
1	10953601..10953800		14	1	21	1.5	18	0.857143	1	16	1.14286	4	0.25	0.000271324	gene:ENSOMYG00000004896	87308	gene:ENSOMYG00000066898	189579
1	10974801..10975000		18	1	22	1.22222	12	0.545455	1	38	2.11111	7	0.184211	0.00474755	gene:ENSOMYG00000004896	108508	gene:ENSOMYG00000066898	168379
1	10977601..10977800		13	1	30	2.30769	27	0.9	1	21	1.61538	11	0.52381	0.00334792	gene:ENSOMYG00000004896	111308	gene:ENSOMYG00000066898	165579
1	11083401..11083600		16	1	13	0.8125	13	1	1	31	1.9375	19	0.612903	0.00669113	gene:ENSOMYG00000004896	217108	gene:ENSOMYG00000066898	59779
1	11110201..11110400		14	1	27	1.92857	17	0.62963	1	25	1.78571	6	0.24	0.00502534	gene:ENSOMYG00000004896	243908	gene:ENSOMYG00000066898	32979
1	11141801..11142000		9	1	5	0.555556	5	1	1	13	1.44444	1	0.0769231	0.00070028	gene:ENSOMYG00000004896	275508	gene:ENSOMYG00000066898	1379
1	11214001..11214200		8	1	21	2.625	15	0.714286	1	15	1.875	4	0.266667	0.0097677	gene:ENSOMYG00000066898	67672	kdm4b	99920
1	11246801..11247000		15	1	28	1.86667	25	0.892857	1	29	1.93333	11	0.37931	5.68364e-05	gene:ENSOMYG00000066898	100472	kdm4b	67120
1	11396001..11396200		35	1	100	2.85714	89	0.89	1	127	3.62857	90	0.708661	0.00061796	gene:ENSOMYG00000066898	249672	kdm4b	0
1	11396201..11396400		36	1	79	2.19444	75	0.949367	1	91	2.52778	74	0.813187	0.00579563	gene:ENSOMYG00000066898	249872	kdm4b	0
1	11396401..11396600		30	1	145	4.83333	137	0.944828	1	140	4.66667	107	0.764286	9.44527e-06	gene:ENSOMYG00000066898	250072	kdm4b	0
1	11396601..11396800		44	1	85	1.93182	80	0.941176	1	96	2.18182	63	0.65625	1.17836e-06	gene:ENSOMYG00000066898	250272	kdm4b	0
1	11407201..11407400		12	1	25	2.08333	9	0.36	1	26	2.16667	1	0.0384615	0.00441285	kdm4b	1556	uhrf1	5425
1	11427601..11427800		12	1	24	2	19	0.791667	1	36	3	15	0.416667	0.00403563	OPA1	0	gene:ENSOMYG00000008127	237175
1	11484801..11485000		23	1	38	1.65217	35	0.921053	1	65	2.82609	43	0.661538	0.00212847	OPA1	0	gene:ENSOMYG00000008127	179975
1	11485001..11485200		32	1	32	1	30	0.9375	1	41	1.28125	14	0.341463	9.49112e-08	OPA1	0	gene:ENSOMYG00000008127	179775
1	11568401..11568600		11	1	24	2.18182	23	0.958333	1	18	1.63636	3	0.166667	1.18534e-07	OPA1	55318	gene:ENSOMYG00000008127	96375
1	11568601..11568800		8	1	46	5.75	44	0.956522	1	57	7.125	40	0.701754	0.000649127	OPA1	55518	gene:ENSOMYG00000008127	96175
1	11631001..11631200		10	1	5	0.5	4	0.8	1	20	2	2	0.1	0.00547713	OPA1	117918	gene:ENSOMYG00000008127	33775
1	11865001..11865200		9	1	10	1.11111	10	1	1	27	3	5	0.185185	8.62113e-06	ccdc50	0	gene:ENSOMYG00000008342	38582
1	11952601..11952800		8	1	616	77	316	0.512987	1	689	86.125	302	0.438316	0.00411866	p3h2	0	cpox	85125
1	11981601..11981800		16	1	22	1.375	14	0.636364	1	26	1.625	5	0.192308	0.00206092	p3h2	0	cpox	56125
1	11986401..11986600		7	1	29	4.14286	22	0.758621	1	17	2.42857	5	0.294118	0.00261725	p3h2	0	cpox	51325
1	12006601..12006800		9	1	10	1.11111	9	0.9	1	13	1.44444	3	0.230769	0.00217295	p3h2	0	cpox	31125
1	12006801..12007000		5	1	6	1.2	6	1	1	16	3.2	4	0.25	0.00281452	p3h2	0	cpox	30925
1	12020001..12020200		11	1	7	0.636364	7	1	1	6	0.545455	1	0.166667	0.004662	p3h2	0	cpox	17725
1	12038201..12038400		25	1	41	1.64	5	0.121951	1	69	2.76	0	0	0.00612296	cpox	0	gene:ENSOMYG00000073484	11505
1	12063201..12063400		12	1	24	2	19	0.791667	1	15	1.25	4	0.266667	0.00167243	gene:ENSOMYG00000059511	3088	tab3	10366
1	12095401..12095600		10	1	15	1.5	15	1	1	21	2.1	13	0.619048	0.00672464	tab3	7286	gene:ENSOMYG00000059319	13039
1	12208001..12208200		26	1	56	2.15385	41	0.732143	1	65	2.5	33	0.507692	0.00931984	gene:ENSOMYG00000057480	11146	gene:ENSOMYG00000009953	28247
1	12219801..12220000		25	1	53	2.12	52	0.981132	1	52	2.08	42	0.807692	0.00360779	gene:ENSOMYG00000057480	22946	gene:ENSOMYG00000009953	16447
1	12246401..12246600		12	1	10	0.833333	9	0.9	1	17	1.41667	6	0.352941	0.00747521	gene:ENSOMYG00000009953	9620	gene:ENSOMYG00000009983	4856
1	12295801..12296000		20	1	29	1.45	28	0.965517	1	59	2.95	41	0.694915	0.00226423	gene:ENSOMYG00000053352	0	guk1b	17670
1	12361401..12361600		23	1	18	0.782609	18	1	1	18	0.782609	11	0.611111	0.00381232	gene:ENSOMYG00000077593	7215	gene:ENSOMYG00000010068	0
1	12439401..12439600		12	1	40	3.33333	28	0.7	1	22	1.83333	4	0.181818	9.89832e-05	gene:ENSOMYG00000010068	45915	dmap1	12905
1	12458401..12458600		22	1	32	1.45455	32	1	1	35	1.59091	28	0.8	0.00773246	gene:ENSOMYG00000010068	64915	dmap1	0
1	12473401..12473600		17	1	8	0.470588	8	1	1	27	1.58824	12	0.444444	0.00535227	gene:ENSOMYG00000010269	429	elovl8b	11100
1	12514201..12514400		6	1	13	2.16667	12	0.923077	1	3	0.5	0	0	0.00714286	elovl8b	17629	glis1b	0
1	12523001..12523200		7	1	7	1	5	0.714286	1	22	3.14286	2	0.0909091	0.00320737	elovl8b	26429	glis1b	0
1	12772601..12772800		22	1	19	0.863636	18	0.947368	1	31	1.40909	18	0.580645	0.00446128	tnni3k	7594	lhx8b	17479
1	12786201..12786400		12	1	19	1.58333	18	0.947368	1	5	0.416667	1	0.2	0.00225861	tnni3k	21194	lhx8b	3879
1	12822401..12822600		14	1	34	2.42857	34	1	1	36	2.57143	29	0.805556	0.00696351	lhx8b	19440	slc44a5b	0
1	12853801..12854000		11	1	28	2.54545	23	0.821429	1	13	1.18182	5	0.384615	0.00806425	lhx8b	50840	slc44a5b	0
1	12857201..12857400		16	1	32	2	30	0.9375	1	22	1.375	14	0.636364	0.00731988	lhx8b	54240	slc44a5b	0
1	12910001..12910200		6	1	16	2.66667	14	0.875	1	9	1.5	3	0.333333	0.00986062	st6galnac5b	0	gene:ENSOMYG00000062055	36261
1	12956601..12956800		18	1	45	2.5	44	0.977778	1	21	1.16667	13	0.619048	0.000255334	gene:ENSOMYG00000062055	7157	ptgfr	54885
1	12963601..12963800		20	1	25	1.25	25	1	1	23	1.15	15	0.652174	0.00129936	gene:ENSOMYG00000062055	14157	ptgfr	47885
1	13009001..13009200		4	1	6	1.5	6	1	1	8	2	0	0	0.000333	gene:ENSOMYG00000062055	59557	ptgfr	2485
1	13053001..13053200		9	1	16	1.77778	14	0.875	1	17	1.88889	5	0.294118	0.000954215	zfyve9b	0	elovl1b	9734
1	13099201..13099400		12	1	25	2.08333	25	1	1	18	1.5	12	0.666667	0.00304505	mob3c	0	mknk1	5289
1	13139001..13139200		14	1	31	2.21429	25	0.806452	1	11	0.785714	3	0.272727	0.00248168	mknk1	25393	gene:ENSOMYG00000055131	15239
1	13269801..13270000		10	1	37	3.7	36	0.972973	1	33	3.3	25	0.757576	0.00849225	gene:ENSOMYG00000004065	1381	gene:ENSOMYG00000004113	0
1	13353001..13353200		9	1	12	1.33333	9	0.75	1	14	1.55556	3	0.214286	0.00893122	gene:ENSOMYG00000076441	12319	gene:ENSOMYG00000004435	2759
1	13397801..13398000		12	1	18	1.5	9	0.5	1	18	1.5	1	0.0555556	0.00361513	gene:ENSOMYG00000060476	4245	xcr1a.1	11056
1	13420201..13420400		10	1	17	1.7	16	0.941176	1	8	0.8	3	0.375	0.0055336	xcr1a.1	9280	tal1	4731
1	13479601..13479800		10	1	17	1.7	17	1	1	24	2.4	15	0.625	0.00373206	gene:ENSOMYG00000071077	38070	patj	0
1	13488801..13489000		9	1	5	0.555556	5	1	1	6	0.666667	0	0	0.0021645	gene:ENSOMYG00000071077	47270	patj	0
1	13510201..13510400		20	1	51	2.55	50	0.980392	1	62	3.1	48	0.774194	0.000870782	gene:ENSOMYG00000071077	68670	patj	0
1	13558801..13559000		9	1	14	1.55556	12	0.857143	1	10	1.11111	3	0.3	0.00884127	gene:ENSOMYG00000071077	117270	patj	0
1	13611201..13611400		8	1	18	2.25	15	0.833333	1	21	2.625	8	0.380952	0.00490134	gene:ENSOMYG00000071077	169670	patj	0
1	13611401..13611600		21	1	48	2.28571	35	0.729167	1	38	1.80952	17	0.447368	0.0073965	gene:ENSOMYG00000071077	169870	patj	0
1	13695401..13695600		11	1	23	2.09091	22	0.956522	1	16	1.45455	9	0.5625	0.00448591	gene:ENSOMYG00000071077	253870	patj	0
1	13748001..13748200		13	1	17	1.30769	16	0.941176	1	18	1.38462	9	0.5	0.00474072	tm2d1	0	nfia	40658
1	13821401..13821600		7	1	10	1.42857	10	1	1	8	1.14286	1	0.125	0.000251383	tm2d1	67717	nfia	0
1	13844801..13845000		10	1	13	1.3	13	1	1	6	0.6	1	0.166667	0.000515996	tm2d1	91117	nfia	0
1	13860201..13860400		17	1	17	1	16	0.941176	1	19	1.11765	10	0.526316	0.00654166	tm2d1	106517	nfia	0
1	13954601..13954800		6	1	12	2	9	0.75	1	7	1.16667	0	0	0.00238152	tm2d1	200917	nfia	0
1	14031401..14031600		10	1	6	0.6	6	1	1	20	2	7	0.35	0.00745342	tm2d1	277717	nfia	0
1	14059601..14059800		12	1	23	1.91667	18	0.782609	1	26	2.16667	9	0.346154	0.00241845	tm2d1	305917	nfia	0
1	14069801..14070000		8	1	16	2	7	0.4375	1	16	2	0	0	0.00339884	tm2d1	316117	nfia	0
1	14096801..14097000		20	1	39	1.95	32	0.820513	1	44	2.2	24	0.545455	0.00687698	nfia	7774	gene:ENSOMYG00000053425	48353
1	14161201..14161400		4	1	4	1	4	1	1	5	1.25	0	0	0.00793651	gene:ENSOMYG00000053425	11782	atpaf1	977
1	14162401..14162600		20	1	23	1.15	6	0.26087	1	24	1.2	0	0	0.00940129	atpaf1	0	rab3b	11915
1	14241001..14241200		16	1	24	1.5	23	0.958333	1	8	0.5	1	0.125	1.8349e-05	axdnd1	0	gene:ENSOMYG00000066248	9288
1	14254401..14254600		19	1	41	2.15789	40	0.97561	1	25	1.31579	19	0.76	0.00994081	gene:ENSOMYG00000066248	0	gene:ENSOMYG00000005017	88716
1	14258001..14258200		18	1	48	2.66667	18	0.375	1	24	1.33333	1	0.0416667	0.00158786	gene:ENSOMYG00000066248	0	gene:ENSOMYG00000005017	85116
1	14399201..14399400		52	1	71	1.36538	65	0.915493	1	6	0.115385	2	0.333333	0.00203044	gene:ENSOMYG00000006423	0	gene:ENSOMYG00000069160	55360
1	14522001..14522200		18	1	30	1.66667	21	0.7	1	57	3.16667	22	0.385965	0.00497504	gene:ENSOMYG00000069160	65320	gene:ENSOMYG00000007495	0
1	14761401..14761600		13	1	21	1.61538	21	1	1	28	2.15385	16	0.571429	0.000329726	gene:ENSOMYG00000007584	106743	gene:ENSOMYG00000007826	196993
1	14823001..14823200		19	1	28	1.47368	22	0.785714	1	8	0.421053	2	0.25	0.00907217	gene:ENSOMYG00000007584	168343	gene:ENSOMYG00000007826	135393
1	14986001..14986200		8	1	22	2.75	18	0.818182	1	10	1.25	3	0.3	0.00735854	gene:ENSOMYG00000007826	26892	gene:ENSOMYG00000008270	0
1	15083001..15083200		21	1	16	0.761905	12	0.75	1	12	0.571429	0	0	5.98256e-05	gene:ENSOMYG00000061537	3060	rc3h1a	54461
1	15163601..15163800		10	1	17	1.7	16	0.941176	1	17	1.7	8	0.470588	0.00329996	rc3h1a	3424	serpinc1	2140
1	15259801..15260000		10	1	18	1.8	15	0.833333	1	10	1	2	0.2	0.00178205	dph5	21781	slc30a7	0
1	15273601..15273800		20	1	61	3.05	40	0.655738	1	65	3.25	27	0.415385	0.00564922	slc30a7	1286	vcam1b	18565
1	15313001..15313200		15	1	19	1.26667	19	1	1	30	2	21	0.7	0.00696396	vcam1b	6074	gene:ENSOMYG00000009104	0
1	15323001..15323200		14	1	22	1.57143	22	1	1	16	1.14286	9	0.5625	0.000906479	gene:ENSOMYG00000009104	6100	cdc14ab	4499
1	15548001..15548200		5	1	13	2.6	13	1	1	18	3.6	10	0.555556	0.0055469	gene:ENSOMYG00000013357	26635	gene:ENSOMYG00000013389	0
1	15552801..15553000		14	1	20	1.42857	19	0.95	1	19	1.35714	10	0.526316	0.00305144	gene:ENSOMYG00000013389	1353	gene:ENSOMYG00000013430	5762
1	15644401..15644600		6	1	17	2.83333	15	0.882353	1	3	0.5	0	0	0.00877193	gene:ENSOMYG00000000039	6499	apc2	0
1	15684401..15684600		6	1	12	2	10	0.833333	1	9	1.5	2	0.222222	0.00845439	apc2	25463	gene:ENSOMYG00000000128	30916
1	15707401..15707600		25	1	53	2.12	49	0.924528	1	44	1.76	32	0.727273	0.00953647	apc2	48463	gene:ENSOMYG00000000128	7916
1	15732601..15732800		9	1	31	3.44444	13	0.419355	1	28	3.11111	2	0.0714286	0.00214784	gene:ENSOMYG00000000128	16487	ga45b	172383
1	15765601..15765800		8	1	10	1.25	7	0.7	1	9	1.125	0	0	0.00238152	gene:ENSOMYG00000000128	49487	ga45b	139383
1	15857001..15857200		12	1	12	1	4	0.333333	1	26	2.16667	0	0	0.00670595	gene:ENSOMYG00000000128	140887	ga45b	47983
1	15858601..15858800		8	1	17	2.125	16	0.941176	1	6	0.75	1	0.166667	0.00102034	gene:ENSOMYG00000000128	142487	ga45b	46383
1	15861401..15861600		26	1	50	1.92308	9	0.18	1	55	2.11538	1	0.0181818	0.00513272	gene:ENSOMYG00000000128	145287	ga45b	43583
1	15927201..15927400		12	1	42	3.5	40	0.952381	1	26	2.16667	13	0.5	2.11167e-05	gene:ENSOMYG00000000243	0	gene:ENSOMYG00000000287	51202
1	15955601..15955800		16	1	31	1.9375	31	1	1	19	1.1875	14	0.736842	0.00548812	gene:ENSOMYG00000000243	0	gene:ENSOMYG00000000287	22802
1	15984401..15984600		6	1	13	2.16667	11	0.846154	1	6	1	1	0.166667	0.00954592	gene:ENSOMYG00000000287	1900	palm1a	15908
1	16013401..16013600		14	1	16	1.14286	14	0.875	1	38	2.71429	16	0.421053	0.00208604	gene:ENSOMYG00000000287	30900	palm1a	0
1	16131801..16132000		16	1	36	2.25	33	0.916667	1	21	1.3125	11	0.52381	0.0011238	plppr3b	5258	med16	17234
1	16208601..16208800		14	1	29	2.07143	29	1	1	46	3.28571	37	0.804348	0.00877193	tmem259	28976	grin3bb	0
1	16272201..16272400		12	1	27	2.25	20	0.740741	1	11	0.916667	2	0.181818	0.00234616	tmem259	92576	grin3bb	0
1	16414201..16414400		22	1	33	1.5	11	0.333333	1	31	1.40909	0	0	0.000260271	grin3bb	118395	gene:ENSOMYG00000000650	0
1	16434601..16434800		19	1	31	1.63158	30	0.967742	1	36	1.89474	25	0.694444	0.00331445	si:ch211-1a19.3	2155	gene:ENSOMYG00000000683	39323
1	16435201..16435400		8	1	6	0.75	6	1	1	8	1	1	0.125	0.002331	si:ch211-1a19.3	2755	gene:ENSOMYG00000000683	38723
1	16485001..16485200		22	1	21	0.954545	10	0.47619	1	12	0.545455	0	0	0.00381063	gene:ENSOMYG00000000683	0	gene:ENSOMYG00000070910	12318
1	16883801..16884000		6	1	19	3.16667	19	1	1	4	0.666667	1	0.25	0.00225861	ddx49	0	gene:ENSOMYG00000000851	3917
1	17090201..17090400		11	1	30	2.72727	26	0.866667	1	3	0.272727	0	0	0.00641496	gene:ENSOMYG00000001565	0	gene:ENSOMYG00000070388	13670
1	17117801..17118000		10	1	25	2.5	22	0.88	1	12	1.2	3	0.25	0.000283998	gene:ENSOMYG00000070388	10784	gene:ENSOMYG00000002025	19020
1	17152401..17152600		14	1	20	1.42857	18	0.9	1	33	2.35714	18	0.545455	0.00685767	gene:ENSOMYG00000002025	12403	gene:ENSOMYG00000002896	0
1	17169001..17169200		6	1	14	2.33333	14	1	1	10	1.66667	5	0.5	0.00592885	gene:ENSOMYG00000002896	5676	gene:ENSOMYG00000003919	7049
1	17184601..17184800		4	1	17	4.25	17	1	1	8	2	4	0.5	0.0055336	gene:ENSOMYG00000002896	21276	gene:ENSOMYG00000003919	0
1	17201201..17201400		5	1	14	2.8	14	1	1	11	2.2	6	0.545455	0.00869565	gene:ENSOMYG00000002896	37876	gene:ENSOMYG00000003919	0
1	17224201..17224400		12	1	19	1.58333	10	0.526316	1	13	1.08333	0	0	0.00143195	gene:ENSOMYG00000003919	10819	gene:ENSOMYG00000004082	20178
1	17261601..17261800		12	1	19	1.58333	17	0.894737	1	25	2.08333	13	0.52	0.00863388	gene:ENSOMYG00000004082	5873	klhl26	2456
1	17363801..17364000		10	1	6	0.6	4	0.666667	1	21	2.1	1	0.047619	0.00397622	MED26	7704	slc35e1	3340
1	17523001..17523200		8	1	12	1.5	10	0.833333	1	9	1.125	2	0.222222	0.00845439	r3hdm4	0	gene:ENSOMYG00000065844	28919
1	17785601..17785800		8	1	13	1.625	13	1	1	8	1	3	0.375	0.00275198	gene:ENSOMYG00000009081	5251	gene:ENSOMYG00000009094	10588
1	17926601..17926800		12	1	21	1.75	21	1	1	6	0.5	3	0.5	0.00683761	B3GNT3	66746	SLC5A5	9597
1	18002201..18002400		12	1	42	3.5	40	0.952381	1	23	1.91667	15	0.652174	0.00255637	KCNN1	324	ATP13A3	9172
1	18045601..18045800		22	1	30	1.36364	24	0.8	1	42	1.90909	18	0.428571	0.00152942	KCNN1	43724	ATP13A3	0
1	18062401..18062600		6	1	17	2.83333	17	1	1	16	2.66667	9	0.5625	0.00267787	ATP13A3	3951	gene:ENSOMYG00000054294	23293
1	18076601..18076800		29	1	26	0.896552	13	0.5	1	33	1.13793	4	0.121212	0.00173884	ATP13A3	18151	gene:ENSOMYG00000054294	9093
1	18119201..18119400		24	1	33	1.375	31	0.939394	1	36	1.5	21	0.583333	0.000534746	fam43a	11091	gene:ENSOMYG00000073191	10625
1	18161601..18161800		20	1	21	1.05	16	0.761905	1	7	0.35	1	0.142857	0.00691193	gene:ENSOMYG00000073191	29688	xxylt1	152407
1	18183401..18183600		15	1	25	1.66667	23	0.92	1	30	2	18	0.6	0.0066813	gene:ENSOMYG00000073191	51488	xxylt1	130607
1	18296801..18297000		17	1	35	2.05882	20	0.571429	1	17	1	0	0	2.57784e-05	gene:ENSOMYG00000073191	164888	xxylt1	17207
1	18307401..18307600		16	1	26	1.625	26	1	1	28	1.75	20	0.714286	0.00298722	gene:ENSOMYG00000073191	175488	xxylt1	6607
1	18345401..18345600		17	1	27	1.58824	17	0.62963	1	23	1.35294	4	0.173913	0.00124149	gene:ENSOMYG00000073191	213488	xxylt1	0
1	18479601..18479800		14	1	34	2.42857	16	0.470588	1	21	1.5	1	0.047619	0.000712352	gene:ENSOMYG00000020786	8393	gene:ENSOMYG00000051809	4655
1	18479801..18480000		16	1	24	1.5	8	0.333333	1	17	1.0625	0	0	0.00769738	gene:ENSOMYG00000020786	8593	gene:ENSOMYG00000051809	4455
1	18696001..18696200		14	1	24	1.71429	15	0.625	1	21	1.5	3	0.142857	0.00110779	s1pr4	5929	gene:ENSOMYG00000021688	7112
1	18831201..18831400		25	1	46	1.84	42	0.913043	1	33	1.32	20	0.606061	0.00133991	cers1	6508	gene:ENSOMYG00000021822	2146
1	18843601..18843800		6	1	10	1.66667	7	0.7	1	10	1.66667	1	0.1	0.00988331	gene:ENSOMYG00000021822	5204	tnfaip8l1	8097
1	18870001..18870200		17	1	23	1.35294	22	0.956522	1	16	0.941176	6	0.375	0.000112497	tnfaip8l1	17284	mydgf	7304
1	18889401..18889600		20	1	33	1.65	27	0.818182	1	26	1.3	12	0.461538	0.00456798	mydgf	3323	loxl5a	1965
1	18931001..18931200		7	1	17	2.42857	17	1	1	7	1	3	0.428571	0.00329381	zfr2	0	matk	26979
1	18956401..18956600		22	1	33	1.5	19	0.575758	1	35	1.59091	5	0.142857	0.000198357	zfr2	2593	matk	1579
1	18997601..18997800		30	1	46	1.53333	45	0.978261	1	38	1.26667	27	0.710526	0.00051384	matk	25217	rx1	26056
1	19074201..19074400		6	1	12	2	10	0.833333	1	4	0.666667	0	0	0.00824176	calr3a	0	rad23ab	3691
1	19167001..19167200		8	1	11	1.375	11	1	1	14	1.75	7	0.5	0.00713959	klf2a	35152	AP1M1	143450
1	19205201..19205400		6	1	8	1.33333	5	0.625	1	15	2.5	0	0	0.00166424	klf2a	73352	AP1M1	105250
1	19205801..19206000		11	1	15	1.36364	11	0.733333	1	14	1.27273	3	0.214286	0.00695924	klf2a	73952	AP1M1	104650
1	19321201..19321400		12	1	23	1.91667	23	1	1	14	1.16667	8	0.571429	0.00129173	klf2a	189352	AP1M1	0
1	19360201..19360400		17	1	6	0.352941	3	0.5	1	29	1.70588	0	0	0.00305577	safb	0	si:ch1073-396h14.1	24537
1	19371001..19371200		4	1	10	2.5	10	1	1	3	0.75	0	0	0.0034965	safb	2686	si:ch1073-396h14.1	13737
1	19396201..19396400		15	1	17	1.13333	17	1	1	7	0.466667	2	0.285714	0.000494071	si:ch1073-396h14.1	0	gene:ENSOMYG00000074599	48449
1	19415201..19415400		14	1	10	0.714286	10	1	1	12	0.857143	5	0.416667	0.00464396	si:ch1073-396h14.1	0	gene:ENSOMYG00000074599	29449
1	19436001..19436200		10	1	24	2.4	13	0.541667	1	28	2.8	4	0.142857	0.00264512	si:ch1073-396h14.1	0	gene:ENSOMYG00000074599	8649
1	19520801..19521000		18	1	48	2.66667	19	0.395833	1	22	1.22222	0	0	0.000181807	tpm4a	0	RS27	15426
1	19597601..19597800		6	1	30	5	29	0.966667	1	27	4.5	18	0.666667	0.00345138	slc1a6	1395	pole4	1178
1	19915201..19915400		14	1	32	2.28571	32	1	1	24	1.71429	18	0.75	0.00414544	gene:ENSOMYG00000002035	8995	cers4a	0
1	19935401..19935600		20	1	29	1.45	11	0.37931	1	18	0.9	0	0	0.00198639	gene:ENSOMYG00000075861	16413	gene:ENSOMYG00000006445	44100
1	20039001..20039200		8	1	18	2.25	18	1	1	27	3.375	16	0.592593	0.00128445	gene:ENSOMYG00000006445	0	gene:ENSOMYG00000059265	32623
1	20090001..20090200		14	1	22	1.57143	21	0.954545	1	11	0.785714	5	0.454545	0.00245643	gene:ENSOMYG00000059265	14697	ctxn1	6220
1	20165601..20165800		10	1	10	1	10	1	1	16	1.6	6	0.375	0.00150761	ctxn1	68780	hnrnpm	14540
1	20185801..20186000		17	1	12	0.705882	6	0.5	1	12	0.705882	0	0	0.00686499	ctxn1	88980	hnrnpm	0
1	20196801..20197000		10	1	28	2.8	17	0.607143	1	13	1.3	1	0.0769231	0.00144616	gene:ENSOMYG00000056328	4390	gene:ENSOMYG00000016866	246
1	20236001..20236200		10	1	29	2.9	28	0.965517	1	28	2.8	18	0.642857	0.00217899	rab11ba	19154	gene:ENSOMYG00000017142	0
1	20265801..20266000		14	1	23	1.64286	22	0.956522	1	18	1.28571	11	0.611111	0.00811852	rab11ba	48954	gene:ENSOMYG00000017142	0
1	20292601..20292800		16	1	29	1.8125	28	0.965517	1	36	2.25	26	0.722222	0.00890683	rab11ba	75754	gene:ENSOMYG00000017142	0
1	20297001..20297200		8	1	19	2.375	18	0.947368	1	18	2.25	10	0.555556	0.00707393	rab11ba	80154	gene:ENSOMYG00000017142	0
1	20318601..20318800		13	1	10	0.769231	8	0.8	1	14	1.07692	2	0.142857	0.00215984	gene:ENSOMYG00000017142	8957	gene:ENSOMYG00000017608	0
1	20332201..20332400		7	1	17	2.42857	14	0.823529	1	6	0.857143	1	0.166667	0.00859857	gene:ENSOMYG00000017619	11209	gene:ENSOMYG00000017800	0
1	20339401..20339600		8	1	18	2.25	17	0.944444	1	7	0.875	2	0.285714	0.00217391	gene:ENSOMYG00000017619	18409	gene:ENSOMYG00000017800	0
1	20340001..20340200		32	1	32	1	26	0.8125	1	51	1.59375	25	0.490196	0.00288451	gene:ENSOMYG00000017619	19009	gene:ENSOMYG00000017800	0
1	20342201..20342400		11	1	16	1.45455	9	0.5625	1	10	0.909091	0	0	0.00366133	gene:ENSOMYG00000017619	21209	gene:ENSOMYG00000017800	0
1	20369601..20369800		24	1	30	1.25	30	1	1	41	1.70833	31	0.756098	0.002428	gene:ENSOMYG00000017619	48609	gene:ENSOMYG00000017800	0
1	20438201..20438400		14	1	34	2.42857	30	0.882353	1	5	0.357143	1	0.2	0.00386621	gene:ENSOMYG00000017619	117209	gene:ENSOMYG00000017800	0
1	20497601..20497800		29	1	39	1.34483	38	0.974359	1	43	1.48276	31	0.72093	0.00142294	tm6sf2	0	hapln4	30663
1	20555401..20555600		9	1	12	1.33333	12	1	1	4	0.444444	1	0.25	0.00714286	hapln4	0	ncanb	169850
1	20576201..20576400		20	1	34	1.7	31	0.911765	1	9	0.45	3	0.333333	0.000927715	hapln4	11765	ncanb	149050
1	20579001..20579200		16	1	73	4.5625	69	0.945205	1	50	3.125	38	0.76	0.00331365	hapln4	14565	ncanb	146250
1	20585401..20585600		24	1	69	2.875	47	0.681159	1	51	2.125	21	0.411765	0.00285558	hapln4	20965	ncanb	139850
1	20596801..20597000		20	1	37	1.85	34	0.918919	1	71	3.55	50	0.704225	0.00804821	hapln4	32365	ncanb	128450
1	20744201..20744400		30	1	89	2.96667	48	0.539326	1	41	1.36667	9	0.219512	0.000498834	hapln4	179765	ncanb	0
1	20764201..20764400		13	1	15	1.15385	15	1	1	12	0.923077	6	0.5	0.00312152	ncanb	11218	nr2c2ap	142219
1	20926201..20926400		17	1	18	1.05882	16	0.888889	1	12	0.705882	5	0.416667	0.00910775	borcs8	0	si:ch211-125m10.6	2973
1	20932401..20932600		8	1	4	0.5	3	0.75	1	11	1.375	0	0	0.00879121	si:ch211-125m10.6	352	gene:ENSOMYG00000071441	7781
1	20950001..20950200		22	1	27	1.22727	7	0.259259	1	62	2.81818	0	0	0.000128882	gene:ENSOMYG00000071441	8077	gene:ENSOMYG00000071292	1775
1	21032401..21032600		17	1	28	1.64706	11	0.392857	1	48	2.82353	4	0.0833333	0.00167172	tmem161a	27680	gene:ENSOMYG00000071846	35228
1	21045801..21046000		6	1	10	1.66667	6	0.6	1	17	2.83333	1	0.0588235	0.00415527	tmem161a	41080	gene:ENSOMYG00000071846	21828
1	21161801..21162000		14	1	30	2.14286	28	0.933333	1	21	1.5	11	0.52381	0.00103498	gatad2ab	0	tssk6	29501
1	21242201..21242400		6	1	8	1.33333	8	1	1	14	2.33333	5	0.357143	0.00402477	tssk6	48576	yjefn3	11930
1	21402201..21402400		4	1	7	1.75	7	1	1	10	2.5	2	0.2	0.00185109	cirbp	33421	gene:ENSOMYG00000019584	19367
1	21414801..21415000		16	1	19	1.1875	16	0.842105	1	36	2.25	12	0.333333	0.000345298	cirbp	46021	gene:ENSOMYG00000019584	6767
1	21415401..21415600		32	1	19	0.59375	18	0.947368	1	35	1.09375	22	0.628571	0.00935805	cirbp	46621	gene:ENSOMYG00000019584	6167
1	21460201..21460400		16	1	42	2.625	35	0.833333	1	52	3.25	28	0.538462	0.00217228	gene:ENSOMYG00000077875	11547	midn	78791
1	21468401..21468600		16	1	29	1.8125	13	0.448276	1	45	2.8125	6	0.133333	0.00308195	gene:ENSOMYG00000077875	19747	midn	70591
1	21533201..21533400		32	1	63	1.96875	60	0.952381	1	57	1.78125	45	0.789474	0.00705532	gene:ENSOMYG00000077875	84547	midn	5791
1	21533401..21533600		50	1	53	1.06	47	0.886792	1	173	3.46	120	0.693642	0.00293393	gene:ENSOMYG00000077875	84747	midn	5591
1	21534801..21535000		6	1	12	2	11	0.916667	1	3	0.5	0	0	0.00879121	gene:ENSOMYG00000077875	86147	midn	4191
1	21550401..21550600		8	1	7	0.875	6	0.857143	1	26	3.25	7	0.269231	0.0084353	gene:ENSOMYG00000077875	101747	midn	0
1	21688801..21689000		12	1	28	2.33333	16	0.571429	1	23	1.91667	4	0.173913	0.00400976	cbarpb	61450	STK11	15082
1	21730401..21730600		12	1	11	0.916667	9	0.818182	1	12	1	3	0.25	0.00949501	STK11	643	gene:ENSOMYG00000019661	1515
1	21927401..21927600		12	1	2446	203.833	2408	0.984464	1	2179	181.583	2115	0.970629	0.000957971	hcn2b	16524	nell2a	96396
1	21931001..21931200		8	1	20	2.5	16	0.8	1	4	0.5	0	0	0.00658762	hcn2b	20124	nell2a	92796
1	21932001..21932200		11	1	17	1.54545	17	1	1	9	0.818182	4	0.444444	0.00191548	hcn2b	21124	nell2a	91796
1	21938601..21938800		8	1	179	22.375	156	0.871508	1	155	19.375	113	0.729032	0.000824436	hcn2b	27724	nell2a	85196
1	21988601..21988800		38	1	57	1.5	53	0.929825	1	123	3.23684	94	0.764228	0.00474714	hcn2b	77724	nell2a	35196
1	21995801..21996000		6	1	9	1.5	9	1	1	5	0.833333	1	0.2	0.004995	hcn2b	84924	nell2a	27996
1	22056201..22056400		8	1	21	2.625	18	0.857143	1	3	0.375	0	0	0.00988142	nell2a	0	gene:ENSOMYG00000017060	55510
1	22069801..22070000		8	1	17	2.125	16	0.941176	1	4	0.5	0	0	0.000835422	nell2a	0	gene:ENSOMYG00000017060	41910
1	22145401..22145600		4	1	23	5.75	21	0.913043	1	15	3.75	7	0.466667	0.00369378	nell2a	37532	gene:ENSOMYG00000017060	0
1	22168601..22168800		14	1	37	2.64286	33	0.891892	1	11	0.785714	5	0.454545	0.00507419	nell2a	60732	gene:ENSOMYG00000017060	0
1	22256001..22256200		17	1	25	1.47059	22	0.88	1	65	3.82353	39	0.6	0.00843402	gene:ENSOMYG00000017356	24402	gene:ENSOMYG00000017613	25205
1	22338401..22338600		16	1	18	1.125	16	0.888889	1	22	1.375	11	0.5	0.00997805	gene:ENSOMYG00000017613	0	gene:ENSOMYG00000069570	42567
1	22359001..22359200		11	1	26	2.36364	23	0.884615	1	22	2	12	0.545455	0.0099926	gene:ENSOMYG00000017613	0	gene:ENSOMYG00000069570	21967
1	22384601..22384800		10	1	29	2.9	29	1	1	31	3.1	23	0.741935	0.00308319	gene:ENSOMYG00000069570	2422	zgc:110339	47414
1	22409601..22409800		8	1	18	2.25	15	0.833333	1	11	1.375	3	0.272727	0.00414061	gene:ENSOMYG00000069570	27422	zgc:110339	22414
1	22415601..22415800		11	1	24	2.18182	23	0.958333	1	35	3.18182	23	0.657143	0.00531287	gene:ENSOMYG00000069570	33422	zgc:110339	16414
1	22472801..22473000		16	1	34	2.125	20	0.588235	1	19	1.1875	4	0.210526	0.00820508	galn	35451	ppp6r3	0
1	22487201..22487400		18	1	18	1	6	0.333333	1	29	1.61111	1	0.0344828	0.00906609	ppp6r3	9725	lrp5	5146
1	22514401..22514600		8	1	18	2.25	18	1	1	26	3.25	18	0.692308	0.00881483	ppp6r3	36925	lrp5	0
1	22524801..22525000		12	1	47	3.91667	23	0.489362	1	23	1.91667	4	0.173913	0.0096319	ppp6r3	47325	lrp5	0
1	22549201..22549400		6	1	10	1.66667	10	1	1	14	2.33333	7	0.5	0.00991609	ppp6r3	71725	lrp5	0
1	22727401..22727600		10	1	30	3	12	0.4	1	14	1.4	0	0	0.00410102	gene:ENSOMYG00000021242	0	gene:ENSOMYG00000021264	112152
1	22795001..22795200		14	1	28	2	18	0.642857	1	22	1.57143	6	0.272727	0.00975485	gene:ENSOMYG00000021242	0	gene:ENSOMYG00000021264	44552
1	22800801..22801000		12	1	21	1.75	14	0.666667	1	18	1.5	4	0.222222	0.00646768	gene:ENSOMYG00000021242	0	gene:ENSOMYG00000021264	38752
1	22809201..22809400		9	1	26	2.88889	25	0.961538	1	29	3.22222	19	0.655172	0.00464155	gene:ENSOMYG00000021242	0	gene:ENSOMYG00000021264	30352
1	22818401..22818600		22	1	26	1.18182	8	0.307692	1	35	1.59091	0	0	0.000530515	gene:ENSOMYG00000021242	5113	gene:ENSOMYG00000021264	21152
1	22857801..22858000		7	1	14	2	14	1	1	2	0.285714	0	0	0.00833333	gene:ENSOMYG00000021264	0	enc2	92100
1	22995201..22995400		9	1	16	1.77778	15	0.9375	1	18	2	9	0.5	0.00626622	enc2	43222	ntrk3a	329016
1	23204201..23204400		6	1	12	2	12	1	1	7	1.16667	2	0.285714	0.00180599	enc2	252222	ntrk3a	120016
1	23218601..23218800		20	1	45	2.25	41	0.911111	1	35	1.75	23	0.657143	0.00547979	enc2	266622	ntrk3a	105616
1	23274401..23274600		10	1	11	1.1	11	1	1	5	0.5	1	0.2	0.00274725	enc2	322422	ntrk3a	49816
1	23347001..23347200		11	1	7	0.636364	7	1	1	12	1.09091	4	0.333333	0.00654918	enc2	395022	ntrk3a	0
1	23426801..23427000		9	1	16	1.77778	14	0.875	1	11	1.22222	4	0.363636	0.00902423	enc2	474822	ntrk3a	0
1	23442401..23442600		14	1	34	2.42857	30	0.882353	1	23	1.64286	9	0.391304	0.000132032	enc2	490422	ntrk3a	0
1	23515001..23515200		17	1	14	0.823529	12	0.857143	1	38	2.23529	17	0.447368	0.00834843	enc2	563022	ntrk3a	0
1	23682201..23682400		20	1	24	1.2	20	0.833333	1	24	1.2	11	0.458333	0.00727366	gene:ENSOMYG00000070361	57876	det1	86892
1	23763801..23764000		10	1	25	2.5	25	1	1	21	2.1	12	0.571429	0.000266793	gene:ENSOMYG00000070361	139476	det1	5292
1	23778401..23778600		20	1	24	1.2	11	0.458333	1	22	1.1	2	0.0909091	0.00627514	det1	3457	map1lc3b	26017
1	23778801..23779000		32	1	42	1.3125	16	0.380952	1	29	0.90625	0	0	5.20088e-05	det1	3857	map1lc3b	25617
1	23782601..23782800		11	1	19	1.72727	18	0.947368	1	8	0.727273	3	0.375	0.00368906	det1	7657	map1lc3b	21817
1	23787601..23787800		10	1	18	1.8	11	0.611111	1	28	2.8	5	0.178571	0.00356735	det1	12657	map1lc3b	16817
1	23840601..23840800		5	1	9	1.8	8	0.888889	1	5	1	0	0	0.002997	zcchc14	6365	gene:ENSOMYG00000021572	0
1	23881801..23882000		12	1	16	1.33333	11	0.6875	1	24	2	0	0	1.88944e-06	jph3	0	gene:ENSOMYG00000021590	59191
1	23907601..23907800		4	1	15	3.75	9	0.6	1	8	2	0	0	0.00612465	jph3	5867	gene:ENSOMYG00000021590	33391
1	23994401..23994600		22	1	479	21.7727	406	0.847599	1	489	22.2273	372	0.760736	0.000430339	gene:ENSOMYG00000021590	48618	slc7a5	0
1	24051001..24051200		17	1	23	1.35294	18	0.782609	1	24	1.41176	7	0.291667	0.000870702	ca5a	1792	gene:ENSOMYG00000022853	0
1	24117601..24117800		10	1	21	2.1	21	1	1	21	2.1	14	0.666667	0.00431013	znf319b	6935	ccdc113	2344
1	24278401..24278600		3	1	5	1.66667	5	1	1	4	1.33333	0	0	0.00793651	gene:ENSOMYG00000063978	26426	znrf1	19728
1	24299001..24299200		7	1	20	2.85714	19	0.95	1	12	1.71429	4	0.333333	0.0003608	gene:ENSOMYG00000063978	47026	znrf1	0
1	24568001..24568200		14	1	23	1.64286	19	0.826087	1	10	0.714286	3	0.3	0.0059154	gene:ENSOMYG00000030095	0	exoc3l1	15922
1	24585201..24585400		10	1	13	1.3	13	1	1	16	1.6	8	0.5	0.0029985	exoc3l1	0	prmt7	5767
1	24782601..24782800		8	1	25	3.125	23	0.92	1	34	4.25	21	0.617647	0.00789688	spire2	0	sntb2	2378
1	24798601..24798800		8	1	12	1.5	12	1	1	7	0.875	3	0.428571	0.00902993	vps4a	0	cdk10	9502
1	24868401..24868600		22	1	43	1.95455	24	0.55814	1	29	1.31818	5	0.172414	0.000969705	vps9d1	0	si:dkey-238o13.4	30944
1	24989201..24989400		14	1	27	1.92857	23	0.851852	1	20	1.42857	9	0.45	0.00444965	cotl1	17646	plcg2	36442
1	24997001..24997200		12	1	19	1.58333	18	0.947368	1	9	0.75	4	0.444444	0.00657748	cotl1	25446	plcg2	28642
1	25005401..25005600		6	1	32	5.33333	25	0.78125	1	10	1.66667	3	0.3	0.00845118	cotl1	33846	plcg2	20242
1	25202801..25203000		12	1	12	1	12	1	1	12	1	6	0.5	0.00686499	zfpm1	0	trhr2	169522
1	25261601..25261800		20	1	49	2.45	47	0.959184	1	35	1.75	22	0.628571	0.000125118	zfpm1	0	trhr2	110722
1	25475401..25475600		23	1	53	2.30435	52	0.981132	1	43	1.86957	35	0.813953	0.00636259	UTP4	2204	wfdc1	0
1	25477001..25477200		10	1	27	2.7	25	0.925926	1	21	2.1	10	0.47619	0.000683896	UTP4	3804	wfdc1	0
1	25669001..25669200		10	1	17	1.7	17	1	1	16	1.6	9	0.5625	0.00267787	gene:ENSOMYG00000036233	107546	si:dkey-246g23.2	0
1	25701201..25701400		5	1	23	4.6	21	0.913043	1	23	4.6	12	0.521739	0.00367821	gene:ENSOMYG00000036233	139746	si:dkey-246g23.2	0
1	25719401..25719600		16	1	46	2.875	46	1	1	48	3	38	0.791667	0.00072343	gene:ENSOMYG00000036248	4960	mlycd	58137
1	25735001..25735200		17	1	26	1.52941	21	0.807692	1	15	0.882353	5	0.333333	0.00345505	gene:ENSOMYG00000036248	20560	mlycd	42537
1	25816201..25816400		10	1	21	2.1	20	0.952381	1	6	0.6	2	0.333333	0.00397622	mlycd	27198	cdh13	80919
1	25879601..25879800		16	1	8	0.5	8	1	1	16	1	4	0.25	0.000673038	mlycd	90598	cdh13	17519
1	26090801..26091000		8	1	11	1.375	11	1	1	8	1	1	0.125	0.000158768	mlycd	301798	cdh13	0
1	26128001..26128200		12	1	39	3.25	37	0.948718	1	20	1.66667	13	0.65	0.00497571	mlycd	338998	cdh13	0
1	26209201..26209400		12	1	21	1.75	21	1	1	13	1.08333	7	0.538462	0.00127593	mlycd	420198	cdh13	0
1	26222001..26222200		7	1	18	2.57143	17	0.944444	1	17	2.42857	9	0.529412	0.00654166	mlycd	432998	cdh13	0
1	26235201..26235400		16	1	26	1.625	26	1	1	41	2.5625	30	0.731707	0.0024586	mlycd	446198	cdh13	0
1	26240401..26240600		20	1	19	0.95	18	0.947368	1	23	1.15	13	0.565217	0.005394	mlycd	451398	cdh13	0
1	26297801..26298000		4	1	12	3	11	0.916667	1	11	2.75	4	0.363636	0.00841298	mlycd	508798	cdh13	0
1	26350001..26350200		18	1	39	2.16667	34	0.871795	1	5	0.277778	1	0.2	0.00417676	mlycd	560998	cdh13	0
1	26359601..26359800		17	1	30	1.76471	30	1	1	17	1	11	0.647059	0.00115259	mlycd	570598	cdh13	0
1	26482401..26482600		12	1	26	2.16667	25	0.961538	1	28	2.33333	17	0.607143	0.00171644	mlycd	693398	cdh13	0
1	26547201..26547400		19	1	18	0.947368	17	0.944444	1	25	1.31579	13	0.52	0.00270132	cdh13	45835	si:ch211-216l23.2	133013
1	26601001..26601200		34	1	92	2.70588	83	0.902174	1	77	2.26471	57	0.74026	0.00490925	cdh13	99635	si:ch211-216l23.2	79213
1	26732601..26732800		16	1	7	0.4375	7	1	1	18	1.125	7	0.388889	0.00713959	ZNF423	0	gene:ENSOMYG00000075868	20322
1	26820401..26820600		24	1	34	1.41667	12	0.352941	1	38	1.58333	3	0.0789474	0.00461553	gene:ENSOMYG00000075868	65937	si:ch211-212o1.2	66033
1	26842201..26842400		14	1	30	2.14286	20	0.666667	1	43	3.07143	13	0.302326	0.0021497	gene:ENSOMYG00000075868	87737	si:ch211-212o1.2	44233
1	26884401..26884600		12	1	38	3.16667	36	0.947368	1	11	0.916667	6	0.545455	0.00398917	gene:ENSOMYG00000075868	129937	si:ch211-212o1.2	2033
1	26958801..26959000		10	1	20	2	19	0.95	1	7	0.7	3	0.428571	0.008931	cbln1	8174	n4bp1	163596
1	26961001..26961200		11	1	50	4.54545	43	0.86	1	12	1.09091	5	0.416667	0.00300753	cbln1	10374	n4bp1	161396
1	27063801..27064000		18	1	16	0.888889	16	1	1	20	1.11111	9	0.45	0.000279558	cbln1	113174	n4bp1	58596
1	27116601..27116800		24	1	55	2.29167	52	0.945455	1	29	1.20833	20	0.689655	0.00260585	cbln1	165974	n4bp1	5796
1	27152001..27152200		32	1	70	2.1875	22	0.314286	1	73	2.28125	9	0.123288	0.00482026	n4bp1	16978	siah1	9423
1	27300401..27300600		8	1	8	1	7	0.875	1	7	0.875	0	0	0.0012432	st3gal2	0	gene:ENSOMYG00000052360	12635
1	27341601..27341800		8	1	10	1.25	9	0.9	1	17	2.125	6	0.352941	0.00747521	gene:ENSOMYG00000055425	14591	tgm2l	0
1	27432201..27432400		18	1	12	0.666667	12	1	1	37	2.05556	20	0.540541	0.00244725	PSME3IP1	27457	cpne2	0
1	27436001..27436200		14	1	28	2	27	0.964286	1	52	3.71429	30	0.576923	0.000116055	PSME3IP1	31257	cpne2	0
1	27548401..27548600		10	1	15	1.5	15	1	1	25	2.5	14	0.56	0.00192811	nup93	14247	mta	2848
1	27610001..27610200		12	1	14	1.16667	8	0.571429	1	36	3	5	0.138889	0.00354341	cbfb	280	gnao1a	21519
1	27625801..27626000		19	1	70	3.68421	68	0.971429	1	66	3.47368	55	0.833333	0.0061164	cbfb	16080	gnao1a	5719
1	27650001..27650200		9	1	27	3	27	1	1	32	3.55556	24	0.75	0.00474338	cbfb	40280	gnao1a	0
1	27672401..27672600		16	1	66	4.125	61	0.924242	1	16	1	8	0.5	0.000277151	cbfb	62680	gnao1a	0
1	27780401..27780600		5	1	3	0.6	3	1	1	13	2.6	1	0.0769231	0.00714286	cbfb	170680	gnao1a	0
1	27850001..27850200		7	1	14	2	14	1	1	18	2.57143	11	0.611111	0.00945495	gene:ENSOMYG00000054557	4572	bcar1	1917
1	27916601..27916800		6	1	5	0.833333	5	1	1	7	1.16667	0	0	0.00126263	gene:ENSOMYG00000054557	71172	bcar1	0
1	27972801..27973000		26	1	45	1.73077	42	0.933333	1	13	0.5	5	0.384615	8.33727e-05	gene:ENSOMYG00000054557	127372	bcar1	0
1	27982601..27982800		20	1	39	1.95	36	0.923077	1	14	0.7	7	0.5	0.00172671	bcar1	4443	cfdp1	2038
1	27984001..27984200		12	1	16	1.33333	15	0.9375	1	23	1.91667	11	0.478261	0.00280425	bcar1	5843	cfdp1	638
1	28092801..28093000		19	1	18	0.947368	15	0.833333	1	19	1	6	0.315789	0.00186315	tmem170a	56692	ctcf	5875
1	28181401..28181600		6	1	16	2.66667	13	0.8125	1	9	1.5	2	0.222222	0.00650277	ripor1	35651	gene:ENSOMYG00000017264	43259
1	28204601..28204800		8	1	16	2	16	1	1	11	1.375	6	0.545455	0.00572278	ripor1	58851	gene:ENSOMYG00000017264	20059
1	28388201..28388400		24	1	43	1.79167	24	0.55814	1	10	0.416667	0	0	0.00102723	nrn1la	0	pskh1	94698
1	28398801..28399000		13	1	26	2	23	0.884615	1	6	0.461538	1	0.166667	0.00151403	nrn1la	0	pskh1	84098
1	28422801..28423000		14	1	26	1.85714	24	0.923077	1	11	0.785714	5	0.454545	0.0041156	nrn1la	0	pskh1	60098
1	28546401..28546600		14	1	26	1.85714	23	0.884615	1	19	1.35714	9	0.473684	0.00364468	slc38a8a	11514	necab2	0
1	28599801..28600000		8	1	13	1.625	13	1	1	15	1.875	8	0.533333	0.00543478	slc38a8a	64914	necab2	0
1	28660201..28660400		7	1	20	2.85714	18	0.9	1	22	3.14286	8	0.363636	0.000385814	slc38a8a	125314	necab2	0
1	28664601..28664800		20	1	71	3.55	57	0.802817	1	45	2.25	26	0.577778	0.00840292	gene:ENSOMYG00000024924	117970	pnp6	73578
1	28671201..28671400		4	1	6	1.5	5	0.833333	1	6	1.5	0	0	0.00757576	gene:ENSOMYG00000024924	124570	pnp6	66978
1	28823201..28823400		22	1	73	3.31818	66	0.90411	1	26	1.18182	17	0.653846	0.00541558	got2a	45044	chka	0
1	28889401..28889600		20	1	74	3.7	65	0.878378	1	39	1.95	24	0.615385	0.00158446	gene:ENSOMYG00000057238	131	igf1ra	8958
1	28889601..28889800		24	1	19	0.791667	18	0.947368	1	63	2.625	41	0.650794	0.00826481	gene:ENSOMYG00000057238	331	igf1ra	8758
1	28916001..28916200		8	1	13	1.625	6	0.461538	1	21	2.625	1	0.047619	0.0070176	igf1ra	0	gene:ENSOMYG00000053818	103424
1	28973001..28973200		16	1	45	2.8125	20	0.444444	1	17	1.0625	1	0.0588235	0.00313157	igf1ra	0	gene:ENSOMYG00000053818	46424
1	28981201..28981400		12	1	27	2.25	13	0.481481	1	15	1.25	1	0.0666667	0.00607135	igf1ra	0	gene:ENSOMYG00000053818	38224
1	28997801..28998000		21	1	42	2	38	0.904762	1	14	0.666667	6	0.428571	0.000644693	igf1ra	0	gene:ENSOMYG00000053818	21624
1	29048601..29048800		10	1	25	2.5	23	0.92	1	10	1	4	0.4	0.00280615	gene:ENSOMYG00000053818	27155	pgpep1l	23567
1	29083201..29083400		8	1	18	2.25	15	0.833333	1	8	1	0	0	0.000105615	synm	0	gene:ENSOMYG00000049766	22630
1	29097401..29097600		9	1	17	1.88889	13	0.764706	1	31	3.44444	11	0.354839	0.00727366	synm	13686	gene:ENSOMYG00000049766	8430
1	29177601..29177800		24	1	60	2.5	57	0.95	1	67	2.79167	52	0.776119	0.00430604	gene:ENSOMYG00000049766	68279	mef2aa	17715
1	29339001..29339200		7	1	6	0.857143	5	0.833333	1	10	1.42857	0	0	0.00137363	mctp2a	0	gene:ENSOMYG00000048101	205786
1	29372801..29373000		28	1	27	0.964286	27	1	1	69	2.46429	56	0.811594	0.00957574	mctp2a	11095	gene:ENSOMYG00000048101	171986
1	29445001..29445200		8	1	8	1	8	1	1	19	2.375	7	0.368421	0.00289855	mctp2a	83295	gene:ENSOMYG00000048101	99786
1	29559401..29559600		12	1	26	2.16667	26	1	1	17	1.41667	12	0.705882	0.00642844	gene:ENSOMYG00000048101	11521	nr2f2	82463
1	29665401..29665600		12	1	35	2.91667	29	0.828571	1	33	2.75	11	0.333333	3.47363e-05	gene:ENSOMYG00000048101	117521	nr2f2	0
1	29711401..29711600		11	1	20	1.81818	19	0.95	1	11	1	5	0.454545	0.00363937	nr2f2	41857	lysmd4	363437
1	30071001..30071200		12	1	21	1.75	10	0.47619	1	14	1.16667	0	0	0.00192133	nr2f2	401457	lysmd4	3837
1	30074401..30074600		12	1	12	1	12	1	1	9	0.75	4	0.444444	0.00619195	nr2f2	404857	lysmd4	437
1	30122801..30123000		5	1	12	2.4	11	0.916667	1	4	0.8	0	0	0.00274725	lysmd4	40046	gene:ENSOMYG00000043599	130167
1	30156801..30157000		7	1	18	2.57143	18	1	1	17	2.42857	10	0.588235	0.0028921	lysmd4	74046	gene:ENSOMYG00000043599	96167
1	30522201..30522400		7	1	6	0.857143	6	1	1	4	0.571429	0	0	0.0047619	si:dkeyp-59c12.1	21679	plin1	0
1	30527601..30527800		6	1	15	2.5	15	1	1	5	0.833333	2	0.4	0.00877193	si:dkeyp-59c12.1	27079	plin1	0
1	30732601..30732800		12	1	31	2.58333	15	0.483871	1	38	3.16667	7	0.184211	0.00810668	gene:ENSOMYG00000040422	84381	RORA	0
1	30749201..30749400		14	1	18	1.28571	17	0.944444	1	6	0.428571	2	0.333333	0.00649351	gene:ENSOMYG00000040422	100981	RORA	0
1	30795401..30795600		11	1	16	1.45455	16	1	1	7	0.636364	3	0.428571	0.00395257	gene:ENSOMYG00000040422	147181	RORA	0
1	30956001..30956200		25	1	86	3.44	79	0.918605	1	91	3.64	62	0.681319	6.37047e-05	gene:ENSOMYG00000040422	307781	RORA	0
1	31055601..31055800		10	1	23	2.3	23	1	1	12	1.2	8	0.666667	0.00945378	RORA	74045	gene:ENSOMYG00000052289	28748
1	31098801..31099000		3	1	9	3	9	1	1	5	1.66667	1	0.2	0.004995	gene:ENSOMYG00000052289	13241	gene:ENSOMYG00000052815	103646
1	31220201..31220400		8	1	5	0.625	4	0.8	1	12	1.5	0	0	0.00210084	TLN2	0	TPM1	101826
1	31248001..31248200		4	1	6	1.5	5	0.833333	1	6	1.5	0	0	0.00757576	TLN2	0	TPM1	74026
1	31250201..31250400		12	1	33	2.75	32	0.969697	1	27	2.25	19	0.703704	0.00527285	TLN2	0	TPM1	71826
1	31382201..31382400		15	1	43	2.86667	37	0.860465	1	19	1.26667	9	0.473684	0.00235052	tmem266	0	etfa	45499
1	31383201..31383400		17	1	18	1.05882	18	1	1	33	1.94118	21	0.636364	0.00223502	tmem266	0	etfa	44499
1	31411601..31411800		6	1	15	2.5	15	1	1	3	0.5	0	0	0.00122549	tmem266	0	etfa	16099
1	31479601..31479800		12	1	38	3.16667	29	0.763158	1	29	2.41667	12	0.413793	0.00385977	isl2a	20619	scaper	0
1	31568001..31568200		9	1	11	1.22222	10	0.909091	1	7	0.777778	1	0.142857	0.00245098	PSTPIP1	5161	tspan3a	0
1	31591601..31591800		20	1	51	2.55	44	0.862745	1	30	1.5	18	0.6	0.0082902	tspan3a	8850	gene:ENSOMYG00000000220	5564
1	31687801..31688000		8	1	17	2.125	15	0.882353	1	18	2.25	8	0.444444	0.00780232	gene:ENSOMYG00000000456	0	gene:ENSOMYG00000000534	119180
1	31772801..31773000		8	1	14	1.75	14	1	1	7	0.875	2	0.285714	0.00103199	gene:ENSOMYG00000000456	0	gene:ENSOMYG00000000534	34180
1	31822201..31822400		9	1	15	1.66667	15	1	1	12	1.33333	7	0.583333	0.00981048	gene:ENSOMYG00000000534	13240	gene:ENSOMYG00000000703	0
1	31888001..31888200		6	1	6	1	6	1	1	5	0.833333	0	0	0.0021645	gene:ENSOMYG00000000703	46494	gene:ENSOMYG00000051170	60475
1	31930201..31930400		5	1	8	1.6	8	1	1	3	0.6	0	0	0.00606061	gene:ENSOMYG00000000703	88694	gene:ENSOMYG00000051170	18275
1	31970201..31970400		6	1	8	1.33333	8	1	1	7	1.16667	2	0.285714	0.00699301	idh2	0	znf710a	21052
1	32078801..32079000		13	1	19	1.46154	18	0.947368	1	13	1	5	0.384615	0.000897293	znf710a	80283	sema4ba	77376
1	32216401..32216600		18	1	5	0.277778	4	0.8	1	42	2.33333	0	0	2.80324e-05	zgc:162879	1283	gene:ENSOMYG00000002093	0
1	32367801..32368000		15	1	29	1.93333	27	0.931034	1	25	1.66667	15	0.6	0.00426108	gene:ENSOMYG00000002191	8862	gene:ENSOMYG00000002337	0
1	32381401..32381600		12	1	14	1.16667	14	1	1	8	0.666667	4	0.5	0.00956938	gene:ENSOMYG00000002337	3357	gene:ENSOMYG00000002388	16715
1	32481801..32482000		12	1	23	1.91667	22	0.956522	1	13	1.08333	7	0.538462	0.00493359	gene:ENSOMYG00000002460	40901	gene:ENSOMYG00000002505	0
1	32538401..32538600		25	1	29	1.16	29	1	1	14	0.56	7	0.5	0.000106504	gene:ENSOMYG00000065966	43564	gene:ENSOMYG00000002638	0
1	32618801..32619000		8	1	4	0.5	4	1	1	10	1.25	0	0	0.000999001	gene:ENSOMYG00000065966	123964	gene:ENSOMYG00000002638	0
1	32619001..32619200		5	1	5	1	5	1	1	5	1	0	0	0.00396825	gene:ENSOMYG00000065966	124164	gene:ENSOMYG00000002638	0
1	32676001..32676200		17	1	804	47.2941	775	0.96393	1	932	54.8235	866	0.929185	0.000935256	gene:ENSOMYG00000065966	181164	gene:ENSOMYG00000002638	0
1	32734401..32734600		11	1	12	1.09091	9	0.75	1	29	2.63636	7	0.241379	0.00364941	gene:ENSOMYG00000002638	773	gene:ENSOMYG00000002717	4820
1	32888201..32888400		15	1	23	1.53333	17	0.73913	1	43	2.86667	15	0.348837	0.00260974	gene:ENSOMYG00000003439	21211	grm3	0
1	32891201..32891400		8	1	14	1.75	11	0.785714	1	8	1	1	0.125	0.00464396	gene:ENSOMYG00000003439	24211	grm3	0
1	32991601..32991800		18	1	6	0.333333	6	1	1	21	1.16667	2	0.0952381	9.45914e-05	gene:ENSOMYG00000075866	9504	sema3d	44725
1	33030201..33030400		20	1	32	1.6	27	0.84375	1	34	1.7	18	0.529412	0.00605878	gene:ENSOMYG00000075866	48104	sema3d	6125
1	33085201..33085400		20	1	28	1.4	28	1	1	42	2.1	33	0.785714	0.00685634	sema3d	0	sema3ab	131462
1	33114401..33114600		5	1	9	1.8	8	0.888889	1	9	1.8	1	0.111111	0.00168655	sema3d	6052	sema3ab	102262
1	33119601..33119800		4	1	8	2	8	1	1	3	0.75	0	0	0.00606061	sema3d	11252	sema3ab	97062
1	33175001..33175200		12	1	21	1.75	13	0.619048	1	45	3.75	9	0.2	0.00114185	sema3d	66652	sema3ab	41662
1	33245601..33245800		4	1	10	2.5	10	1	1	4	1	0	0	0.000999001	sema3ab	0	sema3e	23775
1	33265001..33265200		13	1	6	0.461538	5	0.833333	1	23	1.76923	4	0.173913	0.00548187	sema3ab	19220	sema3e	4375
1	33347201..33347400		19	1	38	2	37	0.973684	1	32	1.68421	24	0.75	0.00657729	sema3e	22115	pclob	23997
1	33364401..33364600		10	1	28	2.8	25	0.892857	1	13	1.3	6	0.461538	0.00546643	sema3e	39315	pclob	6797
1	33517001..33517200		19	1	28	1.47368	20	0.714286	1	12	0.631579	1	0.0833333	0.000293118	CACNA2D1	0	hgfb	105851
1	33520001..33520200		6	1	9	1.5	9	1	1	9	1.5	3	0.333333	0.00452489	CACNA2D1	0	hgfb	102851
1	33550601..33550800		6	1	6	1	6	1	1	4	0.666667	0	0	0.0047619	CACNA2D1	0	hgfb	72251
1	33695001..33695200		6	1	16	2.66667	16	1	1	6	1	2	0.333333	0.00205058	hgfb	48402	lrrc4.2	30943
1	33848201..33848400		8	1	15	1.875	15	1	1	5	0.625	2	0.4	0.00877193	lrrc4.2	119993	gene:ENSOMYG00000009539	74055
1	33852401..33852600		14	1	25	1.78571	20	0.8	1	10	0.714286	3	0.3	0.00835057	lrrc4.2	124193	gene:ENSOMYG00000009539	69855
1	33961801..33962000		14	1	35	2.5	33	0.942857	1	27	1.92857	17	0.62963	0.00254301	rbm28	8194	gene:ENSOMYG00000009564	0
1	33993401..33993600		10	1	22	2.2	22	1	1	12	1.2	7	0.583333	0.0028463	gene:ENSOMYG00000009600	16978	IMPDH1	0
1	34079801..34080000		6	1	27	4.5	26	0.962963	1	14	2.33333	8	0.571429	0.00375915	gene:ENSOMYG00000061938	8142	gene:ENSOMYG00000048372	8432
1	34081601..34081800		8	1	15	1.875	14	0.933333	1	4	0.5	0	0	0.00128999	gene:ENSOMYG00000061938	9942	gene:ENSOMYG00000048372	6632
1	34113601..34113800		18	1	63	3.5	57	0.904762	1	63	3.5	44	0.698413	0.00326746	gene:ENSOMYG00000048372	24148	gene:ENSOMYG00000058158	913
1	34135401..34135600		7	1	4	0.571429	4	1	1	5	0.714286	0	0	0.00793651	gene:ENSOMYG00000058158	17387	ptprq	32281
1	34143801..34144000		4	1	5	1.25	5	1	1	7	1.75	1	0.142857	0.00757576	gene:ENSOMYG00000058158	25787	ptprq	23881
1	34173401..34173600		10	1	7	0.7	7	1	1	14	1.4	3	0.214286	0.00103199	ptprq	0	iqsec3b	28611
1	34210401..34210600		13	1	16	1.23077	15	0.9375	1	5	0.384615	1	0.2	0.00398054	ptprq	9333	iqsec3b	0
1	34229801..34230000		8	1	12	1.5	11	0.916667	1	4	0.5	0	0	0.00274725	ptprq	28733	iqsec3b	0
1	34370601..34370800		12	1	15	1.25	15	1	1	11	0.916667	2	0.181818	1.76025e-05	gene:ENSOMYG00000073130	15607	c2cd5	12950
1	34391001..34391200		10	1	17	1.7	16	0.941176	1	11	1.1	5	0.454545	0.00691193	c2cd5	0	gene:ENSOMYG00000055417	40550
1	34595201..34595400		8	1	13	1.625	13	1	1	17	2.125	9	0.529412	0.00415348	gene:ENSOMYG00000013961	8247	gene:ENSOMYG00000060654	26946
1	34712401..34712600		15	1	29	1.93333	27	0.931034	1	16	1.06667	9	0.5625	0.00567538	zp2.3	21441	mapk8ip2	51800
1	34780401..34780600		22	1	66	3	64	0.969697	1	32	1.45455	21	0.65625	5.43386e-05	mapk8ip2	0	gene:ENSOMYG00000076455	218446
1	34827801..34828000		12	1	21	1.75	19	0.904762	1	10	0.833333	2	0.2	0.000217825	mapk8ip2	26125	gene:ENSOMYG00000076455	171046
1	34883801..34884000		10	1	28	2.8	20	0.714286	1	10	1	1	0.1	0.00112105	mapk8ip2	82125	gene:ENSOMYG00000076455	115046
1	34901601..34901800		18	1	19	1.05556	17	0.894737	1	25	1.38889	10	0.4	0.000872518	mapk8ip2	99925	gene:ENSOMYG00000076455	97246
1	34904801..34905000		18	1	20	1.11111	17	0.85	1	34	1.88889	17	0.5	0.00970037	mapk8ip2	103125	gene:ENSOMYG00000076455	94046
1	35105001..35105200		12	1	20	1.66667	20	1	1	14	1.16667	9	0.642857	0.00719481	gene:ENSOMYG00000076455	103539	gene:ENSOMYG00000048373	94334
1	35174601..35174800		11	1	14	1.27273	14	1	1	18	1.63636	6	0.333333	8.2217e-05	gene:ENSOMYG00000076455	173139	gene:ENSOMYG00000048373	24734
1	35238201..35238400		8	1	17	2.125	17	1	1	24	3	11	0.458333	0.000141665	gene:ENSOMYG00000059134	18411	SHANK3	22674
1	35253001..35253200		13	1	34	2.61538	32	0.941176	1	17	1.30769	9	0.529412	0.00113353	gene:ENSOMYG00000059134	33211	SHANK3	7874
1	35354401..35354600		14	1	32	2.28571	32	1	1	33	2.35714	19	0.575758	1.34247e-05	gene:ENSOMYG00000014621	38600	gene:ENSOMYG00000056339	231888
1	35469801..35470000		18	1	9	0.5	9	1	1	10	0.555556	3	0.3	0.00238152	gene:ENSOMYG00000014621	154000	gene:ENSOMYG00000056339	116488
1	35600801..35601000		12	1	17	1.41667	16	0.941176	1	6	0.5	2	0.333333	0.00775655	gene:ENSOMYG00000056339	6789	gene:ENSOMYG00000025135	81471
1	35697601..35697800		23	1	41	1.78261	39	0.95122	1	44	1.91304	33	0.75	0.00975297	gene:ENSOMYG00000056339	103589	gene:ENSOMYG00000025135	0
1	35749401..35749600		18	1	38	2.11111	10	0.263158	1	46	2.55556	1	0.0217391	0.00123554	gene:ENSOMYG00000025245	18340	gene:ENSOMYG00000025350	0
1	35817401..35817600		14	1	22	1.57143	18	0.818182	1	8	0.571429	2	0.25	0.00723484	gene:ENSOMYG00000025488	50549	gene:ENSOMYG00000025511	19503
1	35897401..35897600		7	1	8	1.14286	8	1	1	5	0.714286	0	0	0.000777001	gene:ENSOMYG00000025511	8429	gene:ENSOMYG00000025546	0
1	35960401..35960600		10	1	3	0.3	3	1	1	18	1.8	1	0.0555556	0.00300752	gene:ENSOMYG00000065758	21715	cax2	0
1	36007801..36008000		7	1	7	1	6	0.857143	1	17	2.42857	3	0.176471	0.00374454	armc10	25384	gene:ENSOMYG00000025951	0
1	36008201..36008400		22	1	35	1.59091	29	0.828571	1	43	1.95455	15	0.348837	1.89492e-05	armc10	25784	gene:ENSOMYG00000025951	0
1	36044201..36044400		7	1	10	1.42857	10	1	1	5	0.714286	0	0	0.000333	gene:ENSOMYG00000025951	18197	fam185a	0
1	36045401..36045600		19	1	20	1.05263	16	0.8	1	17	0.894737	6	0.352941	0.00720638	gene:ENSOMYG00000025951	19397	fam185a	0
1	36115601..36115800		16	1	12	0.75	10	0.833333	1	18	1.125	4	0.222222	0.00145717	gene:ENSOMYG00000074019	7278	TMEM60	4090
1	36117801..36118000		14	1	59	4.21429	58	0.983051	1	37	2.64286	30	0.810811	0.00487207	gene:ENSOMYG00000074019	9478	TMEM60	1890
1	36118601..36118800		6	1	15	2.5	15	1	1	12	2	7	0.583333	0.00981048	gene:ENSOMYG00000074019	10278	TMEM60	1090
1	36174401..36174600		18	1	41	2.27778	40	0.97561	1	70	3.88889	56	0.8	0.006359	rad52	33465	wnk1a	0
1	36182801..36183000		8	1	14	1.75	14	1	1	7	0.875	3	0.428571	0.00584795	rad52	41865	wnk1a	0
1	36202001..36202200		22	1	5	0.227273	5	1	1	39	1.77273	5	0.128205	0.000232042	wnk1a	12382	erc1a	4250
1	36205601..36205800		8	1	12	1.5	10	0.833333	1	20	2.5	7	0.35	0.00989344	wnk1a	15982	erc1a	650
1	36256001..36256200		10	1	18	1.8	18	1	1	20	2	11	0.55	0.00103036	gene:ENSOMYG00000035286	22285	gene:ENSOMYG00000035292	4997
1	36273401..36273600		5	1	13	2.6	13	1	1	2	0.4	0	0	0.00952381	gene:ENSOMYG00000035292	9240	gene:ENSOMYG00000035312	17511
1	36276001..36276200		9	1	12	1.33333	12	1	1	12	1.33333	6	0.5	0.00686499	gene:ENSOMYG00000035292	11840	gene:ENSOMYG00000035312	14911
1	36367601..36367800		18	1	50	2.77778	48	0.96	1	24	1.33333	16	0.666667	0.00134783	gene:ENSOMYG00000035351	14911	HRAS	7058
1	36493601..36493800		10	1	16	1.6	12	0.75	1	13	1.3	3	0.230769	0.0072948	rassf7a	0	phrf1	26155
1	36540401..36540600		6	1	16	2.66667	11	0.6875	1	6	1	0	0	0.00619195	phrf1	4319	irf7	0
1	36542601..36542800		11	1	14	1.27273	9	0.642857	1	23	2.09091	2	0.0869565	0.000619764	phrf1	6519	irf7	0
1	36588001..36588200		12	1	13	1.08333	8	0.615385	1	40	3.33333	7	0.175	0.00430922	gene:ENSOMYG00000035488	28522	trim44	125370
1	36625601..36625800		9	1	7	0.777778	7	1	1	16	1.77778	3	0.1875	0.000489482	gene:ENSOMYG00000035488	66122	trim44	87770
1	36632801..36633000		20	1	53	2.65	51	0.962264	1	44	2.2	29	0.659091	8.98689e-05	gene:ENSOMYG00000035488	73322	trim44	80570
1	36687001..36687200		18	1	30	1.66667	28	0.933333	1	20	1.11111	12	0.6	0.00584296	gene:ENSOMYG00000035488	127522	trim44	26370
1	36719401..36719600		4	1	10	2.5	10	1	1	6	1.5	2	0.333333	0.00824176	gene:ENSOMYG00000035488	159922	trim44	0
1	36749601..36749800		21	1	30	1.42857	29	0.966667	1	46	2.19048	34	0.73913	0.00830965	gene:ENSOMYG00000035488	190122	trim44	0
1	36775801..36776000		6	1	12	2	12	1	1	10	1.66667	5	0.5	0.00956938	gene:ENSOMYG00000035488	216322	trim44	0
1	36783601..36783800		9	1	11	1.22222	11	1	1	9	1	4	0.444444	0.00812693	gene:ENSOMYG00000035488	224122	trim44	0
1	36927201..36927400		12	1	21	1.75	18	0.857143	1	10	0.833333	0	0	6.44839e-06	gene:ENSOMYG00000035488	367722	trim44	0
1	36976001..36976200		7	1	10	1.42857	10	1	1	18	2.57143	7	0.388889	0.00148197	gene:ENSOMYG00000035488	416522	trim44	0
1	36978201..36978400		14	1	32	2.28571	31	0.96875	1	28	2	20	0.714286	0.0071951	gene:ENSOMYG00000035488	418722	trim44	0
1	37000401..37000600		40	1	82	2.05	78	0.95122	1	37	0.925	29	0.783784	0.00840734	trim44	2126	FJX1	29300
1	37001601..37001800		18	1	50	2.77778	49	0.98	1	10	0.555556	6	0.6	0.00196869	trim44	3326	FJX1	28100
1	37062401..37062600		12	1	18	1.5	17	0.944444	1	6	0.5	2	0.333333	0.00649351	FJX1	31216	pamr1	9150
1	37065401..37065600		30	1	54	1.8	50	0.925926	1	47	1.56667	25	0.531915	5.42945e-06	FJX1	34216	pamr1	6150
1	37101801..37102000		13	1	30	2.30769	28	0.933333	1	27	2.07692	17	0.62963	0.00576614	pamr1	0	gene:ENSOMYG00000068452	40623
1	37163001..37163200		9	1	12	1.33333	10	0.833333	1	4	0.444444	0	0	0.00824176	gene:ENSOMYG00000071187	17202	slc1a2b	15550
1	37242401..37242600		11	1	36	3.27273	33	0.916667	1	16	1.45455	8	0.5	0.00164546	slc1a2b	50229	gene:ENSOMYG00000035707	0
1	37271601..37271800		27	1	35	1.2963	33	0.942857	1	34	1.25926	16	0.470588	1.19146e-05	gene:ENSOMYG00000035707	23042	pdhx	16532
1	37285401..37285600		5	1	10	2	9	0.9	1	16	3.2	5	0.3125	0.00471127	gene:ENSOMYG00000035707	36842	pdhx	2732
1	37349601..37349800		22	1	38	1.72727	28	0.736842	1	29	1.31818	10	0.344828	0.00143692	pdhx	2226	gene:ENSOMYG00000052077	2208
1	37407201..37407400		27	1	36	1.33333	36	1	1	37	1.37037	26	0.702703	0.000240268	EHF	19256	gene:ENSOMYG00000036128	780100
1	37409001..37409200		13	1	30	2.30769	29	0.966667	1	18	1.38462	11	0.611111	0.00264603	EHF	21056	gene:ENSOMYG00000036128	778300
1	37427001..37427200		29	1	47	1.62069	47	1	1	67	2.31034	55	0.820896	0.0010858	EHF	39056	gene:ENSOMYG00000036128	760300
1	37629601..37629800		10	1	16	1.6	14	0.875	1	18	1.8	6	0.333333	0.00170106	EHF	241656	gene:ENSOMYG00000036128	557700
1	37866801..37867000		8	1	23	2.875	23	1	1	9	1.125	4	0.444444	0.000625695	EHF	478856	gene:ENSOMYG00000036128	320500
1	38055601..38055800		10	1	12	1.2	12	1	1	13	1.3	3	0.230769	8.7495e-05	EHF	667656	gene:ENSOMYG00000036128	131700
1	38140001..38140200		31	1	43	1.3871	39	0.906977	1	41	1.32258	27	0.658537	0.00550131	EHF	752056	gene:ENSOMYG00000036128	47300
1	38171801..38172000		5	1	13	2.6	13	1	1	7	1.4	3	0.428571	0.00722394	EHF	783856	gene:ENSOMYG00000036128	15500
1	38172801..38173000		8	1	18	2.25	11	0.611111	1	7	0.875	0	0	0.00713959	EHF	784856	gene:ENSOMYG00000036128	14500
1	38221601..38221800		3	1	3613	1204.33	3552	0.983117	1	3496	1165.33	3394	0.970824	0.000342119	gene:ENSOMYG00000036128	32162	gene:ENSOMYG00000046217	867377
1	38231401..38231600		26	1	40	1.53846	36	0.9	1	42	1.61538	26	0.619048	0.00290358	gene:ENSOMYG00000036128	41962	gene:ENSOMYG00000046217	857577
1	38291401..38291600		25	1	32	1.28	31	0.96875	1	24	0.96	16	0.666667	0.00327913	gene:ENSOMYG00000036128	101962	gene:ENSOMYG00000046217	797577
1	38339201..38339400		15	1	29	1.93333	27	0.931034	1	7	0.466667	3	0.428571	0.0076117	gene:ENSOMYG00000036128	149762	gene:ENSOMYG00000046217	749777
1	38398001..38398200		9	1	18	2	18	1	1	6	0.666667	3	0.5	0.00988142	gene:ENSOMYG00000036128	208562	gene:ENSOMYG00000046217	690977
1	38403801..38404000		10	1	13	1.3	11	0.846154	1	9	0.9	2	0.222222	0.00588235	gene:ENSOMYG00000036128	214362	gene:ENSOMYG00000046217	685177
1	38471001..38471200		12	1	23	1.91667	21	0.913043	1	21	1.75	10	0.47619	0.00185303	gene:ENSOMYG00000036128	281562	gene:ENSOMYG00000046217	617977
1	38498601..38498800		24	1	51	2.125	45	0.882353	1	51	2.125	34	0.666667	0.00830956	gene:ENSOMYG00000036128	309162	gene:ENSOMYG00000046217	590377
1	38681401..38681600		18	1	17	0.944444	16	0.941176	1	17	0.944444	9	0.529412	0.0083426	gene:ENSOMYG00000036128	491962	gene:ENSOMYG00000046217	407577
1	38711001..38711200		3	1	19	6.33333	15	0.789474	1	7	2.33333	1	0.142857	0.00529036	gene:ENSOMYG00000036128	521562	gene:ENSOMYG00000046217	377977
1	38775601..38775800		28	1	53	1.89286	35	0.660377	1	63	2.25	20	0.31746	0.000211853	gene:ENSOMYG00000036128	586162	gene:ENSOMYG00000046217	313377
1	38888801..38889000		11	1	13	1.18182	13	1	1	26	2.36364	15	0.576923	0.00460973	gene:ENSOMYG00000036128	699362	gene:ENSOMYG00000046217	200177
1	38932201..38932400		19	1	42	2.21053	37	0.880952	1	9	0.473684	3	0.333333	0.00158715	gene:ENSOMYG00000036128	742762	gene:ENSOMYG00000046217	156777
1	38981601..38981800		3	1	5	1.66667	5	1	1	5	1.66667	0	0	0.00396825	gene:ENSOMYG00000036128	792162	gene:ENSOMYG00000046217	107377
1	39082201..39082400		14	1	36	2.57143	30	0.833333	1	28	2	14	0.5	0.0048017	gene:ENSOMYG00000036128	892762	gene:ENSOMYG00000046217	6777
1	39097201..39097400		19	1	16	0.842105	16	1	1	27	1.42105	18	0.666667	0.00831112	gene:ENSOMYG00000046217	6541	gene:ENSOMYG00000036226	3223
1	39123801..39124000		14	1	42	3	15	0.357143	1	47	3.35714	2	0.0425532	0.000151393	gene:ENSOMYG00000073908	6953	gene:ENSOMYG00000067795	12629
1	39199201..39199400		26	1	47	1.80769	46	0.978723	1	22	0.846154	16	0.727273	0.00340844	furinb	0	man2a2	115806
1	39235801..39236000		9	1	20	2.22222	19	0.95	1	4	0.444444	1	0.25	0.00762281	furinb	0	man2a2	79206
1	39346601..39346800		14	1	21	1.5	21	1	1	9	0.642857	3	0.333333	0.000141468	unc45a	0	kip1	10332
1	39440801..39441000		10	1	15	1.5	12	0.8	1	25	2.5	6	0.24	0.000761607	gene:ENSOMYG00000067816	10632	gene:ENSOMYG00000039355	25294
1	39448601..39448800		5	1	12	2.4	12	1	1	22	4.4	11	0.5	0.0024657	gene:ENSOMYG00000067816	18432	gene:ENSOMYG00000039355	17494
1	39497801..39498000		12	1	32	2.66667	25	0.78125	1	20	1.66667	6	0.3	0.00075799	c1h15orf40	11791	gene:ENSOMYG00000039406	5028
1	39611001..39611200		17	1	22	1.29412	21	0.954545	1	25	1.47059	13	0.52	0.000850224	gene:ENSOMYG00000039594	28153	gene:ENSOMYG00000039638	0
1	39671001..39671200		10	1	12	1.2	12	1	1	8	0.8	3	0.375	0.00361197	gene:ENSOMYG00000039683	26426	gene:ENSOMYG00000039843	9488
1	39700401..39700600		11	1	13	1.18182	13	1	1	4	0.363636	1	0.25	0.00588235	gene:ENSOMYG00000039843	5740	gene:ENSOMYG00000040040	40798
1	39724401..39724600		3	1	5	1.66667	5	1	1	7	2.33333	1	0.142857	0.00757576	gene:ENSOMYG00000039843	29740	gene:ENSOMYG00000040040	16798
1	39733001..39733200		10	1	10	1	4	0.4	1	26	2.6	0	0	0.00356506	gene:ENSOMYG00000039843	38340	gene:ENSOMYG00000040040	8198
1	39762801..39763000		11	1	10	0.909091	9	0.9	1	8	0.727273	0	0	0.000205677	gene:ENSOMYG00000040040	9182	gene:ENSOMYG00000040523	3328
1	39808601..39808800		19	1	40	2.10526	29	0.725	1	39	2.05263	7	0.179487	9.66853e-07	gene:ENSOMYG00000040523	19429	banp	0
1	39906801..39907000		12	1	26	2.16667	23	0.884615	1	33	2.75	18	0.545455	0.00479861	banp	26398	gene:ENSOMYG00000040873	542735
1	40029001..40029200		17	1	39	2.29412	12	0.307692	1	21	1.23529	0	0	0.00279471	banp	148598	gene:ENSOMYG00000040873	420535
1	40057201..40057400		12	1	17	1.41667	16	0.941176	1	25	2.08333	14	0.56	0.00732277	banp	176798	gene:ENSOMYG00000040873	392335
1	40219601..40219800		14	1	70	5	60	0.857143	1	14	1	7	0.5	0.0061723	banp	339198	gene:ENSOMYG00000040873	229935
1	40314401..40314600		16	1	21	1.3125	15	0.714286	1	44	2.75	12	0.272727	0.000908966	banp	433998	gene:ENSOMYG00000040873	135135
1	40335001..40335200		10	1	5	0.5	5	1	1	37	3.7	10	0.27027	0.00353017	banp	454598	gene:ENSOMYG00000040873	114535
1	40354801..40355000		8	1	8	1	7	0.875	1	11	1.375	2	0.181818	0.00488211	banp	474398	gene:ENSOMYG00000040873	94735
1	40374801..40375000		4	1	7	1.75	7	1	1	4	1	0	0	0.0030303	banp	494398	gene:ENSOMYG00000040873	74735
1	40420801..40421000		27	1	20	0.740741	14	0.7	1	64	2.37037	12	0.1875	3.99268e-05	banp	540398	gene:ENSOMYG00000040873	28735
1	40440801..40441000		16	1	21	1.3125	13	0.619048	1	29	1.8125	0	0	5.73437e-07	banp	560398	gene:ENSOMYG00000040873	8735
1	40449801..40450000		10	1	14	1.4	14	1	1	41	4.1	24	0.585366	0.00222107	gene:ENSOMYG00000040873	0	kras	50102
1	40471801..40472000		19	1	28	1.47368	12	0.428571	1	37	1.94737	5	0.135135	0.00860401	gene:ENSOMYG00000040873	9675	kras	28102
1	40738001..40738200		11	1	15	1.36364	15	1	1	20	1.81818	12	0.6	0.00535227	sspn	152388	itpr2	0
1	40805801..40806000		17	1	38	2.23529	38	1	1	10	0.588235	6	0.6	0.00107925	plekhg7	17872	eea1	0
1	40837001..40837200		12	1	28	2.33333	24	0.857143	1	30	2.5	16	0.533333	0.00787628	eea1	3677	nudt4a	12308
1	40839601..40839800		22	1	20	0.909091	20	1	1	17	0.772727	10	0.588235	0.00188899	eea1	6277	nudt4a	9708
1	41104001..41104200		20	1	22	1.1	15	0.681818	1	16	0.8	2	0.125	0.000753459	ppfibp1b	18493	gene:ENSOMYG00000051579	6246
1	41104201..41104400		29	1	59	2.03448	52	0.881356	1	57	1.96552	39	0.684211	0.00875909	ppfibp1b	18693	gene:ENSOMYG00000051579	6046
1	41270601..41270800		13	1	32	2.46154	32	1	1	44	3.38462	35	0.795455	0.00497611	gene:ENSOMYG00000046391	51810	gene:ENSOMYG00000056055	9994
1	41282201..41282400		12	1	23	1.91667	18	0.782609	1	9	0.75	1	0.111111	0.000897293	gene:ENSOMYG00000056055	398	gene:ENSOMYG00000068638	1811
1	41282601..41282800		12	1	14	1.16667	10	0.714286	1	27	2.25	7	0.259259	0.00662509	gene:ENSOMYG00000056055	798	gene:ENSOMYG00000068638	1411
1	41453801..41454000		25	1	37	1.48	36	0.972973	1	56	2.24	44	0.785714	0.00868777	zgc:153031	12906	cry1b	0
1	41479401..41479600		15	1	13	0.866667	12	0.923077	1	8	0.533333	0	0	4.42282e-05	btbd11b	0	mlc1	117275
1	41497001..41497200		23	1	34	1.47826	33	0.970588	1	31	1.34783	22	0.709677	0.00407675	btbd11b	0	mlc1	99675
1	41534401..41534600		18	1	16	0.888889	15	0.9375	1	20	1.11111	3	0.15	2.03082e-06	btbd11b	0	mlc1	62275
1	41548001..41548200		7	1	21	3	21	1	1	13	1.85714	6	0.461538	0.000318982	btbd11b	0	mlc1	48675
1	41624601..41624800		15	1	58	3.86667	44	0.758621	1	28	1.86667	7	0.25	8.79291e-06	panx2	0	trabd	20496
1	41636201..41636400		20	1	29	1.45	12	0.413793	1	33	1.65	3	0.0909091	0.00345625	panx2	4223	trabd	8896
1	41659201..41659400		20	1	40	2	29	0.725	1	21	1.05	8	0.380952	0.00985088	gene:ENSOMYG00000065487	0	mapk12a	9638
1	41714601..41714800		6	1	8	1.33333	8	1	1	3	0.5	0	0	0.00606061	mtss1la	0	gene:ENSOMYG00000052823	106787
1	41826601..41826800		6	1	11	1.83333	11	1	1	10	1.66667	4	0.4	0.00386997	gene:ENSOMYG00000052823	0	gene:ENSOMYG00000059148	14577
1	41868401..41868600		5	1	5	1	5	1	1	4	0.8	0	0	0.00793651	gene:ENSOMYG00000059148	23282	tshz3a	88654
1	41904401..41904600		12	1	17	1.41667	17	1	1	24	2	16	0.666667	0.00769738	gene:ENSOMYG00000059148	59282	tshz3a	52654
1	42004601..42004800		19	1	27	1.42105	25	0.925926	1	35	1.84211	21	0.6	0.00331474	tshz3a	24188	gene:ENSOMYG00000001092	25380
1	42026001..42026200		7	1	15	2.14286	15	1	1	5	0.714286	2	0.4	0.00877193	tshz3a	45588	gene:ENSOMYG00000001092	3980
1	42046401..42046600		6	1	11	1.83333	11	1	1	14	2.33333	7	0.5	0.00713959	tshz3a	65988	gene:ENSOMYG00000001092	0
1	42136401..42136600		10	1	20	2	19	0.95	1	13	1.3	7	0.538462	0.0084353	rxylt1	5926	srgap1a	3184
1	42199401..42199600		14	1	17	1.21429	14	0.823529	1	14	1	4	0.285714	0.0035478	srgap1a	0	parp12a	95531
1	42259001..42259200		10	1	20	2	20	1	1	10	1	6	0.6	0.00766284	srgap1a	0	parp12a	35931
1	42278001..42278200		21	1	26	1.2381	24	0.923077	1	23	1.09524	13	0.565217	0.00442566	srgap1a	0	parp12a	16931
1	42289401..42289600		14	1	11	0.785714	11	1	1	15	1.07143	7	0.466667	0.00411899	srgap1a	0	parp12a	5531
1	42494201..42494400		8	1	9	1.125	9	1	1	16	2	6	0.375	0.00244986	hipk2	0	gene:ENSOMYG00000070053	20624
1	42494401..42494600		13	1	21	1.61538	15	0.714286	1	13	1	2	0.153846	0.00192968	hipk2	0	gene:ENSOMYG00000070053	20424
1	42522201..42522400		24	1	49	2.04167	47	0.959184	1	66	2.75	52	0.787879	0.0070122	gene:ENSOMYG00000070053	4299	si:ch211-1e14.1	44935
1	42530001..42530200		26	1	75	2.88462	60	0.8	1	69	2.65385	39	0.565217	0.00205391	gene:ENSOMYG00000070053	12099	si:ch211-1e14.1	37135
1	42608001..42608200		10	1	32	3.2	28	0.875	1	22	2.2	11	0.5	0.00333149	si:ch211-1e14.1	0	gene:ENSOMYG00000073497	76146
1	42642001..42642200		9	1	10	1.11111	10	1	1	6	0.666667	2	0.333333	0.00824176	si:ch211-1e14.1	0	gene:ENSOMYG00000073497	42146
1	42648201..42648400		19	1	31	1.63158	30	0.967742	1	59	3.10526	44	0.745763	0.00627238	si:ch211-1e14.1	0	gene:ENSOMYG00000073497	35946
1	42730401..42730600		9	1	24	2.66667	14	0.583333	1	39	4.33333	9	0.230769	0.00541086	gene:ENSOMYG00000077380	19818	mical3a	24596
1	42731401..42731600		10	1	8	0.8	5	0.625	1	9	0.9	0	0	0.00904977	gene:ENSOMYG00000077380	20818	mical3a	23596
1	42774801..42775000		9	1	15	1.66667	14	0.933333	1	20	2.22222	10	0.5	0.00704486	mical3a	0	ttc38	43038
1	42791001..42791200		6	1	10	1.66667	7	0.7	1	13	2.16667	1	0.0769231	0.00327341	mical3a	0	ttc38	26838
1	42791201..42791400		12	1	22	1.83333	21	0.954545	1	14	1.16667	8	0.571429	0.00832543	mical3a	0	ttc38	26638
1	42855401..42855600		16	1	17	1.0625	13	0.764706	1	11	0.6875	2	0.181818	0.00369947	tspan33b	7715	tspan9a	3363
1	42918401..42918600		20	1	22	1.1	20	0.909091	1	33	1.65	11	0.333333	1.87986e-05	tspan33b	70715	tspan9a	0
1	42976801..42977000		5	1	9	1.8	9	1	1	8	1.6	2	0.25	0.00226244	tspan33b	129115	tspan9a	0
1	43005601..43005800		20	1	26	1.3	23	0.884615	1	43	2.15	22	0.511628	0.00134585	tspan33b	157915	tspan9a	0
1	43087201..43087400		7	1	12	1.71429	11	0.916667	1	11	1.57143	4	0.363636	0.00841298	tspan33b	239515	tspan9a	0
1	43122801..43123000		4	1	13	3.25	13	1	1	2	0.5	0	0	0.00952381	tspan9a	26584	gene:ENSOMYG00000004931	114344
1	43184401..43184600		6	1	11	1.83333	11	1	1	10	1.66667	4	0.4	0.00386997	tspan9a	88184	gene:ENSOMYG00000004931	52744
1	43229001..43229200		19	1	36	1.89474	36	1	1	57	3	47	0.824561	0.00534482	tspan9a	132784	gene:ENSOMYG00000004931	8144
1	43322801..43323000		18	1	32	1.77778	32	1	1	37	2.05556	28	0.756757	0.00219515	gene:ENSOMYG00000005766	14862	tmtc2b	132387
1	43426801..43427000		18	1	32	1.77778	24	0.75	1	30	1.66667	11	0.366667	0.00246676	gene:ENSOMYG00000005766	118862	tmtc2b	28387
1	43470601..43470800		12	1	16	1.33333	14	0.875	1	31	2.58333	15	0.483871	0.00886783	tmtc2b	0	gene:ENSOMYG00000055074	67894
1	43491601..43491800		18	1	38	2.11111	30	0.789474	1	23	1.27778	7	0.304348	0.000224781	tmtc2b	0	gene:ENSOMYG00000055074	46894
1	43511601..43511800		20	1	68	3.4	64	0.941176	1	43	2.15	32	0.744186	0.00407648	tmtc2b	0	gene:ENSOMYG00000055074	26894
1	43554001..43554200		10	1	19	1.9	11	0.578947	1	15	1.5	2	0.133333	0.00939571	gene:ENSOMYG00000055074	12063	gene:ENSOMYG00000060783	196729
1	43616201..43616400		12	1	20	1.66667	17	0.85	1	14	1.16667	5	0.357143	0.00452234	gene:ENSOMYG00000055074	74263	gene:ENSOMYG00000060783	134529
1	43620801..43621000		6	1	12	2	5	0.416667	1	16	2.66667	0	0	0.00805861	gene:ENSOMYG00000055074	78863	gene:ENSOMYG00000060783	129929
1	43672601..43672800		20	1	102	5.1	96	0.941176	1	68	3.4	53	0.779412	0.00198763	gene:ENSOMYG00000055074	130663	gene:ENSOMYG00000060783	78129
1	43765401..43765600		7	1	18	2.57143	16	0.888889	1	7	1	2	0.285714	0.0069482	gene:ENSOMYG00000060783	10406	zgc:110789	0
1	43830001..43830200		16	1	13	0.8125	11	0.846154	1	17	1.0625	2	0.117647	9.0431e-05	bicd1a	0	gene:ENSOMYG00000006353	21464
1	43898401..43898600		21	1	21	1	17	0.809524	1	52	2.47619	25	0.480769	0.00905932	gene:ENSOMYG00000013359	3034	fgd4a	23992
1	43937601..43937800		28	1	65	2.32143	60	0.923077	1	42	1.5	18	0.428571	2.53182e-08	fgd4a	0	gene:ENSOMYG00000063338	26441
1	43940601..43940800		6	1	14	2.33333	13	0.928571	1	10	1.66667	4	0.4	0.00884127	fgd4a	0	gene:ENSOMYG00000063338	23441
1	43985001..43985200		8	1	8	1	8	1	1	17	2.125	7	0.411765	0.00594966	gene:ENSOMYG00000063338	16649	nup205	43362
1	43996801..43997000		17	1	38	2.23529	14	0.368421	1	15	0.882353	0	0	0.00402231	gene:ENSOMYG00000063338	28449	nup205	31562
1	44001001..44001200		20	1	47	2.35	44	0.93617	1	20	1	12	0.6	0.00173767	gene:ENSOMYG00000063338	32649	nup205	27362
1	44011801..44012000		8	1	31	3.875	30	0.967742	1	28	3.5	11	0.392857	1.04834e-06	gene:ENSOMYG00000063338	43449	nup205	16562
1	44012801..44013000		14	1	51	3.64286	39	0.764706	1	30	2.14286	12	0.4	0.0011898	gene:ENSOMYG00000063338	44449	nup205	15562
1	44080001..44080200		21	1	48	2.28571	47	0.979167	1	35	1.66667	28	0.8	0.00878003	gene:ENSOMYG00000015335	18813	bcl2l13	0
1	44127801..44128000		16	1	9	0.5625	7	0.777778	1	28	1.75	0	0	3.49668e-06	gene:ENSOMYG00000015354	0	gene:ENSOMYG00000015375	7868
1	44151401..44151600		10	1	53	5.3	52	0.981132	1	50	5	41	0.82	0.00606412	gene:ENSOMYG00000015375	3655	ribc2	82188
1	44153201..44153400		11	1	43	3.90909	39	0.906977	1	13	1.18182	7	0.538462	0.00657572	gene:ENSOMYG00000015375	5455	ribc2	80388
1	44162201..44162400		9	1	15	1.66667	15	1	1	17	1.88889	9	0.529412	0.00231121	gene:ENSOMYG00000015375	14455	ribc2	71388
1	44329001..44329200		26	1	39	1.5	34	0.871795	1	68	2.61538	34	0.5	7.79689e-05	zgc:77158	0	fgf6a	25009
1	44333201..44333400		15	1	15	1	12	0.8	1	7	0.466667	1	0.142857	0.00661413	zgc:77158	0	fgf6a	20809
1	44366801..44367000		4	1	12	3	9	0.75	1	14	3.5	3	0.214286	0.00893122	gene:ENSOMYG00000067551	0	ccnd2a	22137
1	44386801..44387000		4	1	11	2.75	9	0.818182	1	16	4	4	0.25	0.00530354	gene:ENSOMYG00000067551	19934	ccnd2a	2137
1	44528401..44528600		5	1	13	2.6	12	0.923077	1	4	0.8	0	0	0.00210084	ccnd2a	119016	gene:ENSOMYG00000016845	46456
1	44648201..44648400		15	1	395	26.3333	358	0.906329	1	423	28.2	358	0.846336	0.0061643	kdm7ab	771	cnot1	15131
1	44655001..44655200		5	1	6	1.2	6	1	1	5	1	0	0	0.0021645	kdm7ab	7571	cnot1	8331
1	44657201..44657400		25	1	50	2	31	0.62	1	54	2.16	3	0.0555556	2.68028e-10	kdm7ab	9771	cnot1	6131
1	44657401..44657600		18	1	31	1.72222	16	0.516129	1	27	1.5	0	0	3.75862e-06	kdm7ab	9971	cnot1	5931
1	44657601..44657800		12	1	10	0.833333	6	0.6	1	21	1.75	0	0	0.000285217	kdm7ab	10171	cnot1	5731
1	44698201..44698400		6	1	9	1.5	9	1	1	11	1.83333	3	0.272727	0.00130984	gene:ENSOMYG00000062837	9170	cyp2x9	14418
1	44749001..44749200		8	1	18	2.25	15	0.833333	1	14	1.75	5	0.357143	0.0079428	e2f4	1780	elmo3	3791
1	44766801..44767000		11	1	39	3.54545	21	0.538462	1	18	1.63636	3	0.166667	0.00789586	elmo3	0	lrrc29	21309
1	44767001..44767200		24	1	63	2.625	36	0.571429	1	40	1.66667	11	0.275	0.00281338	elmo3	0	lrrc29	21109
1	44795201..44795400		16	1	39	2.4375	39	1	1	25	1.5625	20	0.8	0.00696831	lrrc29	3583	cngb1b	0
1	44912801..44913000		12	1	34	2.83333	32	0.941176	1	26	2.16667	17	0.653846	0.00566442	gene:ENSOMYG00000018676	10615	galnt18a	48481
1	45059601..45059800		7	1	10	1.42857	9	0.9	1	7	1	1	0.142857	0.00365076	galnt18a	0	gene:ENSOMYG00000072639	10783
1	45082201..45082400		14	1	22	1.57143	22	1	1	44	3.14286	26	0.590909	0.000150319	gene:ENSOMYG00000077777	8137	PTH	8977
1	45110801..45111000		14	1	17	1.21429	13	0.764706	1	16	1.14286	1	0.0625	4.7337e-05	btbd10a	0	arntl1a	4905
1	45193601..45193800		26	1	33	1.26923	21	0.636364	1	56	2.15385	15	0.267857	0.000682896	gene:ENSOMYG00000059143	19674	RASSF10	60509
1	45272401..45272600		4	1	6	1.5	5	0.833333	1	6	1.5	0	0	0.00757576	RASSF10	16702	tead1a	0
1	45329201..45329400		12	1	28	2.33333	24	0.857143	1	23	1.91667	10	0.434783	0.00178011	PARVA	6780	mical2b	0
1	45436401..45436600		16	1	19	1.1875	19	1	1	26	1.625	16	0.615385	0.00166502	gene:ENSOMYG00000021700	0	cyb5r2	30044
1	45443801..45444000		22	1	55	2.5	49	0.890909	1	41	1.86364	11	0.268293	2.98442e-10	gene:ENSOMYG00000021700	0	cyb5r2	22644
1	45459601..45459800		18	1	25	1.38889	24	0.96	1	31	1.72222	21	0.677419	0.00801517	gene:ENSOMYG00000021700	15617	cyb5r2	6844
1	45499201..45499400		21	1	34	1.61905	33	0.970588	1	20	0.952381	14	0.7	0.00787891	cyb5r2	28206	PPFIBP2	0
1	45505201..45505400		4	1	6	1.5	6	1	1	6	1.5	1	0.166667	0.00757576	cyb5r2	34206	PPFIBP2	0
1	45512401..45512600		10	1	16	1.6	9	0.5625	1	18	1.8	2	0.111111	0.006637	cyb5r2	41406	PPFIBP2	0
1	45513801..45514000		16	1	18	1.125	18	1	1	22	1.375	15	0.681818	0.00914761	cyb5r2	42806	PPFIBP2	0
1	45514801..45515000		16	1	42	2.625	27	0.642857	1	27	1.6875	8	0.296296	0.00489414	cyb5r2	43806	PPFIBP2	0
1	45534001..45534200		8	1	15	1.875	12	0.8	1	23	2.875	6	0.26087	0.00147712	cyb5r2	63006	PPFIBP2	0
1	45647201..45647400		18	1	34	1.88889	34	1	1	69	3.83333	50	0.724638	0.000188301	PPFIBP2	59601	syt9b	0
1	45705201..45705400		4	1	8	2	7	0.875	1	11	2.75	2	0.181818	0.00488211	syt9b	24703	spon1b	24846
1	45728801..45729000		7	1	27	3.85714	25	0.925926	1	22	3.14286	7	0.318182	9.52443e-06	syt9b	48303	spon1b	1246
1	45789601..45789800		8	1	13	1.625	13	1	1	22	2.75	13	0.590909	0.00704486	syt9b	109103	spon1b	0
1	45802201..45802400		12	1	30	2.5	30	1	1	9	0.75	6	0.666667	0.00919138	syt9b	121703	spon1b	0
1	45815001..45815200		17	1	32	1.88235	22	0.6875	1	17	1	2	0.117647	0.000146523	syt9b	134503	spon1b	0
1	45895001..45895200		8	1	13	1.625	12	0.923077	1	5	0.625	1	0.2	0.00770308	spon1b	27740	kiaa1549la	95328
1	45992001..45992200		13	1	12	0.923077	12	1	1	17	1.30769	8	0.470588	0.00242736	spon1b	124740	kiaa1549la	0
1	45995201..45995400		15	1	18	1.2	17	0.944444	1	17	1.13333	6	0.352941	0.000274379	spon1b	127940	kiaa1549la	0
1	46068601..46068800		13	1	25	1.92308	17	0.68	1	16	1.23077	4	0.25	0.00839662	gene:ENSOMYG00000000059	60982	hipk3a	0
1	46139401..46139600		23	1	62	2.69565	23	0.370968	1	53	2.30435	6	0.113208	0.00124263	tcp11l1	42277	wt-t1a	2412
1	46200401..46200600		9	1	16	1.77778	16	1	1	14	1.55556	7	0.5	0.00168582	wt-t1a	41727	pax6a	52960
1	46208201..46208400		8	1	15	1.875	14	0.933333	1	8	1	3	0.375	0.00859857	wt-t1a	49527	pax6a	45160
1	46217001..46217200		20	1	57	2.85	22	0.385965	1	13	0.65	0	0	0.00406457	wt-t1a	58327	pax6a	36360
1	46235601..46235800		14	1	23	1.64286	12	0.521739	1	18	1.28571	0	0	0.000171178	wt-t1a	76927	pax6a	17760
1	46253201..46253400		9	1	7	0.777778	4	0.571429	1	20	2.22222	0	0	0.0019943	wt-t1a	94527	pax6a	160
1	46270001..46270200		10	1	13	1.3	13	1	1	9	0.9	1	0.111111	2.81452e-05	pax6a	2741	gene:ENSOMYG00000001017	75123
1	46317001..46317200		7	1	5	0.714286	5	1	1	5	0.714286	0	0	0.00396825	pax6a	49741	gene:ENSOMYG00000001017	28123
1	46383201..46383400		25	1	64	2.56	60	0.9375	1	42	1.68	30	0.714286	0.00222434	gene:ENSOMYG00000001017	20833	gene:ENSOMYG00000001021	118620
1	46433201..46433400		11	1	12	1.09091	12	1	1	9	0.818182	4	0.444444	0.00619195	gene:ENSOMYG00000001017	70833	gene:ENSOMYG00000001021	68620
1	46485801..46486000		11	1	16	1.45455	16	1	1	32	2.90909	21	0.65625	0.00571026	gene:ENSOMYG00000001017	123433	gene:ENSOMYG00000001021	16020
1	46496601..46496800		9	1	15	1.66667	15	1	1	14	1.55556	7	0.5	0.0021989	gene:ENSOMYG00000001017	134233	gene:ENSOMYG00000001021	5220
1	46538001..46538200		15	1	20	1.33333	20	1	1	19	1.26667	12	0.631579	0.003276	gene:ENSOMYG00000001049	0	gene:ENSOMYG00000002216	94520
1	46559201..46559400		10	1	19	1.9	19	1	1	16	1.6	10	0.625	0.00493359	gene:ENSOMYG00000001049	0	gene:ENSOMYG00000002216	73320
1	46601201..46601400		14	1	29	2.07143	29	1	1	27	1.92857	21	0.777778	0.00911685	gene:ENSOMYG00000001049	24551	gene:ENSOMYG00000002216	31320
1	46604201..46604400		13	1	20	1.53846	16	0.8	1	5	0.384615	0	0	0.00237154	gene:ENSOMYG00000001049	27551	gene:ENSOMYG00000002216	28320
1	46646601..46646800		10	1	8	0.8	7	0.875	1	13	1.3	3	0.230769	0.00670795	gene:ENSOMYG00000002216	0	gene:ENSOMYG00000002727	91084
1	46679601..46679800		13	1	11	0.846154	8	0.727273	1	19	1.46154	1	0.0526316	0.000222965	gene:ENSOMYG00000002216	0	gene:ENSOMYG00000002727	58084
1	46706801..46707000		6	1	9	1.5	8	0.888889	1	4	0.666667	0	0	0.00699301	gene:ENSOMYG00000002216	0	gene:ENSOMYG00000002727	30884
1	46753201..46753400		5	1	12	2.4	12	1	1	4	0.8	1	0.25	0.00714286	gene:ENSOMYG00000002727	10256	gene:ENSOMYG00000002781	51479
1	47017201..47017400		8	1	18	2.25	15	0.833333	1	24	3	10	0.416667	0.00712324	gene:ENSOMYG00000003221	179298	gene:ENSOMYG00000004239	301538
1	47238201..47238400		12	1	20	1.66667	18	0.9	1	28	2.33333	13	0.464286	0.00182449	gene:ENSOMYG00000003221	400298	gene:ENSOMYG00000004239	80538
1	47302401..47302600		10	1	26	2.6	26	1	1	44	4.4	29	0.659091	0.000318666	gene:ENSOMYG00000003221	464498	gene:ENSOMYG00000004239	16338
1	47329601..47329800		20	1	43	2.15	33	0.767442	1	34	1.7	13	0.382353	0.00066524	gene:ENSOMYG00000004239	0	gene:ENSOMYG00000007827	10624
1	47330201..47330400		40	1	72	1.8	59	0.819444	1	102	2.55	64	0.627451	0.00452921	gene:ENSOMYG00000004239	0	gene:ENSOMYG00000007827	10024
1	47353801..47354000		30	1	57	1.9	31	0.54386	1	84	2.8	22	0.261905	0.000656753	gene:ENSOMYG00000007827	0	gene:ENSOMYG00000014559	29755
1	47356601..47356800		18	1	18	1	13	0.722222	1	27	1.5	3	0.111111	4.04525e-05	gene:ENSOMYG00000007827	0	gene:ENSOMYG00000014559	26955
1	47396401..47396600		17	1	33	1.94118	32	0.969697	1	21	1.23529	13	0.619048	0.00131801	gene:ENSOMYG00000014559	0	gene:ENSOMYG00000063722	15942
1	47397801..47398000		28	1	48	1.71429	37	0.770833	1	105	3.75	58	0.552381	0.00723354	gene:ENSOMYG00000014559	0	gene:ENSOMYG00000063722	14542
1	47467601..47467800		14	1	26	1.85714	11	0.423077	1	21	1.5	1	0.047619	0.00329	gene:ENSOMYG00000014586	0	lrrn3a	73758
1	47548201..47548400		21	1	32	1.52381	28	0.875	1	25	1.19048	14	0.56	0.00855957	lrrn3a	4530	gene:ENSOMYG00000062053	66472
1	47560401..47560600		13	1	15	1.15385	14	0.933333	1	11	0.846154	4	0.363636	0.00327407	lrrn3a	16730	gene:ENSOMYG00000062053	54272
1	47564201..47564400		12	1	32	2.66667	31	0.96875	1	16	1.33333	10	0.625	0.00363574	lrrn3a	20530	gene:ENSOMYG00000062053	50472
1	47679001..47679200		27	1	18	0.666667	17	0.944444	1	26	0.962963	6	0.230769	2.09176e-06	gene:ENSOMYG00000071081	21573	slc7a10b	15786
1	47716001..47716200		17	1	16	0.941176	8	0.5	1	13	0.764706	0	0	0.0029985	gene:ENSOMYG00000071081	58573	slc7a10b	0
1	47729401..47729600		3	1	8	2.66667	7	0.875	1	5	1.66667	0	0	0.004662	faap24	3165	gene:ENSOMYG00000014824	11559
1	47808201..47808400		6	1	14	2.33333	14	1	1	21	3.5	13	0.619048	0.00864597	gene:ENSOMYG00000014902	19683	gene:ENSOMYG00000068911	46244
1	47953401..47953600		6	1	14	2.33333	14	1	1	3	0.5	0	0	0.00147059	gene:ENSOMYG00000015024	0	gene:ENSOMYG00000059179	1082
1	47968601..47968800		18	1	53	2.94444	53	1	1	25	1.38889	20	0.8	0.00251669	gene:ENSOMYG00000059179	10972	gene:ENSOMYG00000016162	13535
1	48041001..48041200		17	1	23	1.35294	22	0.956522	1	20	1.17647	12	0.6	0.00543563	gene:ENSOMYG00000016162	28165	gene:ENSOMYG00000017212	1764
1	48158401..48158600		20	1	36	1.8	18	0.5	1	49	2.45	9	0.183673	0.00211104	gene:ENSOMYG00000017224	35353	LSM14A	61664
1	48274401..48274600		16	1	48	3	27	0.5625	1	16	1	3	0.1875	0.00907014	si:dkey-219c3.2	0	gene:ENSOMYG00000017427	17687
1	48320001..48320200		10	1	9	0.9	6	0.666667	1	16	1.6	0	0	0.000474308	gene:ENSOMYG00000017427	18583	CHST8	0
1	48338401..48338600		23	1	56	2.43478	23	0.410714	1	29	1.26087	1	0.0344828	0.00010755	gene:ENSOMYG00000017427	36983	CHST8	0
1	48355401..48355600		16	1	17	1.0625	15	0.882353	1	25	1.5625	10	0.4	0.00188628	gene:ENSOMYG00000017427	53983	CHST8	0
1	48463001..48463200		14	1	9	0.642857	9	1	1	30	2.14286	14	0.466667	0.00385621	gene:ENSOMYG00000017733	922	gene:ENSOMYG00000061687	11211
1	48486001..48486200		34	1	73	2.14706	70	0.958904	1	106	3.11765	79	0.745283	7.47606e-05	gene:ENSOMYG00000020203	0	gene:ENSOMYG00000020357	59307
1	48539801..48540000		14	1	27	1.92857	22	0.814815	1	8	0.571429	0	0	5.46826e-05	gene:ENSOMYG00000020203	30202	gene:ENSOMYG00000020357	5507
1	48638201..48638400		13	1	22	1.69231	16	0.727273	1	23	1.76923	5	0.217391	0.000730642	cttnbp2	0	cftr	68752
1	48670801..48671000		12	1	24	2	23	0.958333	1	16	1.33333	9	0.5625	0.00373748	cttnbp2	0	cftr	36152
1	48736401..48736600		11	1	13	1.18182	12	0.923077	1	15	1.36364	6	0.4	0.00518688	cttnbp2	30739	cftr	0
1	48737401..48737600		11	1	19	1.72727	17	0.894737	1	9	0.818182	3	0.333333	0.00484443	cttnbp2	31739	cftr	0
1	48810601..48810800		12	1	29	2.41667	14	0.482759	1	22	1.83333	2	0.0909091	0.00274447	wnt2	0	ST7	4065
1	48812801..48813000		17	1	46	2.70588	10	0.217391	1	27	1.58824	0	0	0.00656074	wnt2	0	ST7	1865
1	48875601..48875800		19	1	13	0.684211	12	0.923077	1	16	0.842105	6	0.375	0.00313527	wnt2	60950	ST7	0
1	48964401..48964600		14	1	21	1.5	19	0.904762	1	14	1	6	0.428571	0.00366965	gene:ENSOMYG00000022253	6375	met	7332
1	49017601..49017800		14	1	29	2.07143	14	0.482759	1	35	2.5	5	0.142857	0.00340777	gene:ENSOMYG00000022253	59575	met	0
1	49056201..49056400		15	1	32	2.13333	31	0.96875	1	15	1	6	0.4	3.15104e-05	met	16364	cav1	12739
1	49143001..49143200		16	1	23	1.4375	23	1	1	22	1.375	15	0.681818	0.00375816	cav2	38403	tes	37293
1	49251401..49251600		9	1	12	1.33333	9	0.75	1	11	1.22222	1	0.0909091	0.00217295	gene:ENSOMYG00000057582	3592	dusp6	184729
1	49407801..49408000		14	1	24	1.71429	12	0.5	1	19	1.35714	2	0.105263	0.0065298	gene:ENSOMYG00000057582	159992	dusp6	28329
1	49468801..49469000		8	1	12	1.5	10	0.833333	1	8	1	1	0.125	0.00321505	dusp6	29227	gene:ENSOMYG00000064706	122982
1	49499001..49499200		8	1	27	3.375	10	0.37037	1	21	2.625	0	0	0.00128981	dusp6	59427	gene:ENSOMYG00000064706	92782
1	49507201..49507400		8	1	23	2.875	22	0.956522	1	32	4	18	0.5625	0.000958742	dusp6	67627	gene:ENSOMYG00000064706	84582
1	49630001..49630200		21	1	48	2.28571	40	0.833333	1	52	2.47619	31	0.596154	0.00785841	gene:ENSOMYG00000057441	34976	kitlg	36343
1	49660201..49660400		10	1	17	1.7	17	1	1	17	1.7	9	0.529412	0.00133894	gene:ENSOMYG00000057441	65176	kitlg	6143
1	49755001..49755200		7	1	11	1.57143	7	0.636364	1	9	1.28571	0	0	0.00425697	gene:ENSOMYG00000022824	37338	tmtc3	47324
1	49764401..49764600		24	1	99	4.125	90	0.909091	1	50	2.08333	35	0.7	0.00150528	gene:ENSOMYG00000022824	46738	tmtc3	37924
1	50023601..50023800		12	1	39	3.25	36	0.923077	1	19	1.58333	12	0.631579	0.00996938	gene:ENSOMYG00000022959	148678	mgat4c	13185
1	50036201..50036400		21	1	55	2.61905	45	0.818182	1	42	2	24	0.571429	0.00755935	gene:ENSOMYG00000022959	161278	mgat4c	585
1	50119201..50119400		8	1	8	1	8	1	1	5	0.625	0	0	0.000777001	mgat4c	0	gene:ENSOMYG00000019783	141346
1	50134001..50134200		14	1	13	0.928571	12	0.923077	1	17	1.21429	6	0.352941	0.00193167	mgat4c	0	gene:ENSOMYG00000019783	126546
1	50235201..50235400		8	1	10	1.25	10	1	1	19	2.375	10	0.526316	0.00922396	mgat4c	5826	gene:ENSOMYG00000019783	25346
1	50267001..50267200		24	1	4	0.166667	4	1	1	33	1.375	2	0.0606061	0.000227118	gene:ENSOMYG00000019783	5836	gene:ENSOMYG00000023183	100550
1	50273201..50273400		22	1	28	1.27273	26	0.928571	1	27	1.22727	16	0.592593	0.00374531	gene:ENSOMYG00000019783	12036	gene:ENSOMYG00000023183	94350
1	50301001..50301200		10	1	18	1.8	16	0.888889	1	7	0.7	2	0.285714	0.0069482	gene:ENSOMYG00000019783	39836	gene:ENSOMYG00000023183	66550
1	50356001..50356200		14	1	16	1.14286	15	0.9375	1	11	0.785714	3	0.272727	0.000575016	gene:ENSOMYG00000019783	94836	gene:ENSOMYG00000023183	11550
1	50391401..50391600		10	1	18	1.8	16	0.888889	1	7	0.7	2	0.285714	0.0069482	gene:ENSOMYG00000023183	16217	slc6a15	65858
1	50395601..50395800		19	1	54	2.84211	29	0.537037	1	28	1.47368	3	0.107143	0.000102283	gene:ENSOMYG00000023183	20417	slc6a15	61658
1	50514401..50514600		26	1	74	2.84615	67	0.905405	1	42	1.61538	30	0.714286	0.00882968	gene:ENSOMYG00000049459	37705	gene:ENSOMYG00000024693	16407
1	50562801..50563000		8	1	19	2.375	19	1	1	16	2	9	0.5625	0.00170124	gene:ENSOMYG00000024693	0	gene:ENSOMYG00000029716	37978
1	50577801..50578000		9	1	21	2.33333	16	0.761905	1	7	0.777778	1	0.142857	0.00691193	gene:ENSOMYG00000024693	0	gene:ENSOMYG00000029716	22978
1	50579401..50579600		17	1	22	1.29412	22	1	1	21	1.23529	5	0.238095	7.67359e-08	gene:ENSOMYG00000024693	0	gene:ENSOMYG00000029716	21378
1	50583601..50583800		12	1	26	2.16667	23	0.884615	1	24	2	13	0.541667	0.00792848	gene:ENSOMYG00000024693	0	gene:ENSOMYG00000029716	17178
1	50644801..50645000		26	1	50	1.92308	43	0.86	1	27	1.03846	11	0.407407	5.9471e-05	gene:ENSOMYG00000029716	0	gene:ENSOMYG00000029752	73619
1	50662201..50662400		10	1	9	0.9	7	0.777778	1	9	0.9	1	0.111111	0.00761004	gene:ENSOMYG00000029716	0	gene:ENSOMYG00000029752	56219
1	50664201..50664400		4	1	22	5.5	18	0.818182	1	12	3	4	0.333333	0.0072494	gene:ENSOMYG00000029716	0	gene:ENSOMYG00000029752	54219
1	50676001..50676200		2	1	5	2.5	5	1	1	7	3.5	1	0.142857	0.00757576	gene:ENSOMYG00000029716	1498	gene:ENSOMYG00000029752	42419
1	50690801..50691000		10	1	17	1.7	14	0.823529	1	6	0.6	1	0.166667	0.00859857	gene:ENSOMYG00000029716	16298	gene:ENSOMYG00000029752	27619
1	50735801..50736000		20	1	27	1.35	27	1	1	53	2.65	41	0.773585	0.00442818	gene:ENSOMYG00000077342	12911	gene:ENSOMYG00000029832	34101
1	50745201..50745400		8	1	21	2.625	17	0.809524	1	14	1.75	5	0.357143	0.00907087	gene:ENSOMYG00000077342	22311	gene:ENSOMYG00000029832	24701
1	50783001..50783200		12	1	19	1.58333	13	0.684211	1	12	1	1	0.0833333	0.00127162	gene:ENSOMYG00000029850	3024	ckap5	25681
1	50847801..50848000		16	1	15	0.9375	14	0.933333	1	24	1.5	9	0.375	0.000539574	gene:ENSOMYG00000029850	67824	ckap5	0
1	50850201..50850400		11	1	7	0.636364	6	0.857143	1	35	3.18182	5	0.142857	0.000543103	ckap5	1783	gene:ENSOMYG00000030477	4931
1	50907401..50907600		10	1	19	1.9	15	0.789474	1	5	0.5	0	0	0.00296443	gene:ENSOMYG00000076148	11319	gene:ENSOMYG00000050566	159889
1	50953001..50953200		12	1	10	0.833333	10	1	1	8	0.666667	1	0.125	0.000251383	gene:ENSOMYG00000076148	56919	gene:ENSOMYG00000050566	114289
1	50972201..50972400		17	1	30	1.76471	22	0.733333	1	29	1.70588	9	0.310345	0.00123565	gene:ENSOMYG00000076148	76119	gene:ENSOMYG00000050566	95089
1	51165001..51165200		19	1	30	1.57895	17	0.566667	1	54	2.84211	14	0.259259	0.00537211	zgc:101566	20232	gene:ENSOMYG00000025903	0
1	51190801..51191000		5	1	8	1.6	8	1	1	3	0.6	0	0	0.00606061	gene:ENSOMYG00000025903	0	gene:ENSOMYG00000026454	177522
1	51316801..51317000		6	1	24	4	24	1	1	25	4.16667	17	0.68	0.00239829	gene:ENSOMYG00000025903	0	gene:ENSOMYG00000026454	51522
1	51375001..51375200		12	1	26	2.16667	20	0.769231	1	19	1.58333	5	0.263158	0.000929696	gene:ENSOMYG00000026454	0	FGF3	74475
1	51442401..51442600		12	1	20	1.66667	10	0.5	1	21	1.75	1	0.047619	0.00128118	gene:ENSOMYG00000026454	18098	FGF3	7075
1	51448801..51449000		8	1	8	1	6	0.75	1	9	1.125	0	0	0.00226244	gene:ENSOMYG00000026454	24498	FGF3	675
1	51455601..51455800		17	1	18	1.05882	5	0.277778	1	26	1.52941	0	0	0.00788944	FGF4	0	CCND1	23327
1	51462201..51462400		16	1	38	2.375	29	0.763158	1	46	2.875	15	0.326087	6.31841e-05	FGF4	4876	CCND1	16727
1	51469201..51469400		6	1	6	1	6	1	1	6	1	0	0	0.00108225	FGF4	11876	CCND1	9727
1	51469401..51469600		10	1	8	0.8	6	0.75	1	10	1	1	0.1	0.00904977	FGF4	12076	CCND1	9527
1	51474201..51474400		30	1	54	1.8	51	0.944444	1	61	2.03333	45	0.737705	0.00242179	FGF4	16876	CCND1	4727
1	51498201..51498400		8	1	24	3	20	0.833333	1	17	2.125	7	0.411765	0.00662509	CCND1	6232	gene:ENSOMYG00000028050	175141
1	51528801..51529000		16	1	30	1.875	27	0.9	1	37	2.3125	18	0.486486	0.000291485	CCND1	36832	gene:ENSOMYG00000028050	144541
1	51536401..51536600		12	1	28	2.33333	25	0.892857	1	40	3.33333	23	0.575	0.00410835	CCND1	44432	gene:ENSOMYG00000028050	136941
1	51538401..51538600		12	1	12	1	10	0.833333	1	21	1.75	6	0.285714	0.00328384	CCND1	46432	gene:ENSOMYG00000028050	134941
1	51566801..51567000		14	1	36	2.57143	35	0.972222	1	29	2.07143	21	0.724138	0.00514698	CCND1	74832	gene:ENSOMYG00000028050	106541
1	51568601..51568800		6	1	7	1.16667	7	1	1	12	2	4	0.333333	0.00654918	CCND1	76632	gene:ENSOMYG00000028050	104741
1	51622801..51623000		10	1	31	3.1	29	0.935484	1	26	2.6	17	0.653846	0.0088088	CCND1	130832	gene:ENSOMYG00000028050	50541
1	51629401..51629600		15	1	38	2.53333	36	0.947368	1	31	2.06667	22	0.709677	0.00874136	CCND1	137432	gene:ENSOMYG00000028050	43941
1	51634201..51634400		8	1	12	1.5	12	1	1	4	0.5	1	0.25	0.00714286	CCND1	142232	gene:ENSOMYG00000028050	39141
1	51689001..51689200		8	1	13	1.625	13	1	1	11	1.375	5	0.454545	0.00343249	gene:ENSOMYG00000028050	14264	gene:ENSOMYG00000028069	126138
1	51727201..51727400		14	1	18	1.28571	18	1	1	8	0.571429	3	0.375	0.000851323	gene:ENSOMYG00000028050	52464	gene:ENSOMYG00000028069	87938
1	51739401..51739600		16	1	30	1.875	28	0.933333	1	26	1.625	12	0.461538	0.000106562	gene:ENSOMYG00000028050	64664	gene:ENSOMYG00000028069	75738
1	51741201..51741400		3	1	9	3	8	0.888889	1	15	5	4	0.266667	0.00471127	gene:ENSOMYG00000028050	66464	gene:ENSOMYG00000028069	73938
1	51800401..51800600		6	1	11	1.83333	10	0.909091	1	10	1.66667	3	0.3	0.00670795	gene:ENSOMYG00000028050	125664	gene:ENSOMYG00000028069	14738
1	51839201..51839400		10	1	26	2.6	25	0.961538	1	12	1.2	7	0.583333	0.00779373	gene:ENSOMYG00000028069	0	gene:ENSOMYG00000028084	12702
1	51844001..51844200		10	1	16	1.6	16	1	1	23	2.3	15	0.652174	0.00796951	gene:ENSOMYG00000028069	0	gene:ENSOMYG00000028084	7902
1	51862801..51863000		15	1	15	1	14	0.933333	1	27	1.8	10	0.37037	0.000371027	gene:ENSOMYG00000028069	11911	gene:ENSOMYG00000028084	0
1	51991201..51991400		13	1	14	1.07692	11	0.785714	1	22	1.69231	4	0.181818	0.00050397	GXYLT1	74262	PDZRN4	2877
1	51991401..51991600		20	1	43	2.15	41	0.953488	1	29	1.45	7	0.241379	1.7986e-10	GXYLT1	74462	PDZRN4	2677
1	52007401..52007600		16	1	27	1.6875	25	0.925926	1	4	0.25	0	0	0.00047672	GXYLT1	90462	PDZRN4	0
1	52231201..52231400		14	1	32	2.28571	31	0.96875	1	21	1.5	14	0.666667	0.00442779	gene:ENSOMYG00000070317	84789	CNTN1	0
1	52241801..52242000		20	1	17	0.85	13	0.764706	1	32	1.6	9	0.28125	0.00149662	gene:ENSOMYG00000070317	95389	CNTN1	0
1	52261801..52262000		24	1	25	1.04167	24	0.96	1	50	2.08333	34	0.68	0.00448005	CNTN1	2092	gene:ENSOMYG00000056490	9097
1	52266601..52266800		6	1	10	1.66667	10	1	1	6	1	0	0	0.000124875	CNTN1	6892	gene:ENSOMYG00000056490	4297
1	52267001..52267200		12	1	2	0.166667	2	1	1	17	1.41667	0	0	0.00584795	CNTN1	7292	gene:ENSOMYG00000056490	3897
1	52291001..52291200		16	1	27	1.6875	23	0.851852	1	13	0.8125	1	0.0769231	3.67649e-06	gene:ENSOMYG00000056490	18886	gene:ENSOMYG00000056734	20290
1	52311201..52311400		6	1	12	2	12	1	1	5	0.833333	0	0	0.000161603	gene:ENSOMYG00000056490	39086	gene:ENSOMYG00000056734	90
1	52345801..52346000		18	1	45	2.5	43	0.955556	1	37	2.05556	26	0.702703	0.00209225	gene:ENSOMYG00000056734	31400	gene:ENSOMYG00000035634	0
1	52379201..52379400		14	1	14	1	12	0.857143	1	21	1.5	7	0.333333	0.00279845	gene:ENSOMYG00000056734	64800	gene:ENSOMYG00000035634	0
1	52380601..52380800		32	1	49	1.53125	6	0.122449	1	67	2.09375	0	0	0.00471279	gene:ENSOMYG00000056734	66200	gene:ENSOMYG00000035634	0
1	52382801..52383000		23	1	43	1.86957	39	0.906977	1	23	1	14	0.608696	0.00568484	gene:ENSOMYG00000056734	68400	gene:ENSOMYG00000035634	0
1	52406801..52407000		20	1	34	1.7	25	0.735294	1	19	0.95	4	0.210526	0.000284682	gene:ENSOMYG00000056734	92400	gene:ENSOMYG00000035634	0
1	52461401..52461600		25	1	68	2.72	57	0.838235	1	33	1.32	18	0.545455	0.00211794	gene:ENSOMYG00000014596	84258	dnajb9a	59201
1	52521401..52521600		9	1	8	0.888889	8	1	1	9	1	0	0	4.11353e-05	dnajb9a	0	dnm1l	7161
1	52698601..52698800		14	1	25	1.78571	21	0.84	1	17	1.21429	5	0.294118	0.000504233	gene:ENSOMYG00000044636	43366	gene:ENSOMYG00000044648	9630
1	52724801..52725000		14	1	26	1.85714	23	0.884615	1	20	1.42857	9	0.45	0.00199973	gene:ENSOMYG00000044648	4354	gene:ENSOMYG00000071286	9531
1	52751601..52751800		16	1	42	2.625	19	0.452381	1	42	2.625	8	0.190476	0.00930843	gene:ENSOMYG00000071286	13853	gene:ENSOMYG00000044662	0
1	52798401..52798600		8	1	7	0.875	5	0.714286	1	10	1.25	0	0	0.00339367	gene:ENSOMYG00000004825	1461	gene:ENSOMYG00000061278	12605
1	52805601..52805800		12	1	11	0.916667	11	1	1	14	1.16667	6	0.428571	0.00277651	gene:ENSOMYG00000004825	8661	gene:ENSOMYG00000061278	5405
1	52812201..52812400		12	1	26	2.16667	26	1	1	31	2.58333	21	0.677419	0.00102707	gene:ENSOMYG00000004825	15261	gene:ENSOMYG00000061278	0
1	52899401..52899600		20	1	53	2.65	35	0.660377	1	39	1.95	7	0.179487	3.8078e-06	tmpob	10025	slc25a3b	5788
1	52911201..52911400		5	1	22	4.4	22	1	1	32	6.4	22	0.6875	0.00269579	slc25a3b	0	ldhbb	16742
1	52996601..52996800		8	1	25	3.125	25	1	1	17	2.125	10	0.588235	0.000720875	gene:ENSOMYG00000050257	21374	gene:ENSOMYG00000071565	11940
1	53185601..53185800		14	1	18	1.28571	18	1	1	5	0.357143	1	0.2	0.000564653	dhtkd1	7770	gene:ENSOMYG00000045450	1669
1	53249001..53249200		6	1	17	2.83333	16	0.941176	1	8	1.33333	3	0.375	0.0055336	ucmab	5961	gene:ENSOMYG00000045992	1816
1	53267201..53267400		4	1	8	2	8	1	1	12	3	4	0.333333	0.00392951	gene:ENSOMYG00000045992	0	gene:ENSOMYG00000046224	31910
1	53313801..53314000		28	1	36	1.28571	33	0.916667	1	45	1.60714	29	0.644444	0.00355011	gene:ENSOMYG00000046224	9356	gene:ENSOMYG00000046234	23598
1	53339401..53339600		20	1	57	2.85	55	0.964912	1	52	2.6	41	0.788462	0.00465336	gene:ENSOMYG00000046234	1393	gene:ENSOMYG00000077154	28532
1	53354401..53354600		9	1	11	1.22222	11	1	1	27	3	11	0.407407	0.000586237	gene:ENSOMYG00000046234	16393	gene:ENSOMYG00000077154	13532
1	53490001..53490200		8	1	24	3	13	0.541667	1	19	2.375	2	0.105263	0.00307136	gene:ENSOMYG00000046452	6951	gene:ENSOMYG00000046461	31927
1	53501601..53501800		14	1	35	2.5	26	0.742857	1	32	2.28571	9	0.28125	0.000167903	gene:ENSOMYG00000046452	18551	gene:ENSOMYG00000046461	20327
1	53649601..53649800		6	1	83	13.8333	68	0.819277	1	49	8.16667	28	0.571429	0.00212675	gene:ENSOMYG00000046461	95502	gene:ENSOMYG00000050789	55949
1	53694601..53694800		14	1	6	0.428571	5	0.833333	1	42	3	4	0.0952381	0.000407285	gene:ENSOMYG00000046461	140502	gene:ENSOMYG00000050789	10949
1	53708001..53708200		11	1	18	1.63636	18	1	1	4	0.363636	0	0	0.000136705	gene:ENSOMYG00000050789	1231	gene:ENSOMYG00000046524	5992
1	53710401..53710600		8	1	20	2.5	19	0.95	1	13	1.625	7	0.538462	0.0084353	gene:ENSOMYG00000050789	3631	gene:ENSOMYG00000046524	3592
1	53711201..53711400		17	1	39	2.29412	35	0.897436	1	23	1.35294	12	0.521739	0.00133738	gene:ENSOMYG00000050789	4431	gene:ENSOMYG00000046524	2792
1	53712201..53712400		16	1	31	1.9375	30	0.967742	1	19	1.1875	10	0.526316	0.000287774	gene:ENSOMYG00000050789	5431	gene:ENSOMYG00000046524	1792
1	53906601..53906800		7	1	16	2.28571	15	0.9375	1	13	1.85714	6	0.461538	0.00669665	gene:ENSOMYG00000046575	19589	gene:ENSOMYG00000046675	7351
1	53920801..53921000		11	1	11	1	11	1	1	7	0.636364	1	0.142857	0.000377074	gene:ENSOMYG00000046675	0	gene:ENSOMYG00000046684	36260
1	53933401..53933600		10	1	19	1.9	16	0.842105	1	7	0.7	1	0.142857	0.0022256	gene:ENSOMYG00000046675	0	gene:ENSOMYG00000046684	23660
1	53944401..53944600		24	1	72	3	65	0.902778	1	19	0.791667	12	0.631579	0.00818461	gene:ENSOMYG00000046675	6668	gene:ENSOMYG00000046684	12660
1	54000801..54001000		8	1	19	2.375	19	1	1	9	1.125	4	0.444444	0.00128205	gene:ENSOMYG00000046684	35423	gene:ENSOMYG00000046691	0
1	54042201..54042400		10	1	17	1.7	17	1	1	17	1.7	8	0.470588	0.000463478	gene:ENSOMYG00000046691	24260	gene:ENSOMYG00000046711	12523
1	54045801..54046000		12	1	10	0.833333	8	0.8	1	20	1.66667	0	0	7.68846e-06	gene:ENSOMYG00000046691	27860	gene:ENSOMYG00000046711	8923
1	54046001..54046200		7	1	9	1.28571	5	0.555556	1	13	1.85714	0	0	0.00478469	gene:ENSOMYG00000046691	28060	gene:ENSOMYG00000046711	8723
1	54105401..54105600		9	1	13	1.44444	11	0.846154	1	12	1.33333	3	0.25	0.00404496	gene:ENSOMYG00000073022	11643	gene:ENSOMYG00000074216	6369
1	54181201..54181400		22	1	44	2	40	0.909091	1	57	2.59091	8	0.140351	9.99201e-16	gene:ENSOMYG00000074216	68211	gene:ENSOMYG00000046763	0
1	54181401..54181600		12	1	11	0.916667	10	0.909091	1	18	1.5	2	0.111111	3.27771e-05	gene:ENSOMYG00000074216	68411	gene:ENSOMYG00000046763	0
1	54188201..54188400		10	1	15	1.5	15	1	1	2	0.2	0	0	0.00735294	gene:ENSOMYG00000074216	75211	gene:ENSOMYG00000046763	0
1	54203201..54203400		12	1	11	0.916667	10	0.909091	1	10	0.833333	3	0.3	0.00670795	gene:ENSOMYG00000046763	10426	gene:ENSOMYG00000039649	46956
1	54268801..54269000		10	1	21	2.1	21	1	1	20	2	14	0.7	0.00862025	gene:ENSOMYG00000039649	17433	mdkb	14089
1	54353001..54353200		22	1	40	1.81818	8	0.2	1	72	3.27273	2	0.0277778	0.00383616	gene:ENSOMYG00000046807	8708	gene:ENSOMYG00000046823	22678
1	54357001..54357200		14	1	22	1.57143	17	0.772727	1	15	1.07143	5	0.333333	0.00958878	gene:ENSOMYG00000046807	12708	gene:ENSOMYG00000046823	18678
1	54383201..54383400		26	1	83	3.19231	72	0.86747	1	43	1.65385	27	0.627907	0.00237368	gene:ENSOMYG00000046823	5228	gene:ENSOMYG00000060452	49264
1	54387801..54388000		10	1	20	2	17	0.85	1	28	2.8	13	0.464286	0.00669055	gene:ENSOMYG00000046823	9828	gene:ENSOMYG00000060452	44664
1	54388201..54388400		12	1	26	2.16667	24	0.923077	1	37	3.08333	22	0.594595	0.00335057	gene:ENSOMYG00000046823	10228	gene:ENSOMYG00000060452	44264
1	54507801..54508000		65	1	108	1.66154	98	0.907407	1	47	0.723077	28	0.595745	1.37111e-05	gene:ENSOMYG00000046948	4722	gene:ENSOMYG00000046980	0
1	54548601..54548800		23	1	27	1.17391	26	0.962963	1	16	0.695652	10	0.625	0.00706477	gene:ENSOMYG00000046980	10784	tspan18b	44436
1	54582601..54582800		4	1	53	13.25	45	0.849057	1	59	14.75	36	0.610169	0.00408978	gene:ENSOMYG00000046980	44784	tspan18b	10436
1	54658001..54658200		20	1	38	1.9	37	0.973684	1	10	0.5	6	0.6	0.00480756	tspan18b	24882	gene:ENSOMYG00000047029	172905
1	54681401..54681600		9	1	17	1.88889	17	1	1	8	0.888889	4	0.5	0.0055336	tspan18b	48282	gene:ENSOMYG00000047029	149505
1	54689201..54689400		7	1	14	2	8	0.571429	1	15	2.14286	1	0.0666667	0.00469765	tspan18b	56082	gene:ENSOMYG00000047029	141705
1	54694001..54694200		15	1	29	1.93333	21	0.724138	1	42	2.8	17	0.404762	0.00751195	tspan18b	60882	gene:ENSOMYG00000047029	136905
1	54720201..54720400		10	1	15	1.5	15	1	1	11	1.1	6	0.545455	0.00702341	tspan18b	87082	gene:ENSOMYG00000047029	110705
1	54768601..54768800		31	1	28	0.903226	27	0.964286	1	52	1.67742	38	0.730769	0.00813947	tspan18b	135482	gene:ENSOMYG00000047029	62305
1	54791601..54791800		40	1	120	3	114	0.95	1	128	3.2	106	0.828125	0.00189524	tspan18b	158482	gene:ENSOMYG00000047029	39305
1	54834401..54834600		9	1	8	0.888889	7	0.875	1	8	0.888889	1	0.125	0.00505051	tspan18b	201282	gene:ENSOMYG00000047029	0
1	54871801..54872000		12	1	20	1.66667	8	0.4	1	15	1.25	0	0	0.00535227	gene:ENSOMYG00000047029	11001	gene:ENSOMYG00000055946	7386
1	54891601..54891800		12	1	29	2.41667	27	0.931034	1	15	1.25	6	0.4	0.000276488	gene:ENSOMYG00000055946	11200	tp53i11b	14767
1	54913201..54913400		14	1	34	2.42857	31	0.911765	1	29	2.07143	18	0.62069	0.00637995	gene:ENSOMYG00000055946	32800	tp53i11b	0
1	54916001..54916200		6	1	13	2.16667	12	0.923077	1	9	1.5	1	0.111111	0.000237224	gene:ENSOMYG00000055946	35600	tp53i11b	0
1	54945801..54946000		20	1	72	3.6	72	1	1	30	1.5	25	0.833333	0.00171093	gene:ENSOMYG00000055946	65400	tp53i11b	0
1	54960801..54961000		6	1	19	3.16667	19	1	1	13	2.16667	8	0.615385	0.00639103	gene:ENSOMYG00000055946	80400	tp53i11b	0
1	54981001..54981200		12	1	13	1.08333	13	1	1	14	1.16667	6	0.428571	0.00135266	gene:ENSOMYG00000055946	100600	tp53i11b	0
1	55052601..55052800		17	1	20	1.17647	20	1	1	36	2.11765	26	0.722222	0.00713867	tp53i11b	70436	gene:ENSOMYG00000047038	30507
1	55071401..55071600		6	1	12	2	12	1	1	3	0.5	0	0	0.0021978	tp53i11b	89236	gene:ENSOMYG00000047038	11707
1	55204601..55204800		15	1	87	5.8	84	0.965517	1	75	5	62	0.826667	0.00314343	gene:ENSOMYG00000047038	77585	gene:ENSOMYG00000047147	21328
1	55311401..55311600		32	1	125	3.90625	120	0.96	1	153	4.78125	132	0.862745	0.00411539	gene:ENSOMYG00000047147	0	gene:ENSOMYG00000047306	292874
1	55353401..55353600		12	1	21	1.75	18	0.857143	1	15	1.25	5	0.333333	0.00185664	gene:ENSOMYG00000047147	0	gene:ENSOMYG00000047306	250874
1	55389001..55389200		7	1	14	2	14	1	1	8	1.14286	4	0.5	0.00956938	gene:ENSOMYG00000047147	0	gene:ENSOMYG00000047306	215274
1	55443801..55444000		9	1	15	1.66667	12	0.8	1	14	1.55556	3	0.214286	0.00226133	gene:ENSOMYG00000047147	0	gene:ENSOMYG00000047306	160474
1	55444001..55444200		16	1	27	1.6875	24	0.888889	1	31	1.9375	9	0.290323	3.54169e-06	gene:ENSOMYG00000047147	0	gene:ENSOMYG00000047306	160274
1	55445601..55445800		22	1	51	2.31818	44	0.862745	1	64	2.90909	29	0.453125	3.9311e-06	gene:ENSOMYG00000047147	0	gene:ENSOMYG00000047306	158674
1	55445801..55446000		23	1	50	2.17391	41	0.82	1	14	0.608696	5	0.357143	0.00155236	gene:ENSOMYG00000047147	0	gene:ENSOMYG00000047306	158474
1	55544001..55544200		20	1	46	2.3	43	0.934783	1	31	1.55	19	0.612903	0.000671266	gene:ENSOMYG00000047147	22149	gene:ENSOMYG00000047306	60274
1	55562801..55563000		9	1	11	1.22222	9	0.818182	1	32	3.55556	9	0.28125	0.00273153	gene:ENSOMYG00000047147	40949	gene:ENSOMYG00000047306	41474
1	55645001..55645200		12	1	18	1.5	18	1	1	25	2.08333	15	0.6	0.00170485	gene:ENSOMYG00000047308	27183	gene:ENSOMYG00000047312	28973
1	55678801..55679000		12	1	24	2	21	0.875	1	28	2.33333	15	0.535714	0.00847076	gene:ENSOMYG00000047312	0	gene:ENSOMYG00000047415	66050
1	55717001..55717200		11	1	16	1.45455	15	0.9375	1	9	0.818182	2	0.222222	0.000540878	gene:ENSOMYG00000047312	0	gene:ENSOMYG00000047415	27850
1	55751201..55751400		12	1	27	2.25	25	0.925926	1	16	1.33333	8	0.5	0.00252134	gene:ENSOMYG00000047312	14028	gene:ENSOMYG00000047415	0
1	55822801..55823000		18	1	32	1.77778	30	0.9375	1	25	1.38889	16	0.64	0.00608302	gene:ENSOMYG00000047553	0	gene:ENSOMYG00000046483	294050
1	55833401..55833600		6	1	8	1.33333	7	0.875	1	7	1.16667	1	0.142857	0.00885781	gene:ENSOMYG00000047553	4094	gene:ENSOMYG00000046483	283450
1	55914001..55914200		6	1	8	1.33333	7	0.875	1	10	1.66667	2	0.2	0.00761004	gene:ENSOMYG00000047553	84694	gene:ENSOMYG00000046483	202850
1	56000401..56000600		10	1	25	2.5	22	0.88	1	18	1.8	9	0.5	0.00819937	gene:ENSOMYG00000047553	171094	gene:ENSOMYG00000046483	116450
1	56041801..56042000		6	1	4	0.666667	4	1	1	10	1.66667	1	0.1	0.004995	gene:ENSOMYG00000047553	212494	gene:ENSOMYG00000046483	75050
1	56087601..56087800		15	1	20	1.33333	20	1	1	34	2.26667	21	0.617647	0.000837397	gene:ENSOMYG00000047553	258294	gene:ENSOMYG00000046483	29250
1	56104801..56105000		11	1	34	3.09091	34	1	1	12	1.09091	6	0.5	9.86461e-05	gene:ENSOMYG00000047553	275494	gene:ENSOMYG00000046483	12050
1	56105001..56105200		14	1	42	3	27	0.642857	1	48	3.42857	10	0.208333	2.94858e-05	gene:ENSOMYG00000047553	275694	gene:ENSOMYG00000046483	11850
1	56105201..56105400		18	1	35	1.94444	20	0.571429	1	43	2.38889	6	0.139535	6.38466e-05	gene:ENSOMYG00000047553	275894	gene:ENSOMYG00000046483	11650
1	56119201..56119400		18	1	28	1.55556	27	0.964286	1	17	0.944444	11	0.647059	0.00806477	gene:ENSOMYG00000047553	289894	gene:ENSOMYG00000046483	0
1	56177601..56177800		27	1	61	2.25926	54	0.885246	1	68	2.51852	45	0.661765	0.00224761	gene:ENSOMYG00000046483	30737	gene:ENSOMYG00000047555	348341
1	56189201..56189400		14	1	20	1.42857	17	0.85	1	18	1.28571	6	0.333333	0.00147712	gene:ENSOMYG00000046483	42337	gene:ENSOMYG00000047555	336741
1	56193401..56193600		8	1	22	2.75	22	1	1	10	1.25	6	0.6	0.00583982	gene:ENSOMYG00000046483	46537	gene:ENSOMYG00000047555	332541
1	56212801..56213000		20	1	88	4.4	55	0.625	1	45	2.25	15	0.333333	0.00127209	gene:ENSOMYG00000046483	65937	gene:ENSOMYG00000047555	313141
1	56220001..56220200		20	1	39	1.95	34	0.871795	1	3	0.15	0	0	0.00487805	gene:ENSOMYG00000046483	73137	gene:ENSOMYG00000047555	305941
1	56226601..56226800		8	1	28	3.5	26	0.928571	1	4	0.5	1	0.25	0.00764739	gene:ENSOMYG00000046483	79737	gene:ENSOMYG00000047555	299341
1	56249801..56250000		24	1	65	2.70833	61	0.938462	1	43	1.79167	32	0.744186	0.00530513	gene:ENSOMYG00000046483	102937	gene:ENSOMYG00000047555	276141
1	56344401..56344600		20	1	28	1.4	26	0.928571	1	7	0.35	3	0.428571	0.00851734	gene:ENSOMYG00000046483	197537	gene:ENSOMYG00000047555	181541
1	56380601..56380800		18	1	94	5.22222	57	0.606383	1	43	2.38889	16	0.372093	0.0088904	gene:ENSOMYG00000046483	233737	gene:ENSOMYG00000047555	145341
1	56382401..56382600		18	1	71	3.94444	56	0.788732	1	24	1.33333	10	0.416667	0.00100467	gene:ENSOMYG00000046483	235537	gene:ENSOMYG00000047555	143541
1	56487201..56487400		18	1	17	0.944444	16	0.941176	1	17	0.944444	3	0.176471	6.30183e-06	gene:ENSOMYG00000046483	340337	gene:ENSOMYG00000047555	38741
1	56502401..56502600		28	1	46	1.64286	38	0.826087	1	67	2.39286	40	0.597015	0.00773446	gene:ENSOMYG00000046483	355537	gene:ENSOMYG00000047555	23541
1	56537001..56537200		9	1	22	2.44444	16	0.727273	1	10	1.11111	2	0.2	0.00769615	gene:ENSOMYG00000047555	8006	gene:ENSOMYG00000047557	0
1	56537201..56537400		18	1	17	0.944444	14	0.823529	1	51	2.83333	14	0.27451	9.49457e-05	gene:ENSOMYG00000047555	8206	gene:ENSOMYG00000047557	0
1	56537401..56537600		27	1	7	0.259259	4	0.571429	1	65	2.40741	2	0.0307692	0.000474735	gene:ENSOMYG00000047555	8406	gene:ENSOMYG00000047557	0
1	56537601..56537800		22	1	23	1.04545	23	1	1	21	0.954545	0	0	4.96714e-13	gene:ENSOMYG00000047555	8606	gene:ENSOMYG00000047557	0
1	56688601..56688800		13	1	34	2.61538	32	0.941176	1	32	2.46154	22	0.6875	0.00828864	gene:ENSOMYG00000047562	41123	gene:ENSOMYG00000057809	28599
1	56706401..56706600		21	1	31	1.47619	31	1	1	19	0.904762	14	0.736842	0.00548812	gene:ENSOMYG00000047562	58923	gene:ENSOMYG00000057809	10799
1	56799201..56799400		7	1	21	3	19	0.904762	1	8	1.14286	2	0.25	0.00140932	gene:ENSOMYG00000057809	80784	smoc2	0
1	56800401..56800600		10	1	39	3.9	36	0.923077	1	11	1.1	4	0.363636	0.000305705	gene:ENSOMYG00000057809	81984	smoc2	0
1	56873401..56873600		14	1	27	1.92857	12	0.444444	1	25	1.78571	1	0.04	0.000715977	smoc2	688	eif3s6ip	21031
1	56905601..56905800		13	1	47	3.61538	41	0.87234	1	7	0.538462	2	0.285714	0.00246968	eif3s6ip	2676	cdh23	0
1	57093801..57094000		6	1	14	2.33333	14	1	1	4	0.666667	1	0.25	0.00490196	eif3s6ip	190876	cdh23	0
1	57123001..57123200		12	1	18	1.5	17	0.944444	1	16	1.33333	8	0.5	0.00463478	eif3s6ip	220076	cdh23	0
1	57150201..57150400		8	1	11	1.375	11	1	1	9	1.125	4	0.444444	0.00812693	eif3s6ip	247276	cdh23	0
1	57169801..57170000		9	1	25	2.77778	23	0.92	1	20	2.22222	10	0.5	0.0020776	eif3s6ip	266876	cdh23	0
1	57182601..57182800		6	1	13	2.16667	7	0.538462	1	10	1.66667	0	0	0.0069996	eif3s6ip	279676	cdh23	0
1	57267201..57267400		9	1	8	0.888889	8	1	1	12	1.33333	4	0.333333	0.00392951	eif3s6ip	364276	cdh23	0
1	57344801..57345000		8	1	13	1.625	13	1	1	29	3.625	18	0.62069	0.00808242	eif3s6ip	441876	cdh23	0
1	57374201..57374400		10	1	8	0.8	8	1	1	15	1.5	5	0.333333	0.00262485	eif3s6ip	471276	cdh23	0
1	57421201..57421400		26	1	29	1.11538	25	0.862069	1	26	1	13	0.5	0.00418484	eif3s6ip	518276	cdh23	0
1	57428601..57428800		10	1	27	2.7	25	0.925926	1	30	3	18	0.6	0.00438462	eif3s6ip	525676	cdh23	0
1	57467201..57467400		21	1	49	2.33333	49	1	1	47	2.2381	39	0.829787	0.00237146	eif3s6ip	564276	cdh23	0
1	57692001..57692200		16	1	49	3.0625	46	0.938776	1	21	1.3125	14	0.666667	0.00604077	PLPP4	0	WDR11	113608
1	57728401..57728600		10	1	11	1.1	9	0.818182	1	12	1.2	3	0.25	0.00949501	PLPP4	0	WDR11	77208
1	57732601..57732800		12	1	11	0.916667	11	1	1	11	0.916667	5	0.454545	0.00619195	PLPP4	0	WDR11	73008
1	57965401..57965600		12	1	27	2.25	26	0.962963	1	19	1.58333	10	0.526316	0.000634534	gene:ENSOMYG00000050718	5332	FGFR2	204307
1	58025401..58025600		6	1	14	2.33333	12	0.857143	1	7	1.16667	1	0.142857	0.00319917	gene:ENSOMYG00000050718	65332	FGFR2	144307
1	58103201..58103400		18	1	27	1.5	26	0.962963	1	16	0.888889	6	0.375	3.83491e-05	gene:ENSOMYG00000050718	143132	FGFR2	66507
1	58170201..58170400		17	1	20	1.17647	16	0.8	1	17	1	5	0.294118	0.00254944	gene:ENSOMYG00000050718	210132	FGFR2	0
1	58190001..58190200		13	1	13	1	13	1	1	7	0.538462	3	0.428571	0.00722394	gene:ENSOMYG00000050718	229932	FGFR2	0
1	58282401..58282600		12	1	21	1.75	12	0.571429	1	22	1.83333	3	0.136364	0.0033146	FGFR2	2873	ATE1	71298
1	58432001..58432200		14	1	10	0.714286	8	0.8	1	32	2.28571	10	0.3125	0.00903049	FGFR2	152473	ATE1	0
1	58644801..58645000		7	1	15	2.14286	15	1	1	2	0.285714	0	0	0.00735294	gene:ENSOMYG00000002036	31830	gene:ENSOMYG00000002172	0
1	58660001..58660200		29	1	56	1.93103	51	0.910714	1	44	1.51724	25	0.568182	7.63065e-05	gene:ENSOMYG00000002036	47030	gene:ENSOMYG00000002172	0
1	58681001..58681200		18	1	62	3.44444	60	0.967742	1	37	2.05556	25	0.675676	9.81566e-05	gene:ENSOMYG00000002036	68030	gene:ENSOMYG00000002172	0
1	58705801..58706000		6	1	8	1.33333	7	0.875	1	5	0.833333	0	0	0.004662	gene:ENSOMYG00000002036	92830	gene:ENSOMYG00000002172	0
1	58748401..58748600		18	1	24	1.33333	20	0.833333	1	40	2.22222	12	0.3	3.50784e-05	gene:ENSOMYG00000002036	135430	gene:ENSOMYG00000002172	0
1	58749401..58749600		28	1	30	1.07143	28	0.933333	1	45	1.60714	29	0.644444	0.00330586	gene:ENSOMYG00000002036	136430	gene:ENSOMYG00000002172	0
1	58854801..58855000		20	1	55	2.75	55	1	1	23	1.15	17	0.73913	0.000393017	gene:ENSOMYG00000002550	19732	SRF	0
1	58878201..58878400		14	1	13	0.928571	13	1	1	5	0.357143	1	0.2	0.00163399	gene:ENSOMYG00000002550	43132	SRF	0
1	58905001..58905200		12	1	14	1.16667	14	1	1	6	0.5	2	0.333333	0.00309598	gene:ENSOMYG00000002550	69932	SRF	0
1	58972601..58972800		18	1	61	3.38889	50	0.819672	1	29	1.61111	13	0.448276	0.000489927	gene:ENSOMYG00000074296	92525	PTK7	0
1	58991801..58992000		12	1	41	3.41667	38	0.926829	1	38	3.16667	26	0.684211	0.00625298	gene:ENSOMYG00000074296	111725	PTK7	0
1	59081801..59082000		12	1	26	2.16667	26	1	1	5	0.416667	2	0.4	0.00222469	gene:ENSOMYG00000074296	201725	PTK7	0
1	59119201..59119400		6	1	15	2.5	14	0.933333	1	12	2	5	0.416667	0.00557414	gene:ENSOMYG00000074296	239125	PTK7	0
1	59125001..59125200		24	1	43	1.79167	40	0.930233	1	38	1.58333	27	0.710526	0.00961864	gene:ENSOMYG00000074296	244925	PTK7	0
1	59146601..59146800		4	1	11	2.75	11	1	1	14	3.5	7	0.5	0.00713959	PTK7	11897	gene:ENSOMYG00000005197	0
1	59149801..59150000		5	1	15	3	10	0.666667	1	10	2	0	0	0.000918697	PTK7	15097	gene:ENSOMYG00000005197	0
1	59155201..59155400		15	1	22	1.46667	20	0.909091	1	18	1.2	7	0.388889	0.000645573	PTK7	20497	gene:ENSOMYG00000005197	0
1	59228401..59228600		10	1	18	1.8	12	0.666667	1	6	0.6	0	0	0.00686499	gene:ENSOMYG00000005197	45948	gene:ENSOMYG00000006884	0
1	59249601..59249800		13	1	10	0.769231	7	0.7	1	9	0.692308	0	0	0.00238152	gene:ENSOMYG00000006884	321	gene:ENSOMYG00000067604	26776
1	59289801..59290000		28	1	79	2.82143	26	0.329114	1	93	3.32143	13	0.139785	0.0027285	gene:ENSOMYG00000067604	10212	erlin1	3010
1	59298601..59298800		10	1	17	1.7	17	1	1	11	1.1	2	0.181818	7.96305e-06	erlin1	1219	zgc:66426	11497
1	59344601..59344800		20	1	26	1.3	10	0.384615	1	17	0.85	0	0	0.00277037	zgc:66426	26503	fuom	0
1	59374401..59374600		20	1	46	2.3	39	0.847826	1	8	0.4	2	0.25	0.00142125	echs1	6516	gene:ENSOMYG00000009243	5390
1	59381001..59381200		36	1	66	1.83333	64	0.969697	1	45	1.25	35	0.777778	0.00191235	echs1	13116	gene:ENSOMYG00000009243	0
1	59428401..59428600		4	1	8	2	8	1	1	14	3.5	6	0.428571	0.00939112	gene:ENSOMYG00000009276	5976	rassf4a	10897
1	59430201..59430400		13	1	45	3.46154	40	0.888889	1	17	1.30769	9	0.529412	0.00404555	gene:ENSOMYG00000009276	7776	rassf4a	9097
1	59436001..59436200		6	1	12	2	12	1	1	9	1.5	4	0.444444	0.00619195	gene:ENSOMYG00000009276	13576	rassf4a	3297
1	59582601..59582800		9	1	17	1.88889	14	0.823529	1	17	1.88889	6	0.352941	0.00667999	gene:ENSOMYG00000077271	51829	cxcl12a	6863
1	59711201..59711400		6	1	175	29.1667	158	0.902857	1	229	38.1667	185	0.80786	0.00552769	cxcl12a	113955	ercc6	15256
1	59871201..59871400		9	1	16	1.77778	16	1	1	5	0.555556	2	0.4	0.0075188	gene:ENSOMYG00000064733	52802	lrrc18a	51608
1	59939601..59939800		10	1	19	1.9	15	0.789474	1	19	1.9	5	0.263158	0.00145914	lrrc18a	13339	gene:ENSOMYG00000061211	1882
1	60081401..60081600		7	1	12	1.71429	8	0.666667	1	7	1	0	0	0.00654918	mapk8a	20895	gene:ENSOMYG00000015169	9216
1	60183601..60183800		12	1	9	0.75	6	0.666667	1	20	1.66667	2	0.1	0.00388827	gene:ENSOMYG00000015359	0	gene:ENSOMYG00000015655	46200
1	60197401..60197600		16	1	28	1.75	16	0.571429	1	13	0.8125	1	0.0769231	0.00275066	gene:ENSOMYG00000015359	0	gene:ENSOMYG00000015655	32400
1	60230401..60230600		10	1	12	1.2	8	0.666667	1	17	1.7	1	0.0588235	0.000862206	gene:ENSOMYG00000015655	0	gene:ENSOMYG00000018902	52307
1	60232801..60233000		13	1	38	2.92308	37	0.973684	1	8	0.615385	4	0.5	0.00198139	gene:ENSOMYG00000015655	0	gene:ENSOMYG00000018902	49907
1	60307801..60308000		9	1	6	0.666667	5	0.833333	1	21	2.33333	4	0.190476	0.00794568	gene:ENSOMYG00000060837	2144	zdhhc16a	54488
1	60363201..60363400		22	1	63	2.86364	61	0.968254	1	46	2.09091	37	0.804348	0.00631158	zdhhc16a	0	gene:ENSOMYG00000018951	16644
1	60493401..60493600		18	1	37	2.05556	21	0.567568	1	30	1.66667	7	0.233333	0.0055843	rrp12	65962	antxr1d	0
1	60515601..60515800		8	1	12	1.5	6	0.5	1	12	1.5	0	0	0.00686499	gene:ENSOMYG00000052736	3581	gene:ENSOMYG00000019110	10979
1	60698601..60698800		10	1	18	1.8	18	1	1	17	1.7	11	0.647059	0.00762463	gene:ENSOMYG00000060100	1991	gene:ENSOMYG00000019160	58971
1	60708801..60709000		8	1	32	4	29	0.90625	1	18	2.25	9	0.5	0.00217378	gene:ENSOMYG00000060100	12191	gene:ENSOMYG00000019160	48771
1	60718801..60719000		8	1	25	3.125	14	0.56	1	7	0.875	0	0	0.00945495	gene:ENSOMYG00000060100	22191	gene:ENSOMYG00000019160	38771
1	60723601..60723800		10	1	13	1.3	13	1	1	3	0.3	0	0	0.00178571	gene:ENSOMYG00000060100	26991	gene:ENSOMYG00000019160	33971
1	60833201..60833400		12	1	27	2.25	25	0.925926	1	17	1.41667	8	0.470588	0.00118267	gene:ENSOMYG00000019160	71961	gene:ENSOMYG00000019208	190277
1	60842801..60843000		6	1	19	3.16667	19	1	1	9	1.5	5	0.555556	0.00615385	gene:ENSOMYG00000019160	81561	gene:ENSOMYG00000019208	180677
1	60869801..60870000		5	1	12	2.4	11	0.916667	1	3	0.6	0	0	0.00879121	gene:ENSOMYG00000019160	108561	gene:ENSOMYG00000019208	153677
1	60870001..60870200		7	1	14	2	12	0.857143	1	5	0.714286	0	0	0.00180599	gene:ENSOMYG00000019160	108761	gene:ENSOMYG00000019208	153477
1	60937001..60937200		23	1	34	1.47826	34	1	1	24	1.04348	12	0.5	3.03226e-06	gene:ENSOMYG00000019160	175761	gene:ENSOMYG00000019208	86477
1	60958601..60958800		12	1	40	3.33333	21	0.525	1	18	1.5	3	0.166667	0.00982946	gene:ENSOMYG00000019160	197361	gene:ENSOMYG00000019208	64877
1	61000001..61000200		8	1	11	1.375	11	1	1	20	2.5	11	0.55	0.00833132	gene:ENSOMYG00000019160	238761	gene:ENSOMYG00000019208	23477
1	61028201..61028400		8	1	21	2.625	19	0.904762	1	12	1.5	5	0.416667	0.00458772	gene:ENSOMYG00000019208	0	abcc2	217648
1	61038801..61039000		15	1	37	2.46667	32	0.864865	1	34	2.26667	19	0.558824	0.00432288	gene:ENSOMYG00000019208	0	abcc2	207048
1	61060201..61060400		16	1	25	1.5625	21	0.84	1	24	1.5	10	0.416667	0.00242738	gene:ENSOMYG00000019208	0	abcc2	185648
1	61097201..61097400		25	1	78	3.12	52	0.666667	1	54	2.16	19	0.351852	0.000328465	gene:ENSOMYG00000019208	0	abcc2	148648
1	61103201..61103400		16	1	34	2.125	24	0.705882	1	27	1.6875	9	0.333333	0.00390586	gene:ENSOMYG00000019208	0	abcc2	142648
1	61130401..61130600		29	1	67	2.31034	52	0.776119	1	80	2.75862	45	0.5625	0.00508789	gene:ENSOMYG00000019208	0	abcc2	115448
1	61142401..61142600		17	1	37	2.17647	33	0.891892	1	24	1.41176	13	0.541667	0.00265956	gene:ENSOMYG00000019208	0	abcc2	103448
1	61167401..61167600		26	1	65	2.5	60	0.923077	1	43	1.65385	31	0.72093	0.00563487	gene:ENSOMYG00000019208	0	abcc2	78448
1	61176401..61176600		15	1	27	1.8	26	0.962963	1	16	1.06667	10	0.625	0.00706477	gene:ENSOMYG00000019208	0	abcc2	69448
1	61202401..61202600		11	1	14	1.27273	14	1	1	24	2.18182	14	0.583333	0.00414875	gene:ENSOMYG00000019208	0	abcc2	43448
1	61241801..61242000		11	1	20	1.81818	17	0.85	1	13	1.18182	5	0.384615	0.00831278	gene:ENSOMYG00000019208	14918	abcc2	4048
1	61329401..61329600		18	1	46	2.55556	40	0.869565	1	43	2.38889	22	0.511628	0.000238012	abcc2	17959	gene:ENSOMYG00000061327	2289
1	61428401..61428600		12	1	14	1.16667	11	0.785714	1	37	3.08333	13	0.351351	0.00643591	gene:ENSOMYG00000022337	4969	gene:ENSOMYG00000055204	18765
1	61467201..61467400		10	1	26	2.6	26	1	1	14	1.4	9	0.642857	0.00304252	gene:ENSOMYG00000055204	0	gene:ENSOMYG00000054497	21558
1	61506401..61506600		12	1	15	1.25	14	0.933333	1	9	0.75	2	0.222222	0.00074646	gene:ENSOMYG00000022364	1781	herc4	13368
1	61583601..61583800		8	1	11	1.375	11	1	1	21	2.625	5	0.238095	3.3854e-05	gene:ENSOMYG00000022905	0	atoh7	46473
1	61601801..61602000		10	1	17	1.7	9	0.529412	1	11	1.1	0	0	0.00351967	gene:ENSOMYG00000022905	0	atoh7	28273
1	61604401..61604600		14	1	39	2.78571	33	0.846154	1	13	0.928571	3	0.230769	9.44784e-05	gene:ENSOMYG00000022905	0	atoh7	25673
1	61683401..61683600		8	1	15	1.875	15	1	1	15	1.875	9	0.6	0.00842912	bag3	0	inpp5f	4499
1	61732801..61733000		10	1	9	0.9	9	1	1	11	1.1	0	0	5.9538e-06	inpp5f	23569	mcmbp	0
1	61752401..61752600		21	1	32	1.52381	32	1	1	35	1.66667	26	0.742857	0.00165134	sec23ip	7754	csgalnact2	0
1	61765601..61765800		10	1	11	1.1	8	0.727273	1	14	1.4	2	0.142857	0.00483241	csgalnact2	12310	ret	0
1	61774401..61774600		6	1	6	1	6	1	1	6	1	1	0.166667	0.00757576	csgalnact2	21110	ret	0
1	61832801..61833000		9	1	13	1.44444	11	0.846154	1	19	2.11111	4	0.210526	0.00055698	ret	42813	si:dkey-192p21.6	0
1	61878001..61878200		12	1	16	1.33333	8	0.5	1	17	1.41667	1	0.0588235	0.0059696	gene:ENSOMYG00000028461	27098	sgpl1	0
1	61887801..61888000		16	1	23	1.4375	22	0.956522	1	49	3.0625	34	0.693878	0.00961699	sgpl1	1906	neurog3	9932
1	61898601..61898800		13	1	35	2.69231	13	0.371429	1	24	1.84615	0	0	0.000364764	neurog3	8	pdlim1	3475
1	61916201..61916400		18	1	30	1.66667	17	0.566667	1	32	1.77778	1	0.03125	2.11933e-06	neurog3	17608	pdlim1	0
1	61994001..61994200		13	1	13	1	12	0.923077	1	14	1.07692	6	0.428571	0.00875667	gene:ENSOMYG00000068111	1344	gene:ENSOMYG00000030903	11386
1	62000401..62000600		13	1	14	1.07692	13	0.928571	1	19	1.46154	7	0.368421	0.0012781	gene:ENSOMYG00000068111	7744	gene:ENSOMYG00000030903	4986
1	62063401..62063600		16	1	28	1.75	26	0.928571	1	39	2.4375	23	0.589744	0.00168136	gene:ENSOMYG00000030903	36100	fam204a	784
1	62288801..62289000		8	1	14	1.75	14	1	1	17	2.125	10	0.588235	0.00739587	rab11fip2	121942	emx2	22545
1	62310801..62311000		7	1	11	1.57143	10	0.909091	1	7	1	0	0	0.000251383	rab11fip2	143942	emx2	545
1	62346401..62346600		12	1	14	1.16667	11	0.785714	1	7	0.583333	1	0.142857	0.00897833	emx2	31271	eif3s10	0
1	62402601..62402800		17	1	10	0.588235	9	0.9	1	19	1.11765	1	0.0526316	9.53569e-06	prdx3	12725	tm9sf3	0
1	62420601..62420800		22	1	55	2.5	23	0.418182	1	37	1.68182	5	0.135135	0.00312401	tm9sf3	17476	si:ch211-117n7.7	0
1	62440401..62440600		10	1	18	1.8	14	0.777778	1	21	2.1	1	0.047619	2.58846e-06	gene:ENSOMYG00000015330	4601	gene:ENSOMYG00000064272	219
1	62440601..62440800		10	1	7	0.7	5	0.714286	1	22	2.2	0	0	0.000176835	gene:ENSOMYG00000015330	4801	gene:ENSOMYG00000064272	19
1	62440801..62441000		22	1	68	3.09091	47	0.691176	1	85	3.86364	8	0.0941176	5.66214e-15	gene:ENSOMYG00000015330	5001	gene:ENSOMYG00000064272	0
1	62458601..62458800		14	1	15	1.07143	11	0.733333	1	8	0.571429	1	0.125	0.00841298	gene:ENSOMYG00000064272	17484	zgc:110045	1007
1	62463401..62463600		11	1	12	1.09091	12	1	1	12	1.09091	6	0.5	0.00686499	zgc:110045	0	vwc2	52508
1	62479801..62480000		14	1	8	0.571429	8	1	1	7	0.5	0	0	0.0001554	zgc:110045	0	vwc2	36108
1	62505201..62505400		20	1	12	0.6	5	0.416667	1	33	1.65	0	0	0.000648246	zgc:110045	0	vwc2	10708
1	62575201..62575400		6	1	13	2.16667	12	0.923077	1	4	0.666667	0	0	0.00210084	vwc2	49625	ikzf1	10464
1	62630801..62631000		13	1	13	1	10	0.769231	1	10	0.769231	1	0.1	0.00217295	ttl	882	polr1b	949
1	62670801..62671000		10	1	21	2.1	21	1	1	19	1.9	13	0.684211	0.00706861	polr1b	19515	cyp1b1	65340
1	62811201..62811400		8	1	20	2.5	20	1	1	6	0.75	3	0.5	0.00769231	cyp1b1	72415	rmdn2	0
1	62841601..62841800		18	1	39	2.16667	36	0.923077	1	26	1.44444	16	0.615385	0.00332841	gene:ENSOMYG00000015884	57715	cdc42ep3	31315
1	62855601..62855800		20	1	53	2.65	50	0.943396	1	20	1	13	0.65	0.00321677	gene:ENSOMYG00000015884	71715	cdc42ep3	17315
1	62885401..62885600		10	1	30	3	23	0.766667	1	34	3.4	15	0.441176	0.0079018	cdc42ep3	11250	opn3	38388
1	62910601..62910800		13	1	19	1.46154	17	0.894737	1	20	1.53846	8	0.4	0.00152822	cdc42ep3	36450	opn3	13188
1	62980001..62980200		16	1	56	3.5	51	0.910714	1	26	1.625	17	0.653846	0.00642014	kmo	5823	ide	4148
1	62994401..62994600		16	1	36	2.25	35	0.972222	1	6	0.375	3	0.5	0.0065666	ide	0	march5b	37378
1	63071401..63071600		10	1	19	1.9	18	0.947368	1	9	0.9	3	0.333333	0.00137833	ide	42138	march5b	0
1	63131801..63132000		14	1	14	1	7	0.5	1	16	1.14286	0	0	0.00168582	cpeb3	0	btaf1	17945
1	63132201..63132400		21	1	19	0.904762	17	0.894737	1	16	0.761905	6	0.375	0.00174268	cpeb3	0	btaf1	17545
1	63133201..63133400		19	1	72	3.78947	59	0.819444	1	29	1.52632	13	0.448276	0.000328873	cpeb3	0	btaf1	16545
1	63141201..63141400		8	1	13	1.625	13	1	1	11	1.375	4	0.363636	0.000953471	cpeb3	0	btaf1	8545
1	63142201..63142400		16	1	7	0.4375	4	0.571429	1	24	1.5	1	0.0416667	0.00506736	cpeb3	0	btaf1	7545
1	63318201..63318400		26	1	70	2.69231	64	0.914286	1	74	2.84615	56	0.756757	0.00953623	gene:ENSOMYG00000022726	30060	gene:ENSOMYG00000022758	0
1	63342201..63342400		11	1	28	2.54545	27	0.964286	1	9	0.818182	4	0.444444	0.00155369	dntt	0	gene:ENSOMYG00000022960	255115
1	63419201..63419400		12	1	30	2.5	28	0.933333	1	58	4.83333	39	0.672414	0.00473002	dntt	0	gene:ENSOMYG00000022960	178115
1	63468001..63468200		6	1	19	3.16667	17	0.894737	1	34	5.66667	18	0.529412	0.00655271	dntt	0	gene:ENSOMYG00000022960	129315
1	63545001..63545200		8	1	20	2.5	19	0.95	1	16	2	9	0.5625	0.00798636	dntt	45939	gene:ENSOMYG00000022960	52315
1	63603401..63603600		18	1	35	1.94444	34	0.971429	1	40	2.22222	30	0.75	0.00652887	gene:ENSOMYG00000022960	4979	gene:ENSOMYG00000022970	21495
1	63606601..63606800		11	1	6	0.545455	5	0.833333	1	13	1.18182	0	0	0.000515996	gene:ENSOMYG00000022960	8179	gene:ENSOMYG00000022970	18295
1	63616001..63616200		18	1	23	1.27778	8	0.347826	1	18	1	0	0	0.00513159	gene:ENSOMYG00000022960	17579	gene:ENSOMYG00000022970	8895
1	63620201..63620400		9	1	15	1.66667	14	0.933333	1	17	1.88889	8	0.470588	0.00595388	gene:ENSOMYG00000022960	21779	gene:ENSOMYG00000022970	4695
1	63631401..63631600		26	1	56	2.15385	15	0.267857	1	59	2.26923	4	0.0677966	0.00368356	vox	1907	gene:ENSOMYG00000023039	1547
1	63634001..63634200		18	1	27	1.5	22	0.814815	1	23	1.27778	10	0.434783	0.00599468	vox	4507	gene:ENSOMYG00000023039	0
1	63635801..63636000		11	1	20	1.81818	18	0.9	1	31	2.81818	10	0.322581	4.49101e-05	vox	6307	gene:ENSOMYG00000023039	0
1	63636001..63636200		10	1	28	2.8	17	0.607143	1	33	3.3	5	0.151515	0.000256246	vox	6507	gene:ENSOMYG00000023039	0
1	63667001..63667200		22	1	45	2.04545	34	0.755556	1	44	2	21	0.477273	0.00625624	gene:ENSOMYG00000023039	3245	gene:ENSOMYG00000063671	0
1	63668801..63669000		19	1	14	0.736842	14	1	1	19	1	2	0.105263	1.46554e-07	gene:ENSOMYG00000023039	5045	gene:ENSOMYG00000063671	0
1	63693401..63693600		3	1	9	3	8	0.888889	1	4	1.33333	0	0	0.00699301	gene:ENSOMYG00000063671	14191	ADGRA1	3682
1	63749401..63749600		10	1	15	1.5	15	1	1	10	1	5	0.5	0.00474308	gene:ENSOMYG00000063671	70191	ADGRA1	0
1	63757201..63757400		40	1	15	0.375	14	0.933333	1	57	1.425	33	0.578947	0.00804248	gene:ENSOMYG00000063671	77991	ADGRA1	0
1	63772401..63772600		14	1	23	1.64286	7	0.304348	1	19	1.35714	0	0	0.00908718	gene:ENSOMYG00000063671	93191	ADGRA1	0
1	63785601..63785800		10	1	27	2.7	26	0.962963	1	14	1.4	7	0.5	0.00100124	gene:ENSOMYG00000063671	106391	ADGRA1	0
1	64042601..64042800		6	1	13	2.16667	13	1	1	26	4.33333	13	0.5	0.00128048	ADGRA1	61420	gene:ENSOMYG00000023469	9013
1	64114401..64114600		13	1	4	0.307692	4	1	1	16	1.23077	3	0.1875	0.00722394	gene:ENSOMYG00000066860	4906	valopa	256389
1	64203201..64203400		7	1	16	2.28571	16	1	1	12	1.71429	6	0.5	0.00245262	gene:ENSOMYG00000066860	93706	valopa	167589
1	64220001..64220200		30	1	116	3.86667	90	0.775862	1	31	1.03333	14	0.451613	0.000687497	gene:ENSOMYG00000066860	110506	valopa	150789
1	64290201..64290400		8	1	23	2.875	21	0.913043	1	11	1.375	5	0.454545	0.00686493	gene:ENSOMYG00000066860	180706	valopa	80589
1	64619801..64620000		14	1	24	1.71429	13	0.541667	1	17	1.21429	2	0.117647	0.00589801	nkx6.2	149252	INPP5A	0
1	64645801..64646000		8	1	15	1.875	14	0.933333	1	31	3.875	15	0.483871	0.00272807	nkx6.2	175252	INPP5A	0
1	64648801..64649000		26	1	27	1.03846	26	0.962963	1	67	2.57692	47	0.701493	0.00355953	nkx6.2	178252	INPP5A	0
1	64893201..64893400		13	1	20	1.53846	18	0.9	1	18	1.38462	9	0.5	0.00843065	STK32C	0	gene:ENSOMYG00000069861	79115
1	64896001..64896200		12	1	28	2.33333	28	1	1	17	1.41667	12	0.705882	0.00506483	STK32C	0	gene:ENSOMYG00000069861	76315
1	64961601..64961800		11	1	6	0.545455	6	1	1	6	0.545455	0	0	0.00108225	STK32C	23480	gene:ENSOMYG00000069861	10715
1	65211001..65211200		19	1	23	1.21053	20	0.869565	1	24	1.26316	11	0.458333	0.00329136	ttc7a	0	si:ch211-93n23.7	20345
1	65232601..65232800		11	1	13	1.18182	11	0.846154	1	12	1.09091	1	0.0833333	0.000182489	ttc7a	11331	si:ch211-93n23.7	0
1	65252801..65253000		17	1	168	9.88235	157	0.934524	1	300	17.6471	250	0.833333	0.000981836	calm2a	7718	gene:ENSOMYG00000050448	12202
1	65348801..65349000		10	1	18	1.8	18	1	1	24	2.4	14	0.583333	0.00133288	epcam	53132	plekhh2	0
1	65423401..65423600		15	1	25	1.66667	24	0.96	1	27	1.8	15	0.555556	0.000715977	THADA	0	ZFP36L2	55381
1	65439801..65440000		17	1	41	2.41176	41	1	1	27	1.58824	19	0.703704	0.000300334	THADA	0	ZFP36L2	38981
1	65477001..65477200		6	1	20	3.33333	17	0.85	1	6	1	1	0.166667	0.00449985	THADA	931	ZFP36L2	1781
1	65490801..65491000		16	1	20	1.25	15	0.75	1	22	1.375	5	0.227273	0.000867129	ZFP36L2	9058	gene:ENSOMYG00000026580	189289
1	65509201..65509400		10	1	10	1	8	0.8	1	12	1.2	2	0.166667	0.00478005	ZFP36L2	27458	gene:ENSOMYG00000026580	170889
1	65538201..65538400		16	1	15	0.9375	12	0.8	1	15	0.9375	4	0.266667	0.00461029	ZFP36L2	56458	gene:ENSOMYG00000026580	141889
1	65588401..65588600		28	1	51	1.82143	48	0.941176	1	46	1.64286	34	0.73913	0.0061573	ZFP36L2	106658	gene:ENSOMYG00000026580	91689
1	65628401..65628600		6	1	8	1.33333	8	1	1	7	1.16667	2	0.285714	0.00699301	ZFP36L2	146658	gene:ENSOMYG00000026580	51689
1	65631401..65631600		25	1	37	1.48	32	0.864865	1	49	1.96	25	0.510204	0.000476449	ZFP36L2	149658	gene:ENSOMYG00000026580	48689
1	65739201..65739400		13	1	23	1.76923	11	0.478261	1	25	1.92308	3	0.12	0.00734951	gene:ENSOMYG00000026580	41868	HAAO	68567
1	65777001..65777200		11	1	21	1.90909	19	0.904762	1	21	1.90909	11	0.52381	0.00739469	gene:ENSOMYG00000026580	79668	HAAO	30767
1	65916401..65916600		14	1	26	1.85714	21	0.807692	1	24	1.71429	8	0.333333	0.000800826	COX7A2L	0	gene:ENSOMYG00000026664	76741
1	65955601..65955800		8	1	65	8.125	63	0.969231	1	56	7	46	0.821429	0.00720292	COX7A2L	33486	gene:ENSOMYG00000026664	37541
1	65958401..65958600		8	1	24	3	22	0.916667	1	13	1.625	6	0.461538	0.00406113	COX7A2L	36286	gene:ENSOMYG00000026664	34741
1	65965001..65965200		15	1	84	5.6	81	0.964286	1	83	5.53333	70	0.843373	0.0072862	COX7A2L	42886	gene:ENSOMYG00000026664	28141
1	66024801..66025000		16	1	16	1	16	1	1	12	0.75	7	0.583333	0.00805861	wu:fj16a03	5764	EML4	0
1	66049001..66049200		18	1	30	1.66667	16	0.533333	1	21	1.16667	1	0.047619	0.000214855	wu:fj16a03	29964	EML4	0
1	66059801..66060000		27	1	44	1.62963	19	0.431818	1	41	1.51852	7	0.170732	0.00820667	wu:fj16a03	40764	EML4	0
1	66077001..66077200		22	1	50	2.27273	50	1	1	49	2.22727	42	0.857143	0.00577016	wu:fj16a03	57964	EML4	0
1	66085001..66085200		24	1	87	3.625	77	0.885057	1	90	3.75	56	0.622222	3.98457e-05	wu:fj16a03	65964	EML4	0
1	66228201..66228400		27	1	11	0.407407	11	1	1	88	3.25926	51	0.579545	0.00403228	gene:ENSOMYG00000028021	142119	pkdcca	0
1	66232001..66232200		21	1	50	2.38095	50	1	1	21	1	16	0.761905	0.00156291	gene:ENSOMYG00000028021	145919	pkdcca	0
1	66255401..66255600		10	1	25	2.5	24	0.96	1	11	1.1	6	0.545455	0.00616698	pkdcca	4925	gene:ENSOMYG00000076493	56855
1	66281801..66282000		10	1	20	2	20	1	1	17	1.7	11	0.647059	0.00532351	pkdcca	31325	gene:ENSOMYG00000076493	30455
1	66304001..66304200		8	1	8	1	8	1	1	6	0.75	1	0.166667	0.002997	pkdcca	53525	gene:ENSOMYG00000076493	8255
1	66319001..66319200		15	1	44	2.93333	43	0.977273	1	36	2.4	27	0.75	0.00267022	gene:ENSOMYG00000076493	5260	prph2b	32210
1	66330201..66330400		8	1	12	1.5	11	0.916667	1	12	1.5	3	0.25	0.00137973	gene:ENSOMYG00000076493	16460	prph2b	21010
1	66331401..66331600		20	1	32	1.6	31	0.96875	1	55	2.75	27	0.490909	1.2418e-06	gene:ENSOMYG00000076493	17660	prph2b	19810
1	66331601..66331800		16	1	11	0.6875	9	0.818182	1	50	3.125	17	0.34	0.00490977	gene:ENSOMYG00000076493	17860	prph2b	19610
1	66352001..66352200		9	1	12	1.33333	12	1	1	15	1.66667	6	0.4	0.00106789	prph2b	0	ubr2	7618
1	66390401..66390600		7	1	9	1.28571	8	0.888889	1	11	1.57143	3	0.272727	0.00916885	prph2b	33734	ubr2	0
1	66396201..66396400		13	1	18	1.38462	18	1	1	8	0.615385	4	0.5	0.00468227	prph2b	39534	ubr2	0
1	66497401..66497600		13	1	7	0.538462	7	1	1	30	2.30769	12	0.4	0.00489419	gene:ENSOMYG00000057207	68111	prkn	0
1	66529801..66530000		12	1	49	4.08333	36	0.734694	1	12	1	1	0.0833333	5.45685e-05	gene:ENSOMYG00000057207	100511	prkn	0
1	66551601..66551800		11	1	7	0.636364	6	0.857143	1	5	0.454545	0	0	0.00757576	prkn	11621	qkib	87777
1	66588401..66588600		14	1	21	1.5	20	0.952381	1	8	0.571429	0	0	2.09685e-06	prkn	48421	qkib	50977
1	66599001..66599200		6	1	7	1.16667	7	1	1	4	0.666667	0	0	0.0030303	prkn	59021	qkib	40377
1	66606401..66606600		10	1	22	2.2	20	0.909091	1	4	0.4	0	0	0.00100334	prkn	66421	qkib	32977
1	66620801..66621000		6	1	6	1	6	1	1	5	0.833333	0	0	0.0021645	prkn	80821	qkib	18577
1	66675201..66675400		16	1	53	3.3125	49	0.924528	1	23	1.4375	15	0.652174	0.00529845	qkib	0	gene:ENSOMYG00000032332	67947
1	66681801..66682000		24	1	31	1.29167	31	1	1	43	1.79167	35	0.813953	0.00962139	qkib	0	gene:ENSOMYG00000032332	61347
1	66694401..66694600		10	1	25	2.5	17	0.68	1	15	1.5	3	0.2	0.00395585	qkib	0	gene:ENSOMYG00000032332	48747
1	66697201..66697400		6	1	24	4	13	0.541667	1	9	1.5	0	0	0.00435501	qkib	0	gene:ENSOMYG00000032332	45947
1	66723601..66723800		10	1	15	1.5	13	0.866667	1	17	1.7	5	0.294118	0.00145538	qkib	0	gene:ENSOMYG00000032332	19547
1	66824001..66824200		14	1	13	0.928571	12	0.923077	1	15	1.07143	5	0.333333	0.00188152	lrrc73	21586	tjap1	0
1	66889401..66889600		20	1	35	1.75	31	0.885714	1	33	1.65	19	0.575758	0.00395698	dlk2	0	dnph1	67587
1	66889601..66889800		10	1	17	1.7	17	1	1	15	1.5	9	0.6	0.00552311	dlk2	0	dnph1	67387
1	66915201..66915400		5	1	4	0.8	4	1	1	5	1	0	0	0.00793651	dlk2	0	dnph1	41787
1	66927201..66927400		5	1	29	5.8	19	0.655172	1	31	6.2	10	0.322581	0.00986121	dlk2	0	dnph1	29787
1	67294201..67294400		10	1	5	0.5	5	1	1	25	2.5	1	0.04	4.21035e-05	vsx1	2710	entpd6	62766
1	67389201..67389400		20	1	37	1.85	27	0.72973	1	21	1.05	0	0	1.32686e-08	pygb	0	abhd12	26579
1	67508201..67508400		4	1	9	2.25	9	1	1	5	1.25	1	0.2	0.004995	aifm2	1519	gene:ENSOMYG00000068417	17534
1	67661401..67661600		16	1	23	1.4375	13	0.565217	1	30	1.875	2	0.0666667	8.36233e-05	glud1	24285	sncga	10652
1	67670801..67671000		9	1	15	1.66667	14	0.933333	1	3	0.333333	0	0	0.00490196	glud1	33685	sncga	1252
1	67743201..67743400		10	1	16	1.6	16	1	1	19	1.9	12	0.631579	0.00749317	mmrn2a	20199	bmpr1aa	0
1	67788401..67788600		9	1	12	1.33333	11	0.916667	1	8	0.888889	1	0.125	0.000770025	bmpr1aa	16820	ldb3a	10021
1	67848801..67849000		6	1	7	1.16667	6	0.857143	1	9	1.5	0	0	0.000874126	bmpr1aa	77220	ldb3a	0
1	67939801..67940000		22	1	33	1.5	32	0.969697	1	38	1.72727	28	0.736842	0.00656248	OPN4	1572	usp54a	24172
1	67956601..67956800		21	1	11	0.52381	10	0.909091	1	28	1.33333	9	0.321429	0.00114742	OPN4	18372	usp54a	7372
1	67962201..67962400		4	1	10	2.5	10	1	1	5	1.25	1	0.2	0.003663	OPN4	23972	usp54a	1772
1	67967801..67968000		12	1	16	1.33333	16	1	1	3	0.25	0	0	0.00103199	OPN4	29572	usp54a	0
1	67973201..67973400		10	1	25	2.5	14	0.56	1	8	0.8	0	0	0.00544376	OPN4	34972	usp54a	0
1	67991001..67991200		8	1	7	0.875	5	0.714286	1	8	1	0	0	0.00699301	OPN4	52772	usp54a	0
1	68058001..68058200		6	1	10	1.66667	10	1	1	3	0.5	0	0	0.0034965	gene:ENSOMYG00000051133	56052	myoz1a	19942
1	68059001..68059200		22	1	43	1.95455	42	0.976744	1	7	0.318182	1	0.142857	3.0235e-06	gene:ENSOMYG00000051133	57052	myoz1a	18942
1	68115601..68115800		14	1	16	1.14286	11	0.6875	1	22	1.57143	4	0.181818	0.00225493	myoz1a	32626	synpo2la	0
1	68120801..68121000		12	1	32	2.66667	25	0.78125	1	24	2	3	0.125	9.24011e-07	synpo2la	3390	gene:ENSOMYG00000003446	15049
1	68137201..68137400		4	1	5	1.25	5	1	1	4	1	0	0	0.00793651	gene:ENSOMYG00000003446	0	gene:ENSOMYG00000003583	6479
1	68155201..68155400		23	1	27	1.17391	22	0.814815	1	8	0.347826	2	0.25	0.0057613	gene:ENSOMYG00000003583	6708	sdhaf4	2543
1	68178601..68178800		10	1	14	1.4	12	0.857143	1	5	0.5	0	0	0.00180599	tlx1	9962	gene:ENSOMYG00000003660	37220
1	68321801..68322000		32	1	49	1.53125	41	0.836735	1	39	1.21875	18	0.461538	0.000218714	fgf8a	0	fbxw4	16306
1	68324201..68324400		6	1	7	1.16667	7	1	1	10	1.66667	0	0	5.14192e-05	fgf8a	1252	fbxw4	13906
1	68351401..68351600		9	1	13	1.44444	13	1	1	13	1.44444	6	0.461538	0.0026087	fbxw4	0	cyp17a1	49981
1	68372801..68373000		18	1	36	2	34	0.944444	1	40	2.22222	28	0.7	0.00578547	fbxw4	6630	cyp17a1	28581
1	68383801..68384000		14	1	34	2.42857	34	1	1	11	0.785714	7	0.636364	0.00221484	fbxw4	17630	cyp17a1	17581
1	68390601..68390800		18	1	29	1.61111	29	1	1	33	1.83333	23	0.69697	0.000860881	fbxw4	24430	cyp17a1	10781
1	68404601..68404800		16	1	53	3.3125	48	0.90566	1	9	0.5625	4	0.444444	0.00359968	fbxw4	38430	cyp17a1	0
1	68564001..68564200		8	1	7	0.875	7	1	1	10	1.25	3	0.3	0.0061703	hells	87260	gene:ENSOMYG00000006563	0
1	68630201..68630400		16	1	31	1.9375	20	0.645161	1	39	2.4375	12	0.307692	0.00482699	gene:ENSOMYG00000006563	55386	gene:ENSOMYG00000073245	0
1	68671801..68672000		8	1	13	1.625	11	0.846154	1	13	1.625	1	0.0769231	0.00010634	gene:ENSOMYG00000006563	96986	gene:ENSOMYG00000073245	0
1	68683801..68684000		16	1	25	1.5625	15	0.6	1	26	1.625	6	0.230769	0.00790196	gene:ENSOMYG00000006563	108986	gene:ENSOMYG00000073245	0
1	68699001..68699200		10	1	17	1.7	10	0.588235	1	12	1.2	1	0.0833333	0.00710322	gene:ENSOMYG00000073245	9178	macroh2a2	66020
1	68752601..68752800		20	1	37	1.85	20	0.540541	1	33	1.65	6	0.181818	0.00188757	gene:ENSOMYG00000073245	62778	macroh2a2	12420
1	68782601..68782800		12	1	21	1.75	20	0.952381	1	10	0.833333	5	0.5	0.00747269	macroh2a2	13871	gbf1	0
1	68814201..68814400		6	1	11	1.83333	11	1	1	9	1.5	4	0.444444	0.00812693	macroh2a2	45471	gbf1	0
1	68856401..68856600		11	1	20	1.81818	12	0.6	1	7	0.636364	0	0	0.00724638	gbf1	14846	pitx3	9523
1	68872201..68872400		8	1	12	1.5	11	0.916667	1	8	1	2	0.25	0.00443756	pitx3	0	hspa12a	73120
1	68903401..68903600		12	1	18	1.5	18	1	1	7	0.583333	3	0.428571	0.0027668	pitx3	28500	hspa12a	41920
1	68978001..68978200		15	1	31	2.06667	14	0.451613	1	35	2.33333	4	0.114286	0.00234201	pitx3	103100	hspa12a	0
1	69072601..69072800		31	1	47	1.51613	39	0.829787	1	21	0.677419	8	0.380952	0.000383164	hspa12a	83232	shtn1	0
1	69158001..69158200		11	1	11	1	11	1	1	15	1.36364	6	0.4	0.00160183	atp6v1ba	17047	vax1	11364
1	69162801..69163000		11	1	14	1.27273	14	1	1	9	0.818182	4	0.444444	0.00374454	atp6v1ba	21847	vax1	6564
1	69192601..69192800		26	1	69	2.65385	30	0.434783	1	19	0.730769	2	0.105263	0.00626519	vax1	14193	gene:ENSOMYG00000010089	38074
1	69192801..69193000		22	1	33	1.5	16	0.484848	1	44	2	5	0.113636	0.000360318	vax1	14393	gene:ENSOMYG00000010089	37874
1	69249001..69249200		16	1	16	1	15	0.9375	1	7	0.4375	2	0.285714	0.00339782	gene:ENSOMYG00000010089	5561	gene:ENSOMYG00000010100	6459
1	69265001..69265200		18	1	31	1.72222	30	0.967742	1	47	2.61111	33	0.702128	0.00259679	gene:ENSOMYG00000010100	0	SLC18A2	2610
1	69373601..69373800		8	1	15	1.875	15	1	1	15	1.875	8	0.533333	0.00316092	gene:ENSOMYG00000056164	78645	edaradd	2257
1	69375801..69376000		16	1	22	1.375	8	0.363636	1	37	2.3125	1	0.027027	0.000981158	gene:ENSOMYG00000056164	80845	edaradd	57
1	69379601..69379800		12	1	21	1.75	16	0.761905	1	24	2	9	0.375	0.00993658	edaradd	0	exo1	57634
1	69438801..69439000		9	1	19	2.11111	19	1	1	14	1.55556	9	0.642857	0.0084353	edaradd	53043	exo1	0
1	69520601..69520800		42	1	67	1.59524	67	1	1	71	1.69048	61	0.859155	0.00093401	birc6	0	gene:ENSOMYG00000072726	14464
1	69556601..69556800		6	1	11	1.83333	11	1	1	6	1	2	0.333333	0.00630252	gene:ENSOMYG00000072726	20313	ttc27	88820
1	69568801..69569000		21	1	36	1.71429	11	0.305556	1	27	1.28571	1	0.037037	0.00654822	gene:ENSOMYG00000072726	32513	ttc27	76620
1	69684401..69684600		20	1	37	1.85	30	0.810811	1	23	1.15	10	0.434783	0.00331816	ttc27	0	ltbp1	86829
1	69744601..69744800		8	1	32	4	32	1	1	6	0.75	3	0.5	0.00237079	ttc27	0	ltbp1	26629
1	69746001..69746200		7	1	13	1.85714	13	1	1	2	0.285714	0	0	0.00952381	ttc27	0	ltbp1	25229
1	69799201..69799400		5	1	7	1.4	7	1	1	3	0.6	0	0	0.00833333	ltbp1	0	rasgrp3	143137
1	69919401..69919600		8	1	21	2.625	15	0.714286	1	17	2.125	4	0.235294	0.00406907	ltbp1	17411	rasgrp3	22937
1	70010401..70010600		21	1	42	2	40	0.952381	1	19	0.904762	13	0.684211	0.00867709	nvl	11093	gene:ENSOMYG00000014676	0
1	70122601..70122800		10	1	17	1.7	13	0.764706	1	15	1.5	3	0.2	0.0019238	si:dkey-191g9.5	13428	chchd1	14234
1	70125801..70126000		8	1	4	0.5	4	1	1	12	1.5	1	0.0833333	0.00274725	si:dkey-191g9.5	16628	chchd1	11034
1	70177201..70177400		9	1	8	0.888889	7	0.875	1	10	1.11111	2	0.2	0.00761004	gene:ENSOMYG00000014770	0	zswim8	18415
1	70231601..70231800		24	1	26	1.08333	22	0.846154	1	30	1.25	13	0.433333	0.00151017	zswim8	4317	ndst2a	148326
1	70305801..70306000		18	1	22	1.22222	22	1	1	50	2.77778	38	0.76	0.00790193	zswim8	78517	ndst2a	74126
1	70314001..70314200		14	1	30	2.14286	27	0.9	1	23	1.64286	13	0.565217	0.00626909	zswim8	86717	ndst2a	65926
1	70333401..70333600		12	1	21	1.75	15	0.714286	1	16	1.33333	4	0.25	0.00627499	zswim8	106117	ndst2a	46526
1	70407401..70407600		9	1	17	1.88889	10	0.588235	1	10	1.11111	0	0	0.00230528	ndst2a	3772	gene:ENSOMYG00000016246	0
1	70421201..70421400		10	1	16	1.6	15	0.9375	1	7	0.7	2	0.285714	0.00339782	ndst2a	17572	gene:ENSOMYG00000016246	0
1	70494001..70494200		5	1	9	1.8	8	0.888889	1	8	1.6	1	0.125	0.00300288	ndst2a	90372	gene:ENSOMYG00000016246	0
1	70512001..70512200		20	1	27	1.35	8	0.296296	1	39	1.95	2	0.0512821	0.00870364	ndst2a	108372	gene:ENSOMYG00000016246	0
1	70514401..70514600		24	1	71	2.95833	69	0.971831	1	56	2.33333	43	0.767857	0.000439225	gene:ENSOMYG00000063991	37332	gene:ENSOMYG00000017072	9687
1	70526401..70526600		16	1	30	1.875	27	0.9	1	27	1.6875	14	0.518519	0.00156638	gene:ENSOMYG00000063991	49332	gene:ENSOMYG00000017072	0
1	70581001..70581200		8	1	19	2.375	19	1	1	10	1.25	6	0.6	0.00884173	kcnq5a	0	ddx43	98028
1	70595201..70595400		10	1	7	0.7	5	0.714286	1	13	1.3	1	0.0769231	0.00722394	kcnq5a	0	ddx43	83828
1	70646601..70646800		8	1	15	1.875	15	1	1	17	2.125	9	0.529412	0.00231121	kcnq5a	0	ddx43	32428
1	70652001..70652200		27	1	23	0.851852	17	0.73913	1	14	0.518519	2	0.142857	0.000546954	kcnq5a	0	ddx43	27028
1	70667001..70667200		6	1	6	1	6	1	1	10	1.66667	0	0	0.000124875	kcnq5a	0	ddx43	12028
1	70667201..70667400		10	1	10	1	5	0.5	1	13	1.3	0	0	0.00748908	kcnq5a	0	ddx43	11828
1	70671401..70671600		6	1	17	2.83333	16	0.941176	1	9	1.5	4	0.444444	0.00966859	kcnq5a	0	ddx43	7628
1	70680201..70680400		26	1	38	1.46154	19	0.5	1	45	1.73077	10	0.222222	0.00775271	ddx43	0	cgas	30214
1	70698001..70698200		13	1	18	1.38462	15	0.833333	1	9	0.692308	1	0.111111	0.000575016	ddx43	0	cgas	12414
1	70803601..70803800		6	1	15	2.5	14	0.933333	1	15	2.5	5	0.333333	0.000849575	gene:ENSOMYG00000019392	37136	rin2	0
1	70850401..70850600		10	1	21	2.1	21	1	1	30	3	18	0.6	0.000544828	rin2	30349	gene:ENSOMYG00000066129	2969
1	70857201..70857400		26	1	29	1.11538	15	0.517241	1	60	2.30769	10	0.166667	0.00083433	gene:ENSOMYG00000066129	2599	slc24a3	9223
1	70939801..70940000		8	1	7	0.875	7	1	1	4	0.5	0	0	0.0030303	gene:ENSOMYG00000066129	85199	slc24a3	0
1	70944801..70945000		11	1	18	1.63636	8	0.444444	1	24	2.18182	1	0.0416667	0.0024643	gene:ENSOMYG00000066129	90199	slc24a3	0
1	70953401..70953600		16	1	32	2	31	0.96875	1	42	2.625	27	0.642857	0.000494203	gene:ENSOMYG00000066129	98799	slc24a3	0
1	70963401..70963600		16	1	36	2.25	36	1	1	9	0.5625	6	0.666667	0.00591966	slc24a3	1766	soul2	57833
1	70966201..70966400		6	1	10	1.66667	10	1	1	6	1	1	0.166667	0.00137363	slc24a3	4566	soul2	55033
1	71011001..71011200		15	1	13	0.866667	8	0.615385	1	28	1.86667	1	0.0357143	0.0001049	slc24a3	49366	soul2	10233
1	71011401..71011600		12	1	24	2	13	0.541667	1	28	2.33333	5	0.178571	0.00679718	slc24a3	49766	soul2	9833
1	71014801..71015000		10	1	27	2.7	25	0.925926	1	7	0.7	3	0.428571	0.00956128	slc24a3	53166	soul2	6433
1	71023601..71023800		30	1	10	0.333333	8	0.8	1	67	2.23333	6	0.0895522	5.46219e-06	slc24a3	61966	soul2	0
1	71073801..71074000		33	1	45	1.36364	41	0.911111	1	48	1.45455	27	0.5625	0.000124554	ccdc85a	0	gene:ENSOMYG00000019720	37366
1	71103601..71103800		9	1	14	1.55556	12	0.857143	1	11	1.22222	3	0.272727	0.00483241	ccdc85a	28181	gene:ENSOMYG00000019720	7566
1	71168001..71168200		14	1	27	1.92857	27	1	1	19	1.35714	14	0.736842	0.00848292	gene:ENSOMYG00000051676	48215	vrk2	78988
1	71170801..71171000		13	1	24	1.84615	21	0.875	1	20	1.53846	10	0.5	0.00815563	gene:ENSOMYG00000051676	51015	vrk2	76188
1	71203601..71203800		18	1	28	1.55556	28	1	1	5	0.277778	2	0.4	0.00183284	gene:ENSOMYG00000051676	83815	vrk2	43388
1	71229201..71229400		14	1	37	2.64286	27	0.72973	1	23	1.64286	5	0.217391	0.000124312	gene:ENSOMYG00000051676	109415	vrk2	17788
1	71282401..71282600		7	1	5	0.714286	5	1	1	6	0.857143	0	0	0.0021645	vrk2	16875	fancl	0
1	71307601..71307800		6	1	23	3.83333	23	1	1	3	0.5	1	0.333333	0.00923077	fancl	24844	gene:ENSOMYG00000066135	227495
1	71314601..71314800		40	1	109	2.725	67	0.614679	1	27	0.675	5	0.185185	5.54774e-05	fancl	31844	gene:ENSOMYG00000066135	220495
1	71339401..71339600		5	1	42	8.4	41	0.97619	1	41	8.2	32	0.780488	0.00651043	fancl	56644	gene:ENSOMYG00000066135	195695
1	71387401..71387600		11	1	13	1.18182	13	1	1	15	1.36364	7	0.466667	0.00207039	fancl	104644	gene:ENSOMYG00000066135	147695
1	71400801..71401000		10	1	16	1.6	16	1	1	7	0.7	2	0.285714	0.00062409	fancl	118044	gene:ENSOMYG00000066135	134295
1	71421801..71422000		6	1	17	2.83333	17	1	1	9	1.5	5	0.555556	0.00842809	fancl	139044	gene:ENSOMYG00000066135	113295
1	71516001..71516200		6	1	6	1	6	1	1	5	0.833333	0	0	0.0021645	fancl	233244	gene:ENSOMYG00000066135	19095
1	71678001..71678200		4	1	4	1	4	1	1	5	1.25	0	0	0.00793651	gene:ENSOMYG00000066135	141329	bcl11aa	149353
1	71695201..71695400		12	1	35	2.91667	33	0.942857	1	15	1.25	8	0.533333	0.0016201	gene:ENSOMYG00000066135	158529	bcl11aa	132153
1	71796401..71796600		13	1	70	5.38462	63	0.9	1	25	1.92308	15	0.6	0.0017823	gene:ENSOMYG00000066135	259729	bcl11aa	30953
1	71847601..71847800		9	1	7	0.777778	5	0.714286	1	14	1.55556	1	0.0714286	0.00554696	gene:ENSOMYG00000066135	310929	bcl11aa	0
1	71859801..71860000		23	1	87	3.78261	80	0.91954	1	96	4.17391	75	0.78125	0.00759874	gene:ENSOMYG00000066135	323129	bcl11aa	0
1	71861601..71861800		9	1	10	1.11111	9	0.9	1	31	3.44444	9	0.290323	0.0010365	gene:ENSOMYG00000066135	324929	bcl11aa	0
1	71865401..71865600		10	1	21	2.1	19	0.904762	1	14	1.4	6	0.428571	0.00366965	gene:ENSOMYG00000066135	328729	bcl11aa	0
1	71876601..71876800		28	1	84	3	46	0.547619	1	40	1.42857	4	0.1	7.68324e-07	gene:ENSOMYG00000072056	4123	rims1a	19425
1	72019001..72019200		8	1	10	1.25	10	1	1	13	1.625	6	0.461538	0.0069996	b3gat2	0	smap1	24140
1	72110801..72111000		18	1	29	1.61111	29	1	1	39	2.16667	31	0.794872	0.00832301	smap1	7125	gene:ENSOMYG00000000510	5490
1	72196601..72196800		10	1	29	2.9	27	0.931034	1	14	1.4	7	0.5	0.00262888	gene:ENSOMYG00000000510	30587	gene:ENSOMYG00000000698	0
1	72254601..72254800		13	1	27	2.07692	25	0.925926	1	6	0.461538	2	0.333333	0.00490083	gene:ENSOMYG00000000510	88587	gene:ENSOMYG00000000698	0
1	72306201..72306400		4	1	22	5.5	17	0.772727	1	4	1	0	0	0.00842809	gene:ENSOMYG00000000725	25138	gene:ENSOMYG00000000761	6083
1	72337401..72337600		7	1	8	1.14286	6	0.75	1	11	1.57143	0	0	0.00103199	gene:ENSOMYG00000000761	13397	gene:ENSOMYG00000000848	0
1	72416601..72416800		20	1	23	1.15	20	0.869565	1	39	1.95	21	0.538462	0.00703435	OTOR	44807	pcsk2	2821
1	72417401..72417600		14	1	27	1.92857	25	0.925926	1	19	1.35714	10	0.526316	0.00262312	OTOR	45607	pcsk2	2021
1	72425001..72425200		22	1	23	1.04545	22	0.956522	1	95	4.31818	64	0.673684	0.00336828	pcsk2	0	gene:ENSOMYG00000051230	28719
1	72437801..72438000		6	1	11	1.83333	10	0.909091	1	4	0.666667	0	0	0.003663	pcsk2	0	gene:ENSOMYG00000051230	15919
1	72465401..72465600		11	1	17	1.54545	16	0.941176	1	11	1	5	0.454545	0.00691193	gene:ENSOMYG00000051230	9045	BFSP1	43537
1	72500601..72500800		12	1	39	3.25	35	0.897436	1	16	1.33333	9	0.5625	0.00892045	gene:ENSOMYG00000051230	44245	BFSP1	8337
1	72505001..72505200		7	1	15	2.14286	13	0.866667	1	6	0.857143	0	0	0.000515996	gene:ENSOMYG00000051230	48645	BFSP1	3937
1	72505201..72505400		17	1	50	2.94118	37	0.74	1	18	1.05882	2	0.111111	4.10997e-06	gene:ENSOMYG00000051230	48845	BFSP1	3737
1	72558001..72558200		7	1	12	1.71429	12	1	1	4	0.571429	1	0.25	0.00714286	prokr1b	0	plek	53981
1	72750201..72750400		16	1	14	0.875	13	0.928571	1	33	2.0625	15	0.454545	0.00219971	plek	131897	pcdh15a	105118
1	72833801..72834000		14	1	17	1.21429	15	0.882353	1	20	1.42857	8	0.4	0.00302739	plek	215497	pcdh15a	21518
1	73015401..73015600		6	1	17	2.83333	13	0.764706	1	8	1.33333	1	0.125	0.0044241	pcdh15a	0	gene:ENSOMYG00000073842	117146
1	73026201..73026400		12	1	26	2.16667	24	0.923077	1	22	1.83333	11	0.5	0.00127807	pcdh15a	0	gene:ENSOMYG00000073842	106346
1	73105001..73105200		8	1	17	2.125	15	0.882353	1	5	0.625	1	0.2	0.00934154	pcdh15a	22042	gene:ENSOMYG00000073842	27546
1	73114801..73115000		8	1	10	1.25	7	0.7	1	14	1.75	2	0.142857	0.00884127	pcdh15a	31842	gene:ENSOMYG00000073842	17746
1	73131001..73131200		6	1	15	2.5	12	0.8	1	7	1.16667	1	0.142857	0.00661413	pcdh15a	48042	gene:ENSOMYG00000073842	1546
1	73305201..73305400		14	1	49	3.5	48	0.979592	1	58	4.14286	47	0.810345	0.00486074	prkg1a	15503	gene:ENSOMYG00000004754	21132
1	73381201..73381400		12	1	31	2.58333	21	0.677419	1	7	0.583333	0	0	0.00154101	gene:ENSOMYG00000004754	51151	minpp1a	4718
1	73451201..73451400		20	1	50	2.5	45	0.9	1	40	2	27	0.675	0.00836754	gene:ENSOMYG00000005675	1269	gene:ENSOMYG00000005825	26948
1	73467601..73467800		8	1	8	1	5	0.625	1	10	1.25	0	0	0.00653595	gene:ENSOMYG00000005675	17669	gene:ENSOMYG00000005825	10548
1	73598201..73598400		7	1	9	1.28571	8	0.888889	1	9	1.28571	0	0	0.000205677	gene:ENSOMYG00000005913	9739	gene:ENSOMYG00000055163	10038
1	73600401..73600600		14	1	34	2.42857	28	0.823529	1	37	2.64286	5	0.135135	3.23061e-09	gene:ENSOMYG00000005913	11939	gene:ENSOMYG00000055163	7838
1	73679401..73679600		17	1	15	0.882353	15	1	1	18	1.05882	11	0.611111	0.00744935	gene:ENSOMYG00000006268	8711	SLK	0
1	73779401..73779600		22	1	59	2.68182	55	0.932203	1	31	1.40909	22	0.709677	0.00655393	SH3PXD2A	0	gene:ENSOMYG00000014740	49256
1	73876001..73876200		10	1	155	15.5	141	0.909677	1	144	14.4	116	0.805556	0.0074885	SH3PXD2A	67760	gene:ENSOMYG00000014740	0
1	73905601..73905800		18	1	37	2.05556	37	1	1	27	1.5	17	0.62963	5.56949e-05	gene:ENSOMYG00000014740	18905	sorcs3b	46880
1	73949201..73949400		14	1	51	3.64286	47	0.921569	1	12	0.857143	7	0.583333	0.00921925	gene:ENSOMYG00000014740	62505	sorcs3b	3280
1	74017801..74018000		10	1	25	2.5	24	0.96	1	21	2.1	13	0.619048	0.00488436	sorcs3b	9666	gene:ENSOMYG00000015268	0
1	74022401..74022600		14	1	18	1.28571	18	1	1	22	1.57143	14	0.636364	0.004158	sorcs3b	14266	gene:ENSOMYG00000015268	0
1	74040401..74040600		34	1	60	1.76471	59	0.983333	1	68	2	57	0.838235	0.00418382	sorcs3b	32266	gene:ENSOMYG00000015268	0
1	74263001..74263200		8	1	11	1.375	9	0.818182	1	9	1.125	1	0.111111	0.00273875	gene:ENSOMYG00000019439	29081	gene:ENSOMYG00000019581	6054
1	74269801..74270000		12	1	13	1.08333	11	0.846154	1	8	0.666667	0	0	0.000221141	gene:ENSOMYG00000019581	0	MGMT	90230
1	74272401..74272600		14	1	42	3	36	0.857143	1	30	2.14286	17	0.566667	0.0065482	gene:ENSOMYG00000019581	0	MGMT	87630
1	74286601..74286800		18	1	33	1.83333	8	0.242424	1	30	1.66667	0	0	0.00358496	gene:ENSOMYG00000019581	0	MGMT	73430
1	74286801..74287000		8	1	23	2.875	10	0.434783	1	17	2.125	1	0.0588235	0.00899783	gene:ENSOMYG00000019581	0	MGMT	73230
1	74314401..74314600		19	1	23	1.21053	23	1	1	31	1.63158	23	0.741935	0.00758192	gene:ENSOMYG00000019581	0	MGMT	45630
1	74350801..74351000		12	1	28	2.33333	28	1	1	22	1.83333	15	0.681818	0.00170741	gene:ENSOMYG00000019581	9921	MGMT	9230
1	74441401..74441600		13	1	12	0.923077	10	0.833333	1	42	3.23077	17	0.404762	0.00970984	MGMT	63920	gene:ENSOMYG00000041955	35437
1	74538801..74539000		6	1	12	2	12	1	1	8	1.33333	2	0.25	0.000722394	PTPRE	6970	gene:ENSOMYG00000024208	30866
1	74583401..74583600		4	1	11	2.75	11	1	1	9	2.25	4	0.444444	0.00812693	gene:ENSOMYG00000024208	12900	INSYN2A	108749
1	74586801..74587000		12	1	20	1.66667	18	0.9	1	19	1.58333	8	0.421053	0.00189543	gene:ENSOMYG00000024208	16300	INSYN2A	105349
1	74629401..74629600		8	1	22	2.75	20	0.909091	1	15	1.875	7	0.466667	0.00459219	gene:ENSOMYG00000024208	58900	INSYN2A	62749
1	74647201..74647400		8	1	8	1	8	1	1	5	0.625	1	0.2	0.00699301	gene:ENSOMYG00000024208	76700	INSYN2A	44949
1	74881201..74881400		12	1	19	1.58333	17	0.894737	1	15	1.25	7	0.466667	0.00913978	gene:ENSOMYG00000024261	69044	gene:ENSOMYG00000024296	13674
1	74915801..74916000		6	1	11	1.83333	11	1	1	10	1.66667	4	0.4	0.00386997	gene:ENSOMYG00000024296	19703	ADAM12	3861
1	74943801..74944000		9	1	22	2.44444	22	1	1	23	2.55556	15	0.652174	0.00227468	ADAM12	0	FANK1	28148
1	75056401..75056600		16	1	35	2.1875	25	0.714286	1	34	2.125	11	0.323529	0.00119196	CTBP2	0	zranb1b	57378
1	75056601..75056800		11	1	13	1.18182	13	1	1	30	2.72727	10	0.333333	3.12784e-05	CTBP2	0	zranb1b	57178
1	75148601..75148800		18	1	27	1.5	15	0.555556	1	24	1.33333	0	0	5.45175e-06	zranb1b	17566	ABRAXAS2	0
1	75155601..75155800		16	1	7	0.4375	7	1	1	20	1.25	7	0.35	0.00386473	FAM53B	0	NKX1-2	75094
1	75170201..75170400		20	1	47	2.35	45	0.957447	1	18	0.9	7	0.388889	2.14863e-06	FAM53B	0	NKX1-2	60494
1	75216001..75216200		18	1	61	3.38889	51	0.836066	1	31	1.72222	17	0.548387	0.00372836	FAM53B	33381	NKX1-2	14694
1	75229001..75229200		11	1	25	2.27273	25	1	1	11	1	7	0.636364	0.00560224	FAM53B	46381	NKX1-2	1694
1	75231601..75231800		10	1	15	1.5	11	0.733333	1	13	1.3	2	0.153846	0.00300437	NKX1-2	0	chst15	44857
1	75360201..75360400		14	1	29	2.07143	6	0.206897	1	31	2.21429	0	0	0.00948828	gpr26	12251	gene:ENSOMYG00000060375	28804
1	75448801..75449000		14	1	22	1.57143	21	0.954545	1	23	1.64286	14	0.608696	0.00599408	gene:ENSOMYG00000060375	57100	hmx2	43561
1	75514401..75514600		7	1	20	2.85714	20	1	1	10	1.42857	4	0.4	0.000353669	hmx3a	11645	ikzf5	21094
1	75579601..75579800		11	1	26	2.36364	22	0.846154	1	13	1.18182	5	0.384615	0.00541952	gene:ENSOMYG00000027388	17908	gene:ENSOMYG00000027397	29831
1	75614401..75614600		11	1	11	1	5	0.454545	1	21	1.90909	0	0	0.00229422	gene:ENSOMYG00000027397	1521	gene:ENSOMYG00000027402	259
1	75657001..75657200		28	1	46	1.64286	15	0.326087	1	91	3.25	10	0.10989	0.00259083	gene:ENSOMYG00000027442	0	wapla	39043
1	75686001..75686200		28	1	35	1.25	30	0.857143	1	23	0.821429	12	0.521739	0.00647465	gene:ENSOMYG00000027442	0	wapla	10043
1	76072401..76072600		6	1	12	2	8	0.666667	1	18	3	3	0.166667	0.00803225	grid1a	0	ccser2a	255563
1	76152801..76153000		20	1	24	1.2	19	0.791667	1	18	0.9	7	0.388889	0.00941755	grid1a	0	ccser2a	175163
1	76165001..76165200		20	1	25	1.25	25	1	1	35	1.75	24	0.685714	0.00121747	grid1a	0	ccser2a	162963
1	76234001..76234200		15	1	31	2.06667	28	0.903226	1	42	2.8	26	0.619048	0.00551737	grid1a	56667	ccser2a	93963
1	76326401..76326600		18	1	29	1.61111	25	0.862069	1	10	0.555556	1	0.1	2.96911e-05	grid1a	149067	ccser2a	1563
1	76371201..76371400		11	1	17	1.54545	17	1	1	33	3	22	0.666667	0.00518119	grid1a	193867	ccser2a	0
1	76450001..76450200		14	1	22	1.57143	21	0.954545	1	10	0.714286	5	0.5	0.00634965	gene:ENSOMYG00000028537	10706	fam149b1	0
1	76455801..76456000		14	1	25	1.78571	12	0.48	1	25	1.78571	1	0.04	0.000381017	fam149b1	4097	si:ch211-248a14.8	10248
1	76477201..76477400		24	1	56	2.33333	39	0.696429	1	48	2	14	0.291667	3.6427e-05	gene:ENSOMYG00000028590	0	p4ha1b	7114
1	76492601..76492800		6	1	14	2.33333	8	0.571429	1	9	1.5	0	0	0.00612465	p4ha1b	0	actn2b	10977
1	76522001..76522200		18	1	26	1.44444	26	1	1	50	2.77778	39	0.78	0.00652221	actn2b	0	ryr2b	12494
1	76535601..76535800		8	1	14	1.75	14	1	1	16	2	9	0.5625	0.00561941	ryr2b	0	chrm3a	247773
1	76583001..76583200		8	1	18	2.25	12	0.666667	1	19	2.375	2	0.105263	0.000546954	ryr2b	0	chrm3a	200373
1	76682801..76683000		8	1	15	1.875	11	0.733333	1	15	1.875	3	0.2	0.00461029	ryr2b	58834	chrm3a	100573
1	76736001..76736200		10	1	36	3.6	35	0.972222	1	18	1.8	12	0.666667	0.00395328	ryr2b	112034	chrm3a	47373
1	76740801..76741000		12	1	13	1.08333	13	1	1	14	1.16667	7	0.5	0.00386473	ryr2b	116834	chrm3a	42573
1	76753601..76753800		13	1	15	1.15385	15	1	1	25	1.92308	15	0.6	0.00385621	ryr2b	129634	chrm3a	29773
1	76820601..76820800		8	1	17	2.125	11	0.647059	1	13	1.625	2	0.153846	0.00875212	gene:ENSOMYG00000045568	0	gene:ENSOMYG00000061824	13795
1	77019001..77019200		10	1	11	1.1	10	0.909091	1	6	0.6	0	0	0.000565611	BICC1	6592	phyhipla	8489
1	77045601..77045800		18	1	67	3.72222	60	0.895522	1	22	1.22222	14	0.636364	0.00876622	phyhipla	0	FAM13C	1859
1	77048401..77048600		10	1	9	0.9	9	1	1	15	1.5	7	0.466667	0.0087495	phyhipla	896	FAM13C	0
1	77142801..77143000		16	1	34	2.125	19	0.558824	1	29	1.8125	0	0	3.0271e-07	ccdc6a	314	ank3a	9166
1	77165801..77166000		22	1	46	2.09091	33	0.717391	1	64	2.90909	30	0.46875	0.00768646	ccdc6a	23314	ank3a	0
1	77199401..77199600		35	1	25	0.714286	25	1	1	51	1.45714	38	0.745098	0.00311843	ccdc6a	56914	ank3a	0
1	77209201..77209400		8	1	18	2.25	17	0.944444	1	14	1.75	7	0.5	0.00615869	ccdc6a	66714	ank3a	0
1	77297401..77297600		6	1	6	1	6	1	1	18	3	4	0.222222	0.00156022	gene:ENSOMYG00000073903	134335	cdk1	42059
1	77297601..77297800		22	1	19	0.863636	7	0.368421	1	74	3.36364	4	0.0540541	0.00103561	gene:ENSOMYG00000073903	134535	cdk1	41859
1	77315201..77315400		12	1	8	0.666667	8	1	1	13	1.08333	5	0.384615	0.00632464	gene:ENSOMYG00000073903	152135	cdk1	24259
1	77465401..77465600		8	1	8	1	8	1	1	7	0.875	2	0.285714	0.00699301	rtkn2a	4799	ZNF365	0
1	77470001..77470200		8	1	22	2.75	22	1	1	10	1.25	6	0.6	0.00583982	ZNF365	1408	adob	12580
1	77481601..77481800		10	1	8	0.8	7	0.875	1	10	1	2	0.2	0.00761004	ZNF365	13008	adob	980
1	77502801..77503000		14	1	22	1.57143	11	0.5	1	9	0.642857	0	0	0.00833132	kif11	791	gene:ENSOMYG00000041996	5055
1	77581801..77582000		17	1	46	2.70588	34	0.73913	1	4	0.235294	0	0	0.00790274	cyp26c1	38771	gene:ENSOMYG00000042178	25305
1	77623001..77623200		24	1	21	0.875	4	0.190476	1	87	3.625	0	0	0.00111679	cyp26c1	79971	gene:ENSOMYG00000042178	0
1	77646801..77647000		14	1	25	1.78571	24	0.96	1	29	2.07143	15	0.517241	0.000233008	gene:ENSOMYG00000043492	8764	fgfbp3	0
1	77675201..77675400		18	1	32	1.77778	29	0.90625	1	37	2.05556	23	0.621622	0.00592882	ppp1r3ca	11136	HECTD2	18505
1	77681801..77682000		32	1	103	3.21875	97	0.941748	1	54	1.6875	42	0.777778	0.00316726	ppp1r3ca	17736	HECTD2	11905
1	77766401..77766600		22	1	28	1.27273	14	0.5	1	49	2.22727	8	0.163265	0.0021406	gene:ENSOMYG00000043575	5218	gene:ENSOMYG00000043589	4410
1	77772401..77772600		12	1	16	1.33333	15	0.9375	1	16	1.33333	8	0.5	0.00774935	gene:ENSOMYG00000043575	11218	gene:ENSOMYG00000043589	0
1	77843001..77843200		8	1	11	1.375	11	1	1	18	2.25	9	0.5	0.00485472	gene:ENSOMYG00000043589	60244	gene:ENSOMYG00000043595	84078
1	77890201..77890400		6	1	6	1	6	1	1	5	0.833333	0	0	0.0021645	gene:ENSOMYG00000043589	107444	gene:ENSOMYG00000043595	36878
1	77955801..77956000		8	1	6	0.75	6	1	1	4	0.5	0	0	0.0047619	gene:ENSOMYG00000043589	173044	gene:ENSOMYG00000043595	0
1	78075201..78075400		10	1	24	2.4	24	1	1	14	1.4	7	0.5	0.000271944	gene:ENSOMYG00000043595	69498	gene:ENSOMYG00000071555	0
1	78173401..78173600		17	1	20	1.17647	17	0.85	1	20	1.17647	8	0.4	0.00395585	gene:ENSOMYG00000071555	92766	gene:ENSOMYG00000043613	368649
1	78208801..78209000		9	1	9	1	9	1	1	25	2.77778	6	0.24	9.54219e-05	gene:ENSOMYG00000071555	128166	gene:ENSOMYG00000043613	333249
1	78217401..78217600		8	1	29	3.625	20	0.689655	1	19	2.375	5	0.263158	0.00435067	gene:ENSOMYG00000071555	136766	gene:ENSOMYG00000043613	324649
1	78230601..78230800		27	1	13	0.481481	13	1	1	23	0.851852	10	0.434783	0.000495097	gene:ENSOMYG00000071555	149966	gene:ENSOMYG00000043613	311449
1	78671201..78671400		20	1	42	2.1	27	0.642857	1	30	1.5	5	0.166667	5.47599e-05	gene:ENSOMYG00000070046	39639	gene:ENSOMYG00000043874	0
1	78906201..78906400		14	1	13	0.928571	11	0.846154	1	16	1.14286	4	0.25	0.00192577	gene:ENSOMYG00000070046	274639	gene:ENSOMYG00000043874	0
1	78974601..78974800		14	1	37	2.64286	35	0.945946	1	28	2	18	0.642857	0.00237473	gene:ENSOMYG00000071199	151009	gene:ENSOMYG00000044829	41769
1	79011801..79012000		12	1	28	2.33333	24	0.857143	1	8	0.666667	2	0.25	0.00236002	gene:ENSOMYG00000071199	188209	gene:ENSOMYG00000044829	4569
1	79179001..79179200		7	1	21	3	20	0.952381	1	17	2.42857	8	0.470588	0.00112105	CCDC88A	0	gene:ENSOMYG00000068063	10120
1	79217201..79217400		14	1	30	2.14286	10	0.333333	1	19	1.35714	0	0	0.00365608	CLHC1	0	rtn4	12460
1	79229601..79229800		18	1	29	1.61111	6	0.206897	1	72	4	2	0.0277778	0.0065851	CLHC1	11668	rtn4	60
1	79258201..79258400		25	1	38	1.52	31	0.815789	1	50	2	22	0.44	0.000317212	rtn4	709	EML6	1380
1	79277801..79278000		10	1	27	2.7	24	0.888889	1	18	1.8	9	0.5	0.0055094	rtn4	20309	EML6	0
1	79351401..79351600		16	1	23	1.4375	6	0.26087	1	38	2.375	1	0.0263158	0.00935461	EML6	1187	SPTBN1	11643
1	79440601..79440800		12	1	17	1.41667	15	0.882353	1	19	1.58333	7	0.368421	0.00192968	EML6	90387	SPTBN1	0
1	79445401..79445600		10	1	31	3.1	31	1	1	19	1.9	14	0.736842	0.00548812	EML6	95187	SPTBN1	0
1	79472801..79473000		10	1	15	1.5	10	0.666667	1	14	1.4	2	0.142857	0.00564279	SPTBN1	9088	gene:ENSOMYG00000046830	90747
1	79500001..79500200		8	1	18	2.25	18	1	1	3	0.375	0	0	0.00075188	SPTBN1	36288	gene:ENSOMYG00000046830	63547
1	79530201..79530400		20	1	57	2.85	56	0.982456	1	7	0.35	3	0.428571	0.00026441	SPTBN1	66488	gene:ENSOMYG00000046830	33347
1	79539201..79539400		32	1	32	1	30	0.9375	1	88	2.75	57	0.647727	0.000846726	SPTBN1	75488	gene:ENSOMYG00000046830	24347
1	79558401..79558600		7	1	13	1.85714	12	0.923077	1	3	0.428571	0	0	0.00714286	SPTBN1	94688	gene:ENSOMYG00000046830	5147
1	79579201..79579400		10	1	25	2.5	16	0.64	1	9	0.9	0	0	0.000926956	gene:ENSOMYG00000046830	14394	gene:ENSOMYG00000046846	33578
1	79579601..79579800		20	1	48	2.4	32	0.666667	1	6	0.3	0	0	0.00288893	gene:ENSOMYG00000046830	14794	gene:ENSOMYG00000046846	33178
1	79655801..79656000		36	1	56	1.55556	54	0.964286	1	61	1.69444	47	0.770492	0.00192862	gene:ENSOMYG00000046830	90994	gene:ENSOMYG00000046846	0
1	79691201..79691400		18	1	29	1.61111	13	0.448276	1	39	2.16667	6	0.153846	0.00814849	gene:ENSOMYG00000046830	126394	gene:ENSOMYG00000046846	0
1	79758401..79758600		18	1	26	1.44444	20	0.769231	1	14	0.777778	4	0.285714	0.00406989	acoxl	0	gene:ENSOMYG00000046892	9950
1	79766401..79766600		14	1	24	1.71429	11	0.458333	1	38	2.71429	3	0.0789474	0.000792851	acoxl	2353	gene:ENSOMYG00000046892	1950
1	79797201..79797400		7	1	14	2	12	0.857143	1	14	2	4	0.285714	0.00316477	gene:ENSOMYG00000046892	17481	gene:ENSOMYG00000057506	5817
1	79811001..79811200		7	1	7	1	7	1	1	4	0.571429	0	0	0.0030303	gene:ENSOMYG00000057506	5626	vip	113556
1	79888001..79888200		7	1	49	7	38	0.77551	1	30	4.28571	11	0.366667	0.000337396	gene:ENSOMYG00000057506	82626	vip	36556
1	80027601..80027800		11	1	22	2	19	0.863636	1	31	2.81818	15	0.483871	0.00444222	slc29a1a	0	gene:ENSOMYG00000046944	7775
1	80076801..80077000		18	1	39	2.16667	27	0.692308	1	21	1.16667	7	0.333333	0.00801285	gene:ENSOMYG00000046944	18073	gene:ENSOMYG00000046960	0
1	80099401..80099600		8	1	17	2.125	15	0.882353	1	5	0.625	1	0.2	0.00934154	gene:ENSOMYG00000046944	40673	gene:ENSOMYG00000046960	0
1	80193201..80193400		6	1	6	1	6	1	1	6	1	1	0.166667	0.00757576	gene:ENSOMYG00000046973	78131	DHX57	27611
1	80294001..80294200		7	1	20	2.85714	20	1	1	18	2.57143	12	0.666667	0.00672443	arhgef33	31978	MAP4K3	0
1	80313401..80313600		7	1	12	1.71429	11	0.916667	1	13	1.85714	5	0.384615	0.00790954	arhgef33	51378	MAP4K3	0
1	80363401..80363600		12	1	25	2.08333	23	0.92	1	13	1.08333	4	0.307692	0.000184263	TMEM178A	0	thumpd2	608
1	80549801..80550000		5	1	10	2	10	1	1	7	1.4	1	0.142857	0.000565611	gene:ENSOMYG00000065709	166964	SLC8A1	0
1	80632801..80633000		10	1	21	2.1	21	1	1	9	0.9	5	0.555556	0.0045977	gene:ENSOMYG00000065709	249964	SLC8A1	0
1	80650601..80650800		11	1	12	1.09091	11	0.916667	1	17	1.54545	7	0.411765	0.00710322	SLC8A1	3049	gene:ENSOMYG00000065648	252534
1	80686801..80687000		5	1	8	1.6	8	1	1	3	0.6	0	0	0.00606061	SLC8A1	39249	gene:ENSOMYG00000065648	216334
1	80709801..80710000		20	1	35	1.75	30	0.857143	1	26	1.3	14	0.538462	0.0069813	SLC8A1	62249	gene:ENSOMYG00000065648	193334
1	80852601..80852800		15	1	17	1.13333	10	0.588235	1	21	1.4	3	0.142857	0.00528114	SLC8A1	205049	gene:ENSOMYG00000065648	50534
1	80857201..80857400		16	1	38	2.375	37	0.973684	1	32	2	23	0.71875	0.00284939	SLC8A1	209649	gene:ENSOMYG00000065648	45934
1	80883801..80884000		11	1	17	1.54545	17	1	1	17	1.54545	11	0.647059	0.00920214	SLC8A1	236249	gene:ENSOMYG00000065648	19334
1	80902001..80902200		10	1	15	1.5	12	0.8	1	16	1.6	5	0.3125	0.00824738	SLC8A1	254449	gene:ENSOMYG00000065648	1134
1	80905001..80905200		5	1	7	1.4	7	1	1	3	0.6	0	0	0.00833333	SLC8A1	257449	gene:ENSOMYG00000065648	0
1	81030201..81030400		11	1	28	2.54545	24	0.857143	1	9	0.818182	3	0.333333	0.00528598	ttbk1b	0	zmp:0000001102	32523
1	81063401..81063600		20	1	38	1.9	32	0.842105	1	55	2.75	26	0.472727	0.000243123	zmp:0000001102	0	zcchc24	20352
1	81083801..81084000		10	1	33	3.3	10	0.30303	1	37	3.7	0	0	0.000233325	zmp:0000001102	4843	zcchc24	0
1	81084001..81084200		22	1	84	3.81818	16	0.190476	1	87	3.95455	0	0	5.1571e-06	zcchc24	0	ppifa	85559
1	81084201..81084400		20	1	44	2.2	19	0.431818	1	55	2.75	3	0.0545455	6.93977e-06	zcchc24	0	ppifa	85359
1	81124801..81125000		8	1	11	1.375	9	0.818182	1	17	2.125	1	0.0588235	7.20866e-05	zcchc24	0	ppifa	44759
1	81331201..81331400		12	1	25	2.08333	21	0.84	1	18	1.5	8	0.444444	0.00807003	gene:ENSOMYG00000061933	51168	gene:ENSOMYG00000066318	144938
1	81452201..81452400		27	1	38	1.40741	34	0.894737	1	29	1.07407	16	0.551724	0.00169688	gene:ENSOMYG00000061933	172168	gene:ENSOMYG00000066318	23938
1	81571401..81571600		22	1	28	1.27273	25	0.892857	1	26	1.18182	14	0.538462	0.00414223	gene:ENSOMYG00000047450	14366	eif4ebp2	38015
1	81593801..81594000		6	1	19	3.16667	16	0.842105	1	25	4.16667	11	0.44	0.00716551	gene:ENSOMYG00000047450	36766	eif4ebp2	15615
1	81600201..81600400		14	1	17	1.21429	7	0.411765	1	13	0.928571	0	0	0.009553	gene:ENSOMYG00000047450	43166	eif4ebp2	9215
1	81605001..81605200		23	1	37	1.6087	21	0.567568	1	63	2.73913	19	0.301587	0.00807047	gene:ENSOMYG00000047450	47966	eif4ebp2	4415
1	81651001..81651200		8	1	13	1.625	10	0.769231	1	8	1	1	0.125	0.00670795	tysnd1	5579	spock2	0
1	81674001..81674200		4	1	12	3	9	0.75	1	11	2.75	2	0.181818	0.00949501	tysnd1	28579	spock2	0
1	81695201..81695400		10	1	48	4.8	43	0.895833	1	30	3	14	0.466667	5.0075e-05	tysnd1	49779	spock2	0
1	81719601..81719800		17	1	17	1	16	0.941176	1	11	0.647059	0	0	5.58811e-07	tysnd1	74179	spock2	0
1	81879001..81879200		2	1	7	3.5	7	1	1	3	1.5	0	0	0.00833333	fih1	17105	gene:ENSOMYG00000047539	0
1	82110401..82110600		8	1	9	1.125	9	1	1	23	2.875	11	0.478261	0.00598813	gene:ENSOMYG00000061088	40184	gene:ENSOMYG00000025830	35767
1	82132801..82133000		16	1	41	2.5625	38	0.926829	1	29	1.8125	19	0.655172	0.00514234	gene:ENSOMYG00000061088	62584	gene:ENSOMYG00000025830	13367
1	82436201..82436400		8	1	13	1.625	7	0.538462	1	12	1.5	0	0	0.00356979	gene:ENSOMYG00000075025	8554	znf503	3539
1	82440601..82440800		18	1	49	2.72222	11	0.22449	1	44	2.44444	1	0.0227273	0.00329887	gene:ENSOMYG00000075025	12954	znf503	0
1	82474801..82475000		8	1	12	1.5	11	0.916667	1	15	1.875	1	0.0666667	1.0412e-05	znf503	32797	lrmda	265518
1	82481601..82481800		8	1	17	2.125	15	0.882353	1	9	1.125	2	0.222222	0.00161623	znf503	39597	lrmda	258718
1	82590601..82590800		8	1	15	1.875	15	1	1	12	1.5	7	0.583333	0.00981048	znf503	148597	lrmda	149718
1	82622401..82622600		16	1	28	1.75	28	1	1	11	0.6875	6	0.545455	0.000802422	znf503	180397	lrmda	117918
1	82622601..82622800		9	1	6	0.666667	6	1	1	7	0.777778	1	0.142857	0.00407925	znf503	180597	lrmda	117718
1	82676801..82677000		12	1	18	1.5	17	0.944444	1	18	1.5	9	0.5	0.00361513	znf503	234797	lrmda	63518
1	82736401..82736600		17	1	19	1.11765	15	0.789474	1	35	2.05882	2	0.0571429	4.96318e-08	znf503	294397	lrmda	3918
1	82743601..82743800		16	1	39	2.4375	34	0.871795	1	8	0.5	3	0.375	0.00668575	lrmda	0	gene:ENSOMYG00000058026	133398
1	82830001..82830200		8	1	17	2.125	16	0.941176	1	10	1.25	4	0.4	0.00415527	lrmda	0	gene:ENSOMYG00000058026	46998
1	82962601..82962800		8	1	17	2.125	12	0.705882	1	9	1.125	1	0.111111	0.00558352	gene:ENSOMYG00000058026	83800	kcnma1a	0
1	83083201..83083400		12	1	22	1.83333	17	0.772727	1	14	1.16667	4	0.285714	0.00523831	gene:ENSOMYG00000058026	204400	kcnma1a	0
1	83112001..83112200		26	1	50	1.92308	50	1	1	146	5.61538	128	0.876712	0.0037398	gene:ENSOMYG00000058026	233200	kcnma1a	0
1	83125401..83125600		8	1	13	1.625	13	1	1	18	2.25	10	0.555556	0.0055469	gene:ENSOMYG00000058026	246600	kcnma1a	0
1	83143001..83143200		20	1	37	1.85	35	0.945946	1	18	0.9	11	0.611111	0.00359563	gene:ENSOMYG00000058026	264200	kcnma1a	0
1	83181601..83181800		6	1	8	1.33333	6	0.75	1	9	1.5	0	0	0.00226244	gene:ENSOMYG00000058026	302800	kcnma1a	0
1	83246201..83246400		6	1	17	2.83333	17	1	1	9	1.5	5	0.555556	0.00842809	gene:ENSOMYG00000058026	367400	kcnma1a	0
1	83355201..83355400		6	1	10	1.66667	10	1	1	3	0.5	0	0	0.0034965	gene:ENSOMYG00000073138	388214	dlg5a	0
1	83415801..83416000		10	1	15	1.5	14	0.933333	1	3	0.3	0	0	0.00490196	anxa11a	9720	gene:ENSOMYG00000057914	27243
1	83418201..83418400		16	1	49	3.0625	40	0.816327	1	21	1.3125	4	0.190476	1.15578e-06	anxa11a	12120	gene:ENSOMYG00000057914	24843
1	83429401..83429600		16	1	91	5.6875	87	0.956044	1	48	3	38	0.791667	0.00350413	anxa11a	23320	gene:ENSOMYG00000057914	13643
1	83471601..83471800		15	1	45	3	45	1	1	15	1	8	0.533333	1.66621e-05	gene:ENSOMYG00000069511	3123	gene:ENSOMYG00000077423	49570
1	83630601..83630800		14	1	18	1.28571	15	0.833333	1	6	0.428571	1	0.166667	0.00686499	MARCHF8	0	alox5a	45263
1	83713401..83713600		6	1	6	1	5	0.833333	1	6	1	0	0	0.00757576	MARCHF8	45854	alox5a	0
1	83726401..83726600		12	1	15	1.25	7	0.466667	1	28	2.33333	0	0	0.000199695	MARCHF8	58854	alox5a	0
1	83889201..83889400		16	1	14	0.875	14	1	1	21	1.3125	12	0.571429	0.00416287	ccar1	3043	stox1	14247
1	83938001..83938200		14	1	16	1.14286	13	0.8125	1	18	1.28571	6	0.333333	0.0061821	stox1	0	gene:ENSOMYG00000044264	14871
1	83960401..83960600		10	1	30	3	30	1	1	9	0.9	6	0.666667	0.00919138	gene:ENSOMYG00000044264	5688	gene:ENSOMYG00000044266	17092
1	84001801..84002000		16	1	11	0.6875	11	1	1	23	1.4375	10	0.434783	0.00123285	gene:ENSOMYG00000044266	0	mat1a	34356
1	84023401..84023600		13	1	19	1.46154	18	0.947368	1	18	1.38462	8	0.444444	0.00100963	gene:ENSOMYG00000044266	0	mat1a	12756
1	84024801..84025000		16	1	33	2.0625	23	0.69697	1	55	3.4375	22	0.4	0.00628318	gene:ENSOMYG00000044266	0	mat1a	11356
1	84055401..84055600		10	1	18	1.8	14	0.777778	1	17	1.7	1	0.0588235	1.62675e-05	gene:ENSOMYG00000061168	10192	selenou1a	35911
1	84101401..84101600		12	1	12	1	12	1	1	21	1.75	12	0.571429	0.00762126	selenou1a	4865	sfxn3	0
1	84233201..84233400		4	1	7	1.75	7	1	1	8	2	1	0.125	0.0012432	lzts2a	21006	gene:ENSOMYG00000044391	67647
1	84244201..84244400		7	1	30	4.28571	28	0.933333	1	24	3.42857	11	0.458333	0.000132416	lzts2a	32006	gene:ENSOMYG00000044391	56647
1	84289601..84289800		13	1	23	1.76923	19	0.826087	1	16	1.23077	6	0.375	0.00524512	lzts2a	77406	gene:ENSOMYG00000044391	11247
1	84329001..84329200		22	1	71	3.22727	70	0.985915	1	51	2.31818	44	0.862745	0.00919814	lzts2a	116806	gene:ENSOMYG00000044391	0
1	84365801..84366000		9	1	12	1.33333	12	1	1	7	0.777778	3	0.428571	0.00902993	gene:ENSOMYG00000044391	35486	gene:ENSOMYG00000044429	6728
1	84403001..84403200		19	1	64	3.36842	63	0.984375	1	50	2.63158	40	0.8	0.00107975	gene:ENSOMYG00000044429	19140	gene:ENSOMYG00000044445	4857
1	84504201..84504400		15	1	13	0.866667	10	0.769231	1	11	0.733333	1	0.0909091	0.00129159	gene:ENSOMYG00000056088	0	gene:ENSOMYG00000044438	5992
1	84504401..84504600		13	1	9	0.692308	8	0.888889	1	7	0.538462	0	0	0.000699301	gene:ENSOMYG00000056088	0	gene:ENSOMYG00000044438	5792
1	84685001..84685200		12	1	27	2.25	23	0.851852	1	27	2.25	13	0.481481	0.00420608	gene:ENSOMYG00000044454	36482	gene:ENSOMYG00000060797	55444
1	84707601..84707800		4	1	6	1.5	6	1	1	6	1.5	1	0.166667	0.00757576	gene:ENSOMYG00000044454	59082	gene:ENSOMYG00000060797	32844
1	84728001..84728200		6	1	8	1.33333	6	0.75	1	10	1.66667	1	0.1	0.00904977	gene:ENSOMYG00000044454	79482	gene:ENSOMYG00000060797	12444
1	84747001..84747200		48	1	112	2.33333	103	0.919643	1	102	2.125	81	0.794118	0.00696316	gene:ENSOMYG00000060797	5351	gene:ENSOMYG00000048235	7105
1	84863601..84863800		8	1	14	1.75	12	0.857143	1	6	0.75	1	0.166667	0.00722394	gene:ENSOMYG00000044465	0	slc35f3b	138795
1	84912201..84912400		34	1	57	1.67647	53	0.929825	1	37	1.08824	26	0.702703	0.00428174	gene:ENSOMYG00000044465	20870	slc35f3b	90195
1	84972401..84972600		21	1	58	2.7619	57	0.982759	1	20	0.952381	14	0.7	0.000880275	gene:ENSOMYG00000044465	81070	slc35f3b	29995
1	85408001..85408200		15	1	31	2.06667	30	0.967742	1	36	2.4	3	0.0833333	1.57652e-14	col9a1b	58965	gene:ENSOMYG00000071883	8849
1	85472001..85472200		30	1	41	1.36667	22	0.536585	1	40	1.33333	10	0.25	0.00763423	gene:ENSOMYG00000071883	53040	gene:ENSOMYG00000050784	34318
1	85494601..85494800		5	1	8	1.6	8	1	1	7	1.4	2	0.285714	0.00699301	gene:ENSOMYG00000071883	75640	gene:ENSOMYG00000050784	11718
1	85599401..85599600		26	1	18	0.692308	16	0.888889	1	45	1.73077	14	0.311111	3.12208e-05	gene:ENSOMYG00000050784	89276	gene:ENSOMYG00000038604	2361
1	85608801..85609000		19	1	28	1.47368	14	0.5	1	34	1.78947	1	0.0294118	1.50603e-05	gene:ENSOMYG00000050784	98676	gene:ENSOMYG00000038604	0
1	85621801..85622000		4	1	13	3.25	11	0.846154	1	19	4.75	3	0.157895	0.000165079	gene:ENSOMYG00000050784	111676	gene:ENSOMYG00000038604	0
1	85676001..85676200		10	1	28	2.8	17	0.607143	1	10	1	0	0	0.00074612	gene:ENSOMYG00000077328	13218	gene:ENSOMYG00000076170	86151
1	85933801..85934000		4	1	7	1.75	7	1	1	4	1	0	0	0.0030303	gene:ENSOMYG00000036957	76670	adgrb3	0
1	86107601..86107800		26	1	19	0.730769	18	0.947368	1	52	2	22	0.423077	4.20634e-05	adgrb3	60468	gene:ENSOMYG00000064778	11112
1	86138801..86139000		20	1	26	1.3	25	0.961538	1	57	2.85	34	0.596491	0.000317485	gene:ENSOMYG00000064778	17671	mdh1ab	2268
1	86191801..86192000		18	1	70	3.88889	45	0.642857	1	42	2.33333	16	0.380952	0.00615185	ugp2b	0	gene:ENSOMYG00000000901	30529
1	86303401..86303600		10	1	24	2.4	23	0.958333	1	30	3	19	0.633333	0.0040744	peli1b	44142	abch1	197
1	86385401..86385600		2	1	1934	967	1899	0.981903	1	2040	1020	1968	0.964706	0.000516017	abch1	38535	abch1	0
1	86419201..86419400		6	1	7	1.16667	6	0.857143	1	6	1	0	0	0.00407925	LGALSL	9988	gene:ENSOMYG00000058334	8236
1	86557201..86557400		12	1	20	1.66667	18	0.9	1	11	0.916667	4	0.363636	0.00327653	gene:ENSOMYG00000000672	0	gene:ENSOMYG00000055964	62101
1	86862601..86862800		27	1	33	1.22222	31	0.939394	1	13	0.481481	7	0.538462	0.0036943	gene:ENSOMYG00000039580	79769	gene:ENSOMYG00000070137	0
1	86882201..86882400		4	1	15	3.75	14	0.933333	1	7	1.75	2	0.285714	0.0043156	gene:ENSOMYG00000039580	99369	gene:ENSOMYG00000070137	0
1	87257201..87257400		13	1	34	2.61538	29	0.852941	1	5	0.384615	1	0.2	0.00678411	gene:ENSOMYG00000039580	474369	gene:ENSOMYG00000070137	0
1	87828201..87828400		11	1	22	2	22	1	1	4	0.363636	1	0.25	0.00153846	b3gnt2b	20778	gene:ENSOMYG00000000191	0
1	87829801..87830000		26	1	57	2.19231	53	0.929825	1	19	0.730769	10	0.526316	0.000257436	b3gnt2b	22378	gene:ENSOMYG00000000191	0
1	87887801..87888000		12	1	19	1.58333	19	1	1	15	1.25	9	0.6	0.00372146	b3gnt2b	80378	gene:ENSOMYG00000000191	0
1	88073601..88073800		9	1	11	1.22222	8	0.727273	1	19	2.11111	3	0.157895	0.00310284	pex13	7793	REL	19095
1	88312401..88312600		20	1	59	2.95	54	0.915254	1	42	2.1	28	0.666667	0.001935	SPRED2	41051	MEIS1	297872
1	88422201..88422400		6	1	14	2.33333	11	0.785714	1	9	1.5	1	0.111111	0.00249024	SPRED2	150851	MEIS1	188072
1	88473601..88473800		4	1	15	3.75	13	0.866667	1	26	6.5	11	0.423077	0.00589801	SPRED2	202251	MEIS1	136672
1	88474201..88474400		21	1	111	5.28571	83	0.747748	1	116	5.52381	68	0.586207	0.00722666	SPRED2	202851	MEIS1	136072
1	88500601..88500800		14	1	45	3.21429	45	1	1	43	3.07143	36	0.837209	0.00507599	SPRED2	229251	MEIS1	109672
1	88505601..88505800		4	1	228	57	141	0.618421	1	207	51.75	103	0.497585	0.00732322	SPRED2	234251	MEIS1	104672
1	88587001..88587200		10	1	14	1.4	14	1	1	58	5.8	36	0.62069	0.00313845	SPRED2	315651	MEIS1	23272
1	88605401..88605600		16	1	15	0.9375	8	0.533333	1	16	1	1	0.0625	0.00535539	SPRED2	334051	MEIS1	4872
1	88611601..88611800		10	1	29	2.9	20	0.689655	1	29	2.9	8	0.275862	0.00173699	MEIS1	0	gene:ENSOMYG00000070624	368592
1	88612201..88612400		14	1	28	2	21	0.75	1	36	2.57143	14	0.388889	0.00396144	MEIS1	0	gene:ENSOMYG00000070624	367992
1	88613001..88613200		18	1	45	2.5	42	0.933333	1	31	1.72222	18	0.580645	0.000295759	MEIS1	0	gene:ENSOMYG00000070624	367192
1	88615201..88615400		16	1	26	1.625	23	0.884615	1	27	1.6875	15	0.555556	0.00836048	MEIS1	0	gene:ENSOMYG00000070624	364992
1	88617201..88617400		19	1	56	2.94737	52	0.928571	1	53	2.78947	34	0.641509	0.000216218	MEIS1	0	gene:ENSOMYG00000070624	362992
1	88747001..88747200		9	1	23	2.55556	15	0.652174	1	14	1.55556	2	0.142857	0.00302739	MEIS1	24421	gene:ENSOMYG00000070624	233192
1	88867601..88867800		6	1	16	2.66667	13	0.8125	1	13	2.16667	2	0.153846	0.000583506	MEIS1	145021	gene:ENSOMYG00000070624	112592
1	89066801..89067000		30	1	24	0.8	21	0.875	1	46	1.53333	25	0.543478	0.0046848	gene:ENSOMYG00000041655	45851	ghitm	156685
1	89093201..89093400		16	1	86	5.375	21	0.244186	1	53	3.3125	2	0.0377358	0.00080919	gene:ENSOMYG00000041655	72251	ghitm	130285
1	89098801..89099000		6	1	24	4	18	0.75	1	24	4	9	0.375	0.00946514	gene:ENSOMYG00000041655	77851	ghitm	124685
1	89131801..89132000		10	1	22	2.2	14	0.636364	1	19	1.9	1	0.0526316	9.847e-05	gene:ENSOMYG00000041655	110851	ghitm	91685
1	89351601..89351800		16	1	23	1.4375	21	0.913043	1	30	1.875	14	0.466667	0.000613346	gene:ENSOMYG00000060095	52074	gene:ENSOMYG00000044517	236501
1	89402801..89403000		8	1	15	1.875	12	0.8	1	9	1.125	2	0.222222	0.00884127	gene:ENSOMYG00000060095	103274	gene:ENSOMYG00000044517	185301
1	89418801..89419000		20	1	46	2.3	43	0.934783	1	62	3.1	46	0.741935	0.00758619	gene:ENSOMYG00000060095	119274	gene:ENSOMYG00000044517	169301
1	89433001..89433200		16	1	15	0.9375	14	0.933333	1	8	0.5	3	0.375	0.00859857	gene:ENSOMYG00000060095	133474	gene:ENSOMYG00000044517	155101
1	89637001..89637200		10	1	14	1.4	14	1	1	29	2.9	13	0.448276	0.000255914	gene:ENSOMYG00000044517	0	gene:ENSOMYG00000000370	161209
1	89690201..89690400		6	1	6	1	6	1	1	4	0.666667	0	0	0.0047619	gene:ENSOMYG00000044517	29823	gene:ENSOMYG00000000370	108009
1	89845601..89845800		12	1	53	4.41667	49	0.924528	1	45	3.75	31	0.688889	0.00281407	sec31b	1817	gene:ENSOMYG00000000947	14700
1	89899601..89899800		13	1	23	1.76923	8	0.347826	1	24	1.84615	0	0	0.00155924	dnajb12b	206	ddit4	1264
1	90091001..90091200		19	1	8	0.421053	8	1	1	21	1.10526	7	0.333333	0.00149925	SPOCK2	0	gene:ENSOMYG00000071742	18992
1	90342401..90342600		18	1	21	1.16667	16	0.761905	1	22	1.22222	8	0.363636	0.00953515	pald1a	24530	adamts14	9
1	90555801..90556000		19	1	32	1.68421	32	1	1	20	1.05263	14	0.7	0.00190387	gene:ENSOMYG00000058138	13533	polr3a	0
1	90565601..90565800		2	1	14	7	8	0.571429	1	18	9	2	0.111111	0.00769615	gene:ENSOMYG00000058138	23333	polr3a	0
1	90810001..90810200		11	1	11	1	8	0.727273	1	9	0.818182	1	0.111111	0.00916885	gene:ENSOMYG00000035261	12692	gene:ENSOMYG00000001005	66878
1	90869601..90869800		6	1	9	1.5	7	0.777778	1	14	2.33333	1	0.0714286	0.00104627	gene:ENSOMYG00000035261	72292	gene:ENSOMYG00000001005	7278
1	90897401..90897600		12	1	24	2	9	0.375	1	20	1.66667	0	0	0.00184433	gene:ENSOMYG00000001005	0	gene:ENSOMYG00000069386	14442
1	91051601..91051800		4	1	12	3	12	1	1	7	1.75	2	0.285714	0.00180599	dpysl4	68128	jakmip3	0
1	91322001..91322200		10	1	8	0.8	8	1	1	8	0.8	2	0.25	0.0034965	gene:ENSOMYG00000053642	54721	gene:ENSOMYG00000062613	0
1	91416801..91417000		8	1	47	5.875	21	0.446809	1	9	1.125	0	0	0.00931993	gene:ENSOMYG00000053642	149521	gene:ENSOMYG00000062613	0
1	91418201..91418400		6	1	31	5.16667	29	0.935484	1	30	5	18	0.6	0.00195788	gene:ENSOMYG00000053642	150921	gene:ENSOMYG00000062613	0
1	91424401..91424600		6	1	10	1.66667	7	0.7	1	10	1.66667	1	0.1	0.00988331	gene:ENSOMYG00000053642	157121	gene:ENSOMYG00000062613	0
1	91479001..91479200		11	1	11	1	11	1	1	4	0.363636	1	0.25	0.00879121	gene:ENSOMYG00000053642	211721	gene:ENSOMYG00000062613	0
1	91516201..91516400		6	1	8	1.33333	7	0.875	1	17	2.83333	4	0.235294	0.0044241	gene:ENSOMYG00000053642	248921	gene:ENSOMYG00000062613	0
1	91698401..91698600		22	1	52	2.36364	50	0.961538	1	75	3.40909	56	0.746667	0.000824673	gene:ENSOMYG00000051500	223924	glrx3	93175
1	91698601..91698800		18	1	33	1.83333	33	1	1	31	1.72222	21	0.677419	0.000292805	gene:ENSOMYG00000051500	224124	glrx3	92975
1	91752201..91752400		9	1	18	2	18	1	1	16	1.77778	10	0.625	0.00595433	gene:ENSOMYG00000051500	277724	glrx3	39375
1	91879201..91879400		17	1	25	1.47059	9	0.36	1	21	1.23529	0	0	0.00185436	ebf3a	0	gene:ENSOMYG00000064886	499915
1	91879801..91880000		10	1	14	1.4	9	0.642857	1	20	2	3	0.15	0.00452234	ebf3a	0	gene:ENSOMYG00000064886	499315
1	91942401..91942600		7	1	46	6.57143	45	0.978261	1	43	6.14286	33	0.767442	0.00257257	ebf3a	0	gene:ENSOMYG00000064886	436715
1	91957201..91957400		14	1	30	2.14286	25	0.833333	1	45	3.21429	19	0.422222	0.000351789	ebf3a	0	gene:ENSOMYG00000064886	421915
1	92160401..92160600		5	1	8	1.6	5	0.625	1	9	1.8	0	0	0.00904977	ebf3a	85927	gene:ENSOMYG00000064886	218715
1	92226001..92226200		10	1	17	1.7	16	0.941176	1	9	0.9	4	0.444444	0.00966859	ebf3a	151527	gene:ENSOMYG00000064886	153115
1	92275201..92275400		12	1	28	2.33333	26	0.928571	1	10	0.833333	4	0.4	0.00169282	ebf3a	200727	gene:ENSOMYG00000064886	103915
1	92300201..92300400		22	1	69	3.13636	66	0.956522	1	23	1.04545	17	0.73913	0.00678995	ebf3a	225727	gene:ENSOMYG00000064886	78915
1	92311201..92311400		5	1	6	1.2	5	0.833333	1	6	1.2	0	0	0.00757576	ebf3a	236727	gene:ENSOMYG00000064886	67915
1	92338801..92339000		9	1	14	1.55556	12	0.857143	1	4	0.444444	0	0	0.00490196	ebf3a	264327	gene:ENSOMYG00000064886	40315
1	92468601..92468800		12	1	14	1.16667	13	0.928571	1	23	1.91667	8	0.347826	0.000552165	gene:ENSOMYG00000064886	85644	gene:ENSOMYG00000038499	398803
1	92523401..92523600		8	1	4	0.5	4	1	1	11	1.375	0	0	0.000732601	gene:ENSOMYG00000064886	140444	gene:ENSOMYG00000038499	344003
1	92705201..92705400		13	1	42	3.23077	9	0.214286	1	39	3	0	0	0.00170913	gene:ENSOMYG00000064886	322244	gene:ENSOMYG00000038499	162203
1	92706601..92706800		12	1	18	1.5	16	0.888889	1	13	1.08333	5	0.384615	0.00473634	gene:ENSOMYG00000064886	323644	gene:ENSOMYG00000038499	160803
1	92706801..92707000		8	1	17	2.125	11	0.647059	1	6	0.75	0	0	0.00915332	gene:ENSOMYG00000064886	323844	gene:ENSOMYG00000038499	160603
1	92924401..92924600		5	1	6	1.2	6	1	1	5	1	0	0	0.0021645	gene:ENSOMYG00000064886	541444	gene:ENSOMYG00000038499	0
1	92924601..92924800		11	1	10	0.909091	9	0.9	1	19	1.72727	3	0.157895	0.000190015	gene:ENSOMYG00000064886	541644	gene:ENSOMYG00000038499	0
1	92954601..92954800		33	1	201	6.09091	186	0.925373	1	171	5.18182	144	0.842105	0.00899057	gene:ENSOMYG00000063738	9700	gene:ENSOMYG00000072300	13655
1	92966001..92966200		14	1	78	5.57143	67	0.858974	1	62	4.42857	41	0.66129	0.00517871	gene:ENSOMYG00000063738	21100	gene:ENSOMYG00000072300	2255
1	93216601..93216800		30	1	38	1.26667	32	0.842105	1	14	0.466667	6	0.428571	0.00529814	foxi1	98401	dock1	0
1	93233801..93234000		7	1	10	1.42857	9	0.9	1	10	1.42857	2	0.2	0.00273875	foxi1	115601	dock1	0
1	93236601..93236800		11	1	6	0.545455	6	1	1	16	1.45455	5	0.3125	0.00619195	foxi1	118401	dock1	0
1	93364601..93364800		8	1	35	4.375	9	0.257143	1	24	3	0	0	0.00561908	foxi1	246401	dock1	0
1	93780801..93781000		37	1	58	1.56757	46	0.793103	1	73	1.97297	38	0.520548	0.0010041	gene:ENSOMYG00000052817	10643	ADAM12	956
1	93797601..93797800		35	1	18	0.514286	18	1	1	17	0.485714	0	0	2.20382e-10	ADAM12	0	gene:ENSOMYG00000069654	60478
1	93832001..93832200		24	1	23	0.958333	12	0.521739	1	39	1.625	7	0.179487	0.0058481	ADAM12	0	gene:ENSOMYG00000069654	26078
1	94344601..94344800		6	1	23	3.83333	20	0.869565	1	31	5.16667	13	0.419355	0.000774433	IKZF5	0	gene:ENSOMYG00000001087	0
1	94403201..94403400		14	1	57	4.07143	41	0.719298	1	21	1.5	8	0.380952	0.00703817	gene:ENSOMYG00000001087	33220	gene:ENSOMYG00000058098	0
1	94685601..94685800		6	1	18	3	18	1	1	5	0.833333	2	0.4	0.00564653	gene:ENSOMYG00000070737	0	gene:ENSOMYG00000052284	173456
1	94724801..94725000		10	1	26	2.6	22	0.846154	1	11	1.1	4	0.363636	0.00629323	gene:ENSOMYG00000070737	8694	gene:ENSOMYG00000052284	134256
1	94771801..94772000		6	1	12	2	9	0.75	1	9	1.5	1	0.111111	0.0058007	gene:ENSOMYG00000070737	55694	gene:ENSOMYG00000052284	87256
1	95136401..95136600		12	1	19	1.58333	19	1	1	18	1.5	12	0.666667	0.00798526	gene:ENSOMYG00000052284	0	chrm3b	246636
1	95434801..95435000		3	1	9	3	9	1	1	5	1.66667	0	0	0.0004995	chrm3b	0	FMN2	50563
1	95471401..95471600		15	1	11	0.733333	11	1	1	12	0.8	5	0.416667	0.00323058	chrm3b	0	FMN2	13963
1	95513001..95513200		18	1	10	0.555556	9	0.9	1	13	0.722222	4	0.307692	0.00649963	FMN2	0	grem2b	124887
1	95673801..95674000		30	1	46	1.53333	45	0.978261	1	40	1.33333	29	0.725	0.000732034	gene:ENSOMYG00000063842	24401	rgs7b	19624
2	106401..106600		22	1	35	1.59091	31	0.885714	1	4	0.181818	0	0	0.000851053			gene:ENSOMYG00000068912	42799
2	115801..116000		16	1	110	6.875	93	0.845455	1	81	5.0625	56	0.691358	0.00926214			gene:ENSOMYG00000068912	33399
2	356001..356200		10	1	45	4.5	43	0.955556	1	64	6.4	49	0.765625	0.00555488	gene:ENSOMYG00000050756	140943	gene:ENSOMYG00000065558	42422
2	494601..494800		10	1	35	3.5	31	0.885714	1	38	3.8	23	0.605263	0.00611844	gene:ENSOMYG00000065558	94421	gene:ENSOMYG00000061401	178081
2	528601..528800		11	1	20	1.81818	14	0.7	1	23	2.09091	2	0.0869565	3.83424e-05	gene:ENSOMYG00000065558	128421	gene:ENSOMYG00000061401	144081
2	543401..543600		19	1	166	8.73684	139	0.837349	1	142	7.47368	102	0.71831	0.00854425	gene:ENSOMYG00000065558	143221	gene:ENSOMYG00000061401	129281
2	647601..647800		12	1	26	2.16667	25	0.961538	1	8	0.666667	4	0.5	0.00674199	gene:ENSOMYG00000065558	247421	gene:ENSOMYG00000061401	25081
2	662801..663000		6	1	12	2	12	1	1	7	1.16667	2	0.285714	0.00180599	gene:ENSOMYG00000065558	262621	gene:ENSOMYG00000061401	9881
2	684601..684800		8	1	19	2.375	18	0.947368	1	9	1.125	4	0.444444	0.00657748	gene:ENSOMYG00000061401	10106	gene:ENSOMYG00000073353	30496
2	720401..720600		16	1	172	10.75	93	0.540698	1	146	9.125	55	0.376712	0.00243479	gene:ENSOMYG00000073353	0	gene:ENSOMYG00000039258	9526
2	739801..740000		9	1	10	1.11111	10	1	1	5	0.555556	1	0.2	0.003663	gene:ENSOMYG00000073353	17503	gene:ENSOMYG00000039258	0
2	740001..740200		8	1	9	1.125	9	1	1	4	0.5	0	0	0.0013986	gene:ENSOMYG00000073353	17703	gene:ENSOMYG00000039258	0
2	854601..854800		10	1	31	3.1	28	0.903226	1	31	3.1	18	0.580645	0.00387805	eomesb	41410	gene:ENSOMYG00000030568	4972
2	860401..860600		12	1	23	1.91667	10	0.434783	1	20	1.66667	0	0	0.000596696	gene:ENSOMYG00000030568	0	azi2	19660
2	1111201..1111400		4	1	8	2	8	1	1	4	1	0	0	0.0020202	gene:ENSOMYG00000067684	10503	gene:ENSOMYG00000029084	110777
2	1351201..1351400		13	1	26	2	23	0.884615	1	22	1.69231	9	0.409091	0.00062165	gene:ENSOMYG00000071509	9417	gene:ENSOMYG00000060674	41764
2	1363201..1363400		7	1	37	5.28571	30	0.810811	1	16	2.28571	6	0.375	0.00289185	gene:ENSOMYG00000071509	21417	gene:ENSOMYG00000060674	29764
2	1382801..1383000		10	1	36	3.6	33	0.916667	1	24	2.4	15	0.625	0.00762044	gene:ENSOMYG00000071509	41017	gene:ENSOMYG00000060674	10164
2	1392201..1392400		26	1	57	2.19231	22	0.385965	1	60	2.30769	8	0.133333	0.00160771	gene:ENSOMYG00000071509	50417	gene:ENSOMYG00000060674	764
2	1483201..1483400		8	1	10	1.25	10	1	1	11	1.375	5	0.454545	0.00851393	stt3b	0	osbpl10b	90096
2	1649601..1649800		2	1	19	9.5	9	0.473684	1	11	5.5	0	0	0.00645677	stt3b	85229	osbpl10b	0
2	1710201..1710400		22	1	39	1.77273	37	0.948718	1	15	0.681818	9	0.6	0.00381186	TMEM42	2525	zdhhc3a	0
2	1732201..1732400		12	1	15	1.25	7	0.466667	1	37	3.08333	3	0.0810811	0.00344335	zdhhc3a	354	gene:ENSOMYG00000060297	13091
2	1843801..1844000		8	1	27	3.375	24	0.888889	1	34	4.25	17	0.5	0.00122676	gene:ENSOMYG00000054038	0	DCDC2	21808
2	1984001..1984200		12	1	67	5.58333	66	0.985075	1	86	7.16667	72	0.837209	0.00146921	nrsn1	61680	gene:ENSOMYG00000039469	132331
2	1992801..1993000		4	1	12	3	12	1	1	15	3.75	8	0.533333	0.00724638	nrsn1	70480	gene:ENSOMYG00000039469	123531
2	1998201..1998400		13	1	20	1.53846	14	0.7	1	9	0.692308	1	0.111111	0.00469765	nrsn1	75880	gene:ENSOMYG00000039469	118131
2	2090201..2090400		14	1	18	1.28571	14	0.777778	1	38	2.71429	15	0.394737	0.00759802	nrsn1	167880	gene:ENSOMYG00000039469	26131
2	2134801..2135000		6	1	14	2.33333	14	1	1	18	3	11	0.611111	0.00945495	gene:ENSOMYG00000039469	15669	gene:ENSOMYG00000058936	43569
2	2281001..2281200		17	1	40	2.35294	38	0.95	1	30	1.76471	11	0.366667	1.13702e-07	gene:ENSOMYG00000058936	101627	gene:ENSOMYG00000069226	9730
2	2281201..2281400		4	1	15	3.75	15	1	1	6	1.5	1	0.166667	0.000294855	gene:ENSOMYG00000058936	101827	gene:ENSOMYG00000069226	9530
2	2335001..2335200		10	1	31	3.1	11	0.354839	1	37	3.7	3	0.0810811	0.00616538	gene:ENSOMYG00000069226	33170	gene:ENSOMYG00000050554	8317
2	2430601..2430800		8	1	28	3.5	19	0.678571	1	52	6.5	15	0.288462	0.000846366	gene:ENSOMYG00000048567	30416	sox4b	17279
2	2437801..2438000		13	1	35	2.69231	18	0.514286	1	21	1.61538	1	0.047619	0.000233951	gene:ENSOMYG00000048567	37616	sox4b	10079
2	2439601..2439800		14	1	6	0.428571	6	1	1	28	2	11	0.392857	0.00920214	gene:ENSOMYG00000048567	39416	sox4b	8279
2	2440001..2440200		20	1	56	2.8	21	0.375	1	61	3.05	10	0.163934	0.00854001	gene:ENSOMYG00000048567	39816	sox4b	7879
2	2452601..2452800		22	1	38	1.72727	13	0.342105	1	78	3.54545	6	0.0769231	0.000558263	sox4b	3387	gene:ENSOMYG00000025074	59644
2	2705801..2706000		22	1	287	13.0455	234	0.815331	1	207	9.40909	149	0.719807	0.00840972	gene:ENSOMYG00000028882	165094	CDKAL1	0
2	2753401..2753600		9	1	9	1	9	1	1	20	2.22222	8	0.4	0.00242736	gene:ENSOMYG00000028882	212694	CDKAL1	0
2	2767201..2767400		9	1	14	1.55556	7	0.5	1	24	2.66667	0	0	0.000271944	gene:ENSOMYG00000028882	226494	CDKAL1	0
2	2822401..2822600		4	1	29	7.25	24	0.827586	1	15	3.75	4	0.266667	0.000415865	gene:ENSOMYG00000028882	281694	CDKAL1	0
2	2837801..2838000		8	1	22	2.75	9	0.409091	1	18	2.25	0	0	0.00181913	gene:ENSOMYG00000028882	297094	CDKAL1	0
2	2878801..2879000		2	1	6	3	6	1	1	7	3.5	1	0.142857	0.00407925	gene:ENSOMYG00000028882	338094	CDKAL1	0
2	2899801..2900000		24	1	46	1.91667	30	0.652174	1	59	2.45833	20	0.338983	0.00131202	gene:ENSOMYG00000028882	359094	CDKAL1	0
2	2925801..2926000		4	1	25	6.25	13	0.52	1	17	4.25	2	0.117647	0.00796864	gene:ENSOMYG00000028882	385094	CDKAL1	0
2	2985001..2985200		18	1	32	1.77778	29	0.90625	1	32	1.77778	20	0.625	0.00819891	gene:ENSOMYG00000028882	444294	CDKAL1	0
2	3053201..3053400		35	1	9	0.257143	9	1	1	65	1.85714	7	0.107692	1.03507e-07	gene:ENSOMYG00000028882	512494	CDKAL1	0
2	3188401..3188600		12	1	63	5.25	59	0.936508	1	57	4.75	38	0.666667	0.000160548	gene:ENSOMYG00000028882	647694	CDKAL1	0
2	3337001..3337200		14	1	34	2.42857	31	0.911765	1	13	0.928571	7	0.538462	0.00827483	gene:ENSOMYG00000028882	796294	CDKAL1	0
2	3352801..3353000		2	1	7	3.5	7	1	1	3	1.5	0	0	0.00833333	gene:ENSOMYG00000028882	812094	CDKAL1	0
2	3414801..3415000		12	1	71	5.91667	63	0.887324	1	94	7.83333	61	0.648936	0.000310295	MBOAT1	0	gene:ENSOMYG00000069638	32399
2	3706001..3706200		27	1	74	2.74074	14	0.189189	1	73	2.7037	2	0.0273973	0.00137331	gene:ENSOMYG00000065426	5145	gene:ENSOMYG00000062944	14733
2	3822601..3822800		14	1	14	1	12	0.857143	1	18	1.28571	6	0.333333	0.00384429	gene:ENSOMYG00000065426	121745	gene:ENSOMYG00000062944	0
2	3863201..3863400		10	1	24	2.4	7	0.291667	1	23	2.3	0	0	0.00550319	gene:ENSOMYG00000065426	162345	gene:ENSOMYG00000062944	0
2	3879201..3879400		1	1	7	7	7	1	1	3	3	0	0	0.00833333	gene:ENSOMYG00000065426	178345	gene:ENSOMYG00000062944	0
2	3909001..3909200		8	1	12	1.5	11	0.916667	1	17	2.125	6	0.352941	0.00298097	gene:ENSOMYG00000065426	208145	gene:ENSOMYG00000062944	0
2	3914401..3914600		3	1	12	4	11	0.916667	1	7	2.33333	2	0.285714	0.00954592	gene:ENSOMYG00000065426	213545	gene:ENSOMYG00000062944	0
2	3999401..3999600		24	1	102	4.25	73	0.715686	1	20	0.833333	7	0.35	0.00235941	TNFRSF11B	11706	gene:ENSOMYG00000068866	4765
2	4015201..4015400		10	1	15	1.5	11	0.733333	1	11	1.1	2	0.181818	0.00770965	gene:ENSOMYG00000068866	6289	gene:ENSOMYG00000051749	8704
2	4019201..4019400		7	1	16	2.28571	9	0.5625	1	9	1.28571	0	0	0.00559968	gene:ENSOMYG00000068866	10289	gene:ENSOMYG00000051749	4704
2	4019601..4019800		14	1	39	2.78571	29	0.74359	1	29	2.07143	11	0.37931	0.00270097	gene:ENSOMYG00000068866	10689	gene:ENSOMYG00000051749	4304
2	4038401..4038600		8	1	34	4.25	27	0.794118	1	28	3.5	12	0.428571	0.00329314	gene:ENSOMYG00000051749	13285	COLEC10	11947
2	4071601..4071800		16	1	15	0.9375	14	0.933333	1	32	2	17	0.53125	0.00604492	mal2	0	CCN3	40634
2	4104001..4104200		2	1	8	4	8	1	1	10	5	3	0.3	0.00377074	mal2	0	CCN3	8234
2	4112001..4112200		8	1	30	3.75	13	0.433333	1	26	3.25	0	0	6.33679e-05	mal2	6705	CCN3	234
2	4173201..4173400		18	1	34	1.88889	30	0.882353	1	31	1.72222	17	0.548387	0.00286573	enpp2	6579	taf2	0
2	4205201..4205400		12	1	45	3.75	40	0.888889	1	13	1.08333	5	0.384615	0.000533363	enpp2	38579	taf2	0
2	4211001..4211200		14	1	28	2	26	0.928571	1	39	2.78571	23	0.589744	0.00168136	enpp2	44379	taf2	0
2	4403601..4403800		10	1	27	2.7	27	1	1	42	4.2	31	0.738095	0.00234704	col14a1a	0	gene:ENSOMYG00000050512	4159
2	4539201..4539400		9	1	12	1.33333	12	1	1	4	0.444444	1	0.25	0.00714286	gene:ENSOMYG00000050512	129330	mrpl13	36037
2	4540201..4540400		19	1	24	1.26316	19	0.791667	1	21	1.10526	4	0.190476	6.53312e-05	gene:ENSOMYG00000050512	130330	mrpl13	35037
2	4540401..4540600		33	1	12	0.363636	12	1	1	41	1.24242	1	0.0243902	4.87287e-11	gene:ENSOMYG00000050512	130530	mrpl13	34837
2	4629601..4629800		6	1	15	2.5	10	0.666667	1	19	3.16667	3	0.157895	0.00339669	mtbp	0	gene:ENSOMYG00000061955	12489
2	4663201..4663400		2	1	13	6.5	12	0.923077	1	6	3	1	0.166667	0.00291169	gene:ENSOMYG00000061955	19897	sntb1	0
2	4705801..4706000		10	1	19	1.9	17	0.894737	1	38	3.8	19	0.5	0.0031471	gene:ENSOMYG00000061955	62497	sntb1	0
2	4752801..4753000		12	1	11	0.916667	7	0.636364	1	21	1.75	3	0.142857	0.00735854	sntb1	13178	has2	56848
2	4753001..4753200		25	1	56	2.24	44	0.785714	1	73	2.92	40	0.547945	0.00398774	sntb1	13378	has2	56648
2	4760401..4760600		9	1	34	3.77778	31	0.911765	1	9	1	4	0.444444	0.00553306	sntb1	20778	has2	49248
2	4818201..4818400		8	1	29	3.625	17	0.586207	1	18	2.25	3	0.166667	0.00491791	sntb1	78578	has2	0
2	4905601..4905800		10	1	20	2	20	1	1	32	3.2	23	0.71875	0.00762387	has2	64686	gene:ENSOMYG00000071156	206061
2	5008001..5008200		9	1	12	1.33333	11	0.916667	1	3	0.333333	0	0	0.00879121	has2	167086	gene:ENSOMYG00000071156	103661
2	5072601..5072800		26	1	53	2.03846	38	0.716981	1	26	1	9	0.346154	0.00181843	has2	231686	gene:ENSOMYG00000071156	39061
2	5127601..5127800		12	1	55	4.58333	55	1	1	43	3.58333	27	0.627907	2.79783e-07	gene:ENSOMYG00000071156	14608	TBC1D31	45247
2	5210001..5210200		25	1	55	2.2	30	0.545455	1	74	2.96	14	0.189189	2.58126e-05	DERL1	14593	FAM83A	18074
2	5238001..5238200		14	1	33	2.35714	18	0.545455	1	40	2.85714	8	0.2	0.00227449	C8orf76	19	ZHX1	4709
2	5250401..5250600		14	1	34	2.42857	34	1	1	61	4.35714	50	0.819672	0.00535444	ZHX1	4302	atad2	0
2	5250601..5250800		6	1	21	3.5	20	0.952381	1	9	1.5	3	0.333333	0.000884173	ZHX1	4502	atad2	0
2	5266001..5266200		13	1	23	1.76923	20	0.869565	1	24	1.84615	11	0.458333	0.00329136	atad2	3953	gene:ENSOMYG00000025729	1940
2	5266601..5266800		12	1	20	1.66667	18	0.9	1	15	1.25	6	0.4	0.00242644	atad2	4553	gene:ENSOMYG00000025729	1340
2	5266801..5267000		19	1	45	2.36842	33	0.733333	1	49	2.57895	19	0.387755	0.000712375	atad2	4753	gene:ENSOMYG00000025729	1140
2	5417801..5418000		25	1	99	3.96	86	0.868687	1	92	3.68	65	0.706522	0.00484624	tg	0	SLA	3689
2	5504201..5504400		11	1	20	1.81818	20	1	1	12	1.09091	2	0.166667	1.02306e-06	ndrg1b	31367	ptp4a3b	7524
2	5575801..5576000		10	1	11	1.1	4	0.363636	1	22	2.2	0	0	0.00806452	dync1i1	3835	zfat	394
2	5594401..5594600		22	1	57	2.59091	5	0.0877193	1	89	4.04545	0	0	0.00811685	zfat	2917	rbfa	0
2	5632201..5632400		16	1	81	5.0625	57	0.703704	1	66	4.125	33	0.5	0.00932127	zgc:136493	20950	jarid2a	22442
2	5765401..5765600		18	1	82	4.55556	65	0.792683	1	35	1.94444	19	0.542857	0.00654659	jarid2a	11864	dtnbp1a	0
2	5874401..5874600		14	1	48	3.42857	20	0.416667	1	31	2.21429	4	0.129032	0.00564088	atxn1b	10067	gene:ENSOMYG00000075730	6525
2	5934601..5934800		11	1	12	1.09091	12	1	1	11	1	5	0.454545	0.00457666	gene:ENSOMYG00000049993	9238	gene:ENSOMYG00000026493	19462
2	6001401..6001600		26	1	86	3.30769	80	0.930233	1	34	1.30769	23	0.676471	0.000819978	rbm12b	13666	setd2	3421
2	6067601..6067800		18	1	67	3.72222	58	0.865672	1	64	3.55556	43	0.671875	0.00719753	nradd	3423	nbeal2	21304
2	6068601..6068800		2	1	8	4	8	1	1	5	2.5	1	0.2	0.00699301	nradd	4423	nbeal2	20304
2	6162001..6162200		22	1	67	3.04545	64	0.955224	1	74	3.36364	57	0.77027	0.00132268	nradd	97823	nbeal2	0
2	6162401..6162600		14	1	33	2.35714	28	0.848485	1	36	2.57143	20	0.555556	0.00793354	nradd	98223	nbeal2	0
2	6211001..6211200		12	1	26	2.16667	15	0.576923	1	16	1.33333	2	0.125	0.00398666	gene:ENSOMYG00000048052	78959	ccdc12	20168
2	6219401..6219600		12	1	53	4.41667	38	0.716981	1	62	5.16667	26	0.419355	0.00118828	gene:ENSOMYG00000048052	87359	ccdc12	11768
2	6255801..6256000		23	1	74	3.21739	70	0.945946	1	65	2.82609	51	0.784615	0.00460878	ccdc12	5758	si:ch211-257p13.3	0
2	6342001..6342200		8	1	24	3	14	0.583333	1	44	5.5	8	0.181818	0.00100576	TPPP	7787	gene:ENSOMYG00000051945	3474
2	6403801..6404000		4	1	7	1.75	7	1	1	10	2.5	1	0.1	0.000411353	trip13	14548	gene:ENSOMYG00000065165	75383
2	6459601..6459800		10	1	34	3.4	29	0.852941	1	22	2.2	10	0.454545	0.00209202	trip13	70348	gene:ENSOMYG00000065165	19583
2	6498201..6498400		10	1	23	2.3	23	1	1	27	2.7	16	0.592593	0.000349039	nkd2a	0	si:ch211-269k10.2	94401
2	6500801..6501000		7	1	24	3.42857	9	0.375	1	15	2.14286	0	0	0.00616994	nkd2a	1088	si:ch211-269k10.2	91801
2	6576601..6576800		8	1	23	2.875	18	0.782609	1	30	3.75	12	0.4	0.0055359	nkd2a	76888	si:ch211-269k10.2	16001
2	6594201..6594400		10	1	14	1.4	13	0.928571	1	9	0.9	3	0.333333	0.00494377	si:ch211-269k10.2	0	si:ch211-269k10.5	51434
2	6683601..6683800		14	1	40	2.85714	37	0.925	1	30	2.14286	17	0.566667	0.000525387	ptdss1a	921	gene:ENSOMYG00000028715	2851
2	6946201..6946400		6	1	22	3.66667	20	0.909091	1	13	2.16667	6	0.461538	0.00602521	NPY	3422	mpp6a	9898
2	6988201..6988400		17	1	134	7.88235	108	0.80597	1	167	9.82353	112	0.670659	0.00586679	mpp6a	0	gsdmeb	8932
2	7141401..7141600		5	1	39	7.8	35	0.897436	1	35	7	22	0.628571	0.00632753	gene:ENSOMYG00000002681	62472	osbpl3b	0
2	7400401..7400600		6	1	21	3.5	8	0.380952	1	24	4	0	0	0.000944036	gene:ENSOMYG00000053803	23084	skap2	5539
2	7439001..7439200		13	1	18	1.38462	16	0.888889	1	38	2.92308	20	0.526316	0.00739196	hoxa2b	1804	hoxa9b	11509
2	7459601..7459800		12	1	30	2.5	17	0.566667	1	19	1.58333	2	0.105263	0.00117639	gene:ENSOMYG00000028157	1577	hoxa11b	2385
2	7476001..7476200		16	1	14	0.875	10	0.714286	1	45	2.8125	10	0.222222	0.00126539	hoxa13b	768	hibadhb	6212
2	7482801..7483000		18	1	72	4	71	0.986111	1	34	1.88889	24	0.705882	3.49911e-05	hoxa13b	7568	hibadhb	0
2	7567001..7567200		9	1	39	4.33333	33	0.846154	1	33	3.66667	16	0.484848	0.00114968	tax1bp1b	36127	jazf1b	0
2	7591601..7591800		18	1	50	2.77778	18	0.36	1	61	3.38889	5	0.0819672	0.000340251	tax1bp1b	60727	jazf1b	0
2	7670601..7670800		16	1	20	1.25	14	0.7	1	30	1.875	6	0.2	0.00053813	creb5b	0	cpvl	44526
2	7676401..7676600		22	1	49	2.22727	24	0.489796	1	50	2.27273	9	0.18	0.00100787	creb5b	0	cpvl	38726
2	7683601..7683800		22	1	71	3.22727	56	0.788732	1	46	2.09091	20	0.434783	0.000100397	creb5b	0	cpvl	31526
2	7808401..7808600		9	1	21	2.33333	20	0.952381	1	6	0.666667	2	0.333333	0.00397622	si:dkeyp-86h10.3	0	gene:ENSOMYG00000000983	4522
2	7832001..7832200		12	1	42	3.5	33	0.785714	1	33	2.75	14	0.424242	0.00140933	plekha8	0	hacl1	29435
2	7893001..7893200		30	1	27	0.9	27	1	1	88	2.93333	71	0.806818	0.0070286	gene:ENSOMYG00000048461	0	gene:ENSOMYG00000052871	19998
2	7951401..7951600		16	1	29	1.8125	27	0.931034	1	16	1	9	0.5625	0.00567538	gene:ENSOMYG00000052871	36704	gene:ENSOMYG00000070573	0
2	8317601..8317800		11	1	21	1.90909	18	0.857143	1	9	0.818182	3	0.333333	0.00835037	hdac9b	0	twist1b	75985
2	8390801..8391000		18	1	18	1	12	0.666667	1	29	1.61111	4	0.137931	0.000314979	hdac9b	62022	twist1b	2785
2	8438001..8438200		11	1	15	1.36364	15	1	1	16	1.45455	7	0.4375	0.000567458	gene:ENSOMYG00000060436	8353	macc1	26216
2	8621601..8621800		7	1	10	1.42857	6	0.6	1	14	2	0	0	0.00156022	sp8b	8594	gene:ENSOMYG00000072543	18480
2	8776401..8776600		5	1	9	1.8	9	1	1	8	1.6	3	0.375	0.00904977	gene:ENSOMYG00000063603	38848	si:ch211-254p10.2	0
2	8794201..8794400		14	1	26	1.85714	25	0.961538	1	15	1.07143	8	0.533333	0.0018184	si:ch211-254p10.2	14067	slc6a19b	0
2	8871601..8871800		8	1	17	2.125	17	1	1	12	1.5	6	0.5	0.00194518	gene:ENSOMYG00000071819	0	rxrbb	204769
2	8877601..8877800		10	1	5	0.5	5	1	1	5	0.5	0	0	0.00396825	gene:ENSOMYG00000071819	0	rxrbb	198769
2	8896001..8896200		15	1	22	1.46667	15	0.681818	1	31	2.06667	6	0.193548	0.000437465	gene:ENSOMYG00000071819	0	rxrbb	180369
2	8996001..8996200		10	1	17	1.7	6	0.352941	1	26	2.6	0	0	0.00203003	gene:ENSOMYG00000071819	0	rxrbb	80369
2	9028401..9028600		2	1	12	6	12	1	1	7	3.5	3	0.428571	0.00902993	gene:ENSOMYG00000071819	0	rxrbb	47969
2	9594001..9594200		4	1	17	4.25	16	0.941176	1	8	2	3	0.375	0.0055336	gene:ENSOMYG00000024235	41676	dgat1b	107605
2	9708801..9709000		4	1	11	2.75	9	0.818182	1	7	1.75	1	0.142857	0.00904977	dgat1b	0	gpr20	47105
2	9991401..9991600		11	1	11	1	11	1	1	11	1	4	0.363636	0.00193498	gene:ENSOMYG00000027032	78607	gene:ENSOMYG00000045229	9732
2	10053801..10054000		26	1	47	1.80769	44	0.93617	1	29	1.11538	19	0.655172	0.00238792	gene:ENSOMYG00000045238	0	gene:ENSOMYG00000073451	39985
2	10090201..10090400		10	1	15	1.5	12	0.8	1	13	1.3	3	0.230769	0.00369947	gene:ENSOMYG00000045238	15286	gene:ENSOMYG00000073451	3585
2	10152601..10152800		22	1	21	0.954545	14	0.666667	1	23	1.04545	0	0	1.01152e-06	gene:ENSOMYG00000059001	899	gene:ENSOMYG00000026140	32945
2	10153401..10153600		28	1	57	2.03571	39	0.684211	1	39	1.39286	12	0.307692	0.000278726	gene:ENSOMYG00000059001	1699	gene:ENSOMYG00000026140	32145
2	10153601..10153800		32	1	69	2.15625	54	0.782609	1	68	2.125	38	0.558824	0.00439507	gene:ENSOMYG00000059001	1899	gene:ENSOMYG00000026140	31945
2	10153801..10154000		22	1	35	1.59091	19	0.542857	1	43	1.95455	8	0.186047	0.00105755	gene:ENSOMYG00000059001	2099	gene:ENSOMYG00000026140	31745
2	10233801..10234000		18	1	46	2.55556	24	0.521739	1	47	2.61111	7	0.148936	0.000129789	gene:ENSOMYG00000026140	0	cmtm8b	28294
2	10247401..10247600		6	1	12	2	12	1	1	19	3.16667	11	0.578947	0.00958102	gene:ENSOMYG00000026140	0	cmtm8b	14694
2	10595201..10595400		8	1	10	1.25	7	0.7	1	11	1.375	0	0	0.00103199	ctnnb1	192555	ULK4	0
2	10892401..10892600		6	1	6	1	6	1	1	9	1.5	0	0	0.0001998	gene:ENSOMYG00000040544	66713	gene:ENSOMYG00000009897	0
2	10944601..10944800		8	1	29	3.625	16	0.551724	1	26	3.25	2	0.0769231	0.000162685	gene:ENSOMYG00000040544	118913	gene:ENSOMYG00000009897	0
2	10944801..10945000		18	1	68	3.77778	20	0.294118	1	85	4.72222	7	0.0823529	0.000646717	gene:ENSOMYG00000040544	119113	gene:ENSOMYG00000009897	0
2	11087201..11087400		7	1	27	3.85714	27	1	1	19	2.71429	14	0.736842	0.00848292	gene:ENSOMYG00000054998	0	gene:ENSOMYG00000074908	78804
2	11239601..11239800		3	1	11	3.66667	9	0.818182	1	14	4.66667	2	0.142857	0.00115763	fbxo32	0	prelid3a	10585
2	11309001..11309200		26	1	81	3.11538	27	0.333333	1	98	3.76923	4	0.0408163	1.70398e-07	gene:ENSOMYG00000047968	0	si:ch211-151o1.4	19400
2	11324201..11324400		20	1	28	1.4	26	0.928571	1	38	1.9	24	0.631579	0.00480527	gene:ENSOMYG00000047968	2662	si:ch211-151o1.4	4200
2	11441001..11441200		18	1	42	2.33333	40	0.952381	1	71	3.94444	55	0.774648	0.00955253	RGS22	0	VPS13B	30875
2	11566401..11566600		16	1	78	4.875	57	0.730769	1	66	4.125	25	0.378788	1.95492e-05	RGS22	116246	VPS13B	0
2	11634601..11634800		11	1	8	0.727273	8	1	1	5	0.454545	0	0	0.000777001	RGS22	184446	VPS13B	0
2	11724201..11724400		8	1	21	2.625	19	0.904762	1	12	1.5	5	0.416667	0.00458772	RGS22	274046	VPS13B	0
2	11745801..11746000		10	1	11	1.1	10	0.909091	1	13	1.3	3	0.230769	0.00129159	RGS22	295646	VPS13B	0
2	11763001..11763200		20	1	22	1.1	22	1	1	55	2.75	41	0.745455	0.0051829	RGS22	312846	VPS13B	0
2	11781001..11781200		12	1	58	4.83333	52	0.896552	1	59	4.91667	32	0.542373	1.62351e-05	RGS22	330846	VPS13B	0
2	11874401..11874600		6	1	28	4.66667	28	1	1	20	3.33333	15	0.75	0.00905447	RGS22	424246	VPS13B	0
2	11906401..11906600		22	1	69	3.13636	62	0.898551	1	80	3.63636	56	0.7	0.00231325	RGS22	456246	VPS13B	0
2	11947201..11947400		16	1	31	1.9375	28	0.903226	1	19	1.1875	8	0.421053	0.000388149	RGS22	497046	VPS13B	0
2	11992001..11992200		2	1	11	5.5	11	1	1	15	7.5	7	0.466667	0.00411899	RGS22	541846	VPS13B	0
2	12006401..12006600		16	1	65	4.0625	34	0.523077	1	75	4.6875	23	0.306667	0.00752417	RGS22	556246	VPS13B	0
2	12015001..12015200		10	1	28	2.8	10	0.357143	1	21	2.1	0	0	0.00159691	RGS22	564846	VPS13B	0
2	12218001..12218200		10	1	25	2.5	11	0.44	1	11	1.1	0	0	0.00741904	RGS22	767846	VPS13B	0
2	12234001..12234200		6	1	26	4.33333	25	0.961538	1	30	5	20	0.666667	0.00561306	RGS22	783846	VPS13B	0
2	12262601..12262800		10	1	33	3.3	32	0.969697	1	60	6	45	0.75	0.00500248	RGS22	812446	VPS13B	0
2	12301801..12302000		18	1	74	4.11111	31	0.418919	1	96	5.33333	20	0.208333	0.00256585	gene:ENSOMYG00000024763	564182	OSR2	0
2	12342801..12343000		14	1	34	2.42857	32	0.941176	1	22	1.57143	14	0.636364	0.0055312	OSR2	34591	gene:ENSOMYG00000048893	12006
2	12345201..12345400		12	1	33	2.75	32	0.969697	1	23	1.91667	16	0.695652	0.0060405	OSR2	36991	gene:ENSOMYG00000048893	9606
2	12389801..12390000		9	1	66	7.33333	49	0.742424	1	43	4.77778	18	0.418605	0.000701125	gene:ENSOMYG00000048893	33774	KCNS2	160650
2	12454601..12454800		12	1	39	3.25	35	0.897436	1	52	4.33333	32	0.615385	0.00206408	gene:ENSOMYG00000048893	98574	KCNS2	95850
2	12460601..12460800		20	1	32	1.6	21	0.65625	1	44	2.2	9	0.204545	8.05511e-05	gene:ENSOMYG00000048893	104574	KCNS2	89850
2	12575401..12575600		18	1	67	3.72222	63	0.940299	1	43	2.38889	33	0.767442	0.00969772	gene:ENSOMYG00000049524	7897	gene:ENSOMYG00000059470	42541
2	12576201..12576400		16	1	31	1.9375	28	0.903226	1	50	3.125	32	0.64	0.00710004	gene:ENSOMYG00000049524	8697	gene:ENSOMYG00000059470	41741
2	12614401..12614600		14	1	48	3.42857	16	0.333333	1	32	2.28571	1	0.03125	0.000752781	gene:ENSOMYG00000049524	46897	gene:ENSOMYG00000059470	3541
2	12745201..12745400		12	1	69	5.75	58	0.84058	1	31	2.58333	18	0.580645	0.00609449	gene:ENSOMYG00000068668	0	gene:ENSOMYG00000066946	12470
2	12877201..12877400		6	1	4	0.666667	4	1	1	7	1.16667	0	0	0.0030303	gene:ENSOMYG00000049688	36987	gene:ENSOMYG00000072363	36151
2	12877401..12877600		7	1	5	0.714286	5	1	1	8	1.14286	0	0	0.000777001	gene:ENSOMYG00000049688	37187	gene:ENSOMYG00000072363	35951
2	12890201..12890400		18	1	69	3.83333	10	0.144928	1	78	4.33333	2	0.025641	0.008746	gene:ENSOMYG00000049688	49987	gene:ENSOMYG00000072363	23151
2	12892601..12892800		14	1	73	5.21429	57	0.780822	1	20	1.42857	9	0.45	0.00564126	gene:ENSOMYG00000049688	52387	gene:ENSOMYG00000072363	20751
2	12931601..12931800		34	1	52	1.52941	49	0.942308	1	37	1.08824	27	0.72973	0.00635253	gene:ENSOMYG00000072363	14797	gene:ENSOMYG00000058538	0
2	12936201..12936400		8	1	17	2.125	17	1	1	11	1.375	6	0.545455	0.00470085	gene:ENSOMYG00000058538	2328	cnot10	110408
2	13196401..13196600		15	1	14	0.933333	14	1	1	25	1.66667	16	0.64	0.00964053	ano10a	0	snrka	54427
2	13325401..13325600		8	1	8	1	6	0.75	1	15	1.875	0	0	0.000277373	gene:ENSOMYG00000018811	0	gene:ENSOMYG00000059498	2914
2	13448001..13448200		16	1	33	2.0625	33	1	1	15	0.9375	9	0.6	0.000407855	gene:ENSOMYG00000076215	60210	plekho1b	0
2	13472801..13473000		10	1	16	1.6	15	0.9375	1	17	1.7	7	0.411765	0.00167174	gene:ENSOMYG00000061628	26805	si:dkey-23o4.6	22470
2	13560401..13560600		13	1	24	1.84615	18	0.75	1	11	0.846154	2	0.181818	0.00242644	gene:ENSOMYG00000049941	7692	selenbp1	13991
2	13700201..13700400		16	1	39	2.4375	20	0.512821	1	51	3.1875	9	0.176471	0.00077343	gene:ENSOMYG00000030989	0	gene:ENSOMYG00000003421	128087
2	13817601..13817800		14	1	14	1	14	1	1	7	0.5	3	0.428571	0.00584795	gene:ENSOMYG00000030989	62811	gene:ENSOMYG00000003421	10687
2	13855801..13856000		10	1	12	1.2	12	1	1	9	0.9	4	0.444444	0.00619195	gene:ENSOMYG00000030989	101011	gene:ENSOMYG00000003421	0
2	13930001..13930200		21	1	42	2	39	0.928571	1	28	1.33333	19	0.678571	0.00860264	gene:ENSOMYG00000003559	3227	gene:ENSOMYG00000003841	0
2	13937001..13937200		20	1	30	1.5	22	0.733333	1	21	1.05	0	0	3.75002e-08	gene:ENSOMYG00000048617	207	gene:ENSOMYG00000003733	20488
2	13937201..13937400		10	1	30	3	20	0.666667	1	15	1.5	0	0	9.47831e-06	gene:ENSOMYG00000048617	407	gene:ENSOMYG00000003733	20288
2	14197401..14197600		10	1	12	1.2	12	1	1	4	0.4	1	0.25	0.00714286	gene:ENSOMYG00000004851	21300	gene:ENSOMYG00000008854	42674
2	14381401..14381600		28	1	14	0.5	13	0.928571	1	21	0.75	7	0.333333	0.000517923	gene:ENSOMYG00000075521	7113	DYNC1LI1	5960
2	14421401..14421600		37	1	76	2.05405	12	0.157895	1	35	0.945946	0	0	0.00786632	ino80c	9312	galnt1	39441
2	14559201..14559400		10	1	21	2.1	14	0.666667	1	6	0.6	0	0	0.0057971	sec61b	0	nr4a3	160823
2	14576801..14577000		22	1	21	0.954545	17	0.809524	1	17	0.772727	6	0.352941	0.00535279	sec61b	11689	nr4a3	143223
2	14664201..14664400		2	1	12	6	9	0.75	1	14	7	3	0.214286	0.00893122	sec61b	99089	nr4a3	55823
2	14725801..14726000		25	1	60	2.4	53	0.883333	1	3	0.12	0	0	0.00302183	nr4a3	0	stx17	27769
2	14753201..14753400		10	1	4	0.4	4	1	1	13	1.3	1	0.0769231	0.00210084	nr4a3	8927	stx17	369
2	14795001..14795200		18	1	39	2.16667	18	0.461538	1	23	1.27778	0	0	3.37244e-05	erp44	65	gene:ENSOMYG00000050952	9756
2	14819601..14819800		9	1	17	1.88889	17	1	1	14	1.55556	8	0.571429	0.00407861	invs	0	gene:ENSOMYG00000068610	9437
2	14839001..14839200		5	1	9	1.8	9	1	1	7	1.4	2	0.285714	0.00480769	gene:ENSOMYG00000068610	7513	tex10	0
2	14870801..14871000		15	1	21	1.4	8	0.380952	1	26	1.73333	1	0.0384615	0.00409839	tmem67	0	pdp1	13433
2	15186601..15186800		6	1	7	1.16667	7	1	1	3	0.5	0	0	0.00833333	gene:ENSOMYG00000077432	7703	fam171a1	70047
2	15224601..15224800		6	1	21	3.5	21	1	1	23	3.83333	15	0.652174	0.0027665	gene:ENSOMYG00000077432	45703	fam171a1	32047
2	15266001..15266200		14	1	38	2.71429	26	0.684211	1	15	1.07143	4	0.266667	0.00689015	fam171a1	0	nmt2	50149
2	15353001..15353200		11	1	16	1.45455	7	0.4375	1	17	1.54545	0	0	0.00267787	gene:ENSOMYG00000064607	4513	gene:ENSOMYG00000000410	2371
2	15437601..15437800		12	1	20	1.66667	8	0.4	1	35	2.91667	1	0.0285714	0.000719821	rundc3b	0	gene:ENSOMYG00000001234	11358
2	15446401..15446600		10	1	15	1.5	14	0.933333	1	21	2.1	11	0.52381	0.00939315	rundc3b	0	gene:ENSOMYG00000001234	2558
2	15451401..15451600		9	1	12	1.33333	11	0.916667	1	23	2.55556	7	0.304348	0.000670586	gene:ENSOMYG00000001234	0	slc25a40	688
2	15487001..15487200		12	1	24	2	24	1	1	42	3.5	29	0.690476	0.00124793	adam22	0	cldn12	102167
2	15527401..15527600		14	1	54	3.85714	31	0.574074	1	37	2.64286	10	0.27027	0.00375689	adam22	0	cldn12	61767
2	15616601..15616800		10	1	24	2.4	23	0.958333	1	11	1.1	6	0.545455	0.00711575	cldn12	25019	gtpbp10	0
2	15814801..15815000		8	1	7	0.875	6	0.857143	1	5	0.625	0	0	0.00757576	gene:ENSOMYG00000002132	5139	gene:ENSOMYG00000048153	28554
2	15815601..15815800		7	1	7	1	7	1	1	8	1.14286	0	0	0.0001554	gene:ENSOMYG00000002132	5939	gene:ENSOMYG00000048153	27754
2	15831601..15831800		12	1	26	2.16667	24	0.923077	1	21	1.75	11	0.52381	0.002375	gene:ENSOMYG00000002132	21939	gene:ENSOMYG00000048153	11754
2	15832401..15832600		14	1	40	2.85714	36	0.9	1	4	0.285714	1	0.25	0.00979735	gene:ENSOMYG00000002132	22739	gene:ENSOMYG00000048153	10954
2	15869401..15869600		32	1	38	1.1875	22	0.578947	1	31	0.96875	5	0.16129	0.00038548	gene:ENSOMYG00000048153	22495	gene:ENSOMYG00000002231	10468
2	16133601..16133800		15	1	17	1.13333	8	0.470588	1	18	1.2	1	0.0555556	0.00654166	she	16026	chrnb2	202
2	16142201..16142400		12	1	35	2.91667	30	0.857143	1	26	2.16667	14	0.538462	0.0069813	chrnb2	0	gene:ENSOMYG00000061554	16748
2	16254801..16255000		10	1	55	5.5	41	0.745455	1	34	3.4	16	0.470588	0.00841599	lenep	8150	shc1	0
2	16266601..16266800		14	1	20	1.42857	14	0.7	1	16	1.14286	2	0.125	0.000671072	lenep	19950	shc1	0
2	16328601..16328800		6	1	11	1.83333	11	1	1	8	1.33333	3	0.375	0.00481596	gene:ENSOMYG00000056864	6752	si:dkey-246i14.3	15712
2	16469601..16469800		16	1	43	2.6875	42	0.976744	1	13	0.8125	9	0.692308	0.00838574	gene:ENSOMYG00000059806	44377	gene:ENSOMYG00000076506	47117
2	16479001..16479200		21	1	37	1.7619	25	0.675676	1	21	1	5	0.238095	0.00148988	gene:ENSOMYG00000059806	53777	gene:ENSOMYG00000076506	37717
2	16603401..16603600		3	1	18	6	17	0.944444	1	20	6.66667	11	0.55	0.00678614	gene:ENSOMYG00000076506	0	gene:ENSOMYG00000058451	94024
2	16753201..16753400		6	1	5	0.833333	5	1	1	6	1	0	0	0.0021645	gene:ENSOMYG00000077486	2142	slc50a1	5667
2	16755001..16755200		5	1	10	2	9	0.9	1	17	3.4	2	0.117647	0.000105615	gene:ENSOMYG00000077486	3942	slc50a1	3867
2	16755201..16755400		4	1	5	1.25	4	0.8	1	12	3	1	0.0833333	0.00985779	gene:ENSOMYG00000077486	4142	slc50a1	3667
2	16838201..16838400		9	1	27	3	26	0.962963	1	9	1	5	0.555556	0.00935829	gene:ENSOMYG00000026233	32523	gene:ENSOMYG00000050468	0
2	17014001..17014200		4	1	12	3	11	0.916667	1	3	0.75	0	0	0.00879121	gene:ENSOMYG00000003720	8978	snx27b	13514
2	17072401..17072600		4	1	9	2.25	8	0.888889	1	6	1.5	0	0	0.0013986	snx27b	21168	gene:ENSOMYG00000003789	0
2	17465401..17465600		4	1	30	7.5	25	0.833333	1	21	5.25	10	0.47619	0.0082511	gene:ENSOMYG00000077518	15312	gene:ENSOMYG00000056334	0
2	17596001..17596200		24	1	45	1.875	42	0.933333	1	66	2.75	49	0.742424	0.00807902	polr3c	63975	itga10	0
2	17658401..17658600		14	1	12	0.857143	7	0.583333	1	10	0.714286	0	0	0.00464396	crabp2a	21946	si:dkey-237j11.3	6685
2	17892601..17892800		14	1	41	2.92857	39	0.95122	1	29	2.07143	21	0.724138	0.00995755	celf3b	84884	gene:ENSOMYG00000061678	0
2	17931601..17931800		9	1	9	1	5	0.555556	1	18	2	1	0.0555556	0.00794568	gene:ENSOMYG00000061678	11900	gene:ENSOMYG00000004621	0
2	17975801..17976000		6	1	15	2.5	11	0.733333	1	16	2.66667	3	0.1875	0.00309483	rprd2b	9697	gene:ENSOMYG00000004840	0
2	18011001..18011200		6	1	16	2.66667	12	0.75	1	12	2	2	0.166667	0.00316477	gene:ENSOMYG00000004943	4365	gene:ENSOMYG00000005055	6070
2	18093001..18093200		6	1	3	0.5	3	1	1	7	1.16667	0	0	0.00833333	gene:ENSOMYG00000005509	6966	gene:ENSOMYG00000068559	21795
2	18336001..18336200		30	1	66	2.2	65	0.984848	1	11	0.366667	8	0.727273	0.008291	kcnj14	0	myh14	19431
2	18349801..18350000		21	1	38	1.80952	12	0.315789	1	18	0.857143	0	0	0.00484878	kcnj14	8075	myh14	5631
2	18458601..18458800		12	1	19	1.58333	15	0.789474	1	12	1	2	0.166667	0.00100917	gene:ENSOMYG00000000493	5756	gene:ENSOMYG00000000515	6072
2	18488801..18489000		14	1	20	1.42857	12	0.6	1	17	1.21429	2	0.117647	0.00302739	gene:ENSOMYG00000000952	0	si:dkey-283b15.2	11567
2	18535401..18535600		10	1	24	2.4	18	0.75	1	18	1.8	6	0.333333	0.00819069	zgc:158689	0	gene:ENSOMYG00000001361	3366
2	18594401..18594600		15	1	12	0.8	11	0.916667	1	7	0.466667	1	0.142857	0.00168691	leng1	3717	gene:ENSOMYG00000070547	8446
2	18620201..18620400		12	1	22	1.83333	20	0.909091	1	16	1.33333	8	0.5	0.00683822	gene:ENSOMYG00000002215	0	gene:ENSOMYG00000002246	10658
2	18763401..18763600		13	1	22	1.69231	21	0.954545	1	15	1.15385	5	0.333333	7.88674e-05	ube2s	0	shisa7a	25903
2	18998201..18998400		19	1	17	0.894737	15	0.882353	1	9	0.473684	0	0	1.76025e-05	stl2	36946	gene:ENSOMYG00000049466	22157
2	19070001..19070200		7	1	18	2.57143	14	0.777778	1	7	1	1	0.142857	0.00680258	gene:ENSOMYG00000049466	46152	pitpnc1b	0
2	19112601..19112800		16	1	28	1.75	28	1	1	35	2.1875	27	0.771429	0.00607706	pitpnc1b	41691	grin2db	21278
2	19119001..19119200		6	1	15	2.5	10	0.666667	1	13	2.16667	2	0.153846	0.00829781	pitpnc1b	48091	grin2db	14878
2	19289001..19289200		38	1	45	1.18421	45	1	1	64	1.68421	55	0.859375	0.00645974	gene:ENSOMYG00000070529	21263	gene:ENSOMYG00000000201	6081
2	19324201..19324400		12	1	6	0.5	3	0.5	1	29	2.41667	0	0	0.00305577	prkcg	0	cacng7b	89860
2	19341001..19341200		6	1	71	11.8333	56	0.788732	1	67	11.1667	39	0.58209	0.00725153	prkcg	0	cacng7b	73060
2	19478201..19478400		12	1	18	1.5	18	1	1	29	2.41667	20	0.689655	0.00734966	cacng8b	0	cacng6b	6027
2	19620001..19620200		14	1	59	4.21429	55	0.932203	1	29	2.07143	19	0.655172	0.00160663	foxj2	17972	epn1	0
2	19621201..19621400		13	1	37	2.84615	36	0.972973	1	26	2	15	0.576923	0.000110749	foxj2	19172	epn1	0
2	19692001..19692200		13	1	18	1.38462	6	0.333333	1	18	1.38462	0	0	0.00953079	sbk3	46670	gene:ENSOMYG00000003228	0
2	19722601..19722800		14	1	34	2.42857	18	0.529412	1	26	1.85714	1	0.0384615	2.89314e-05	il-11	475	rasip1	40333
2	19790601..19790800		13	1	22	1.69231	12	0.545455	1	17	1.30769	2	0.117647	0.00641186	slc2a3b	0	gene:ENSOMYG00000069781	31958
2	19930801..19931000		10	1	24	2.4	20	0.833333	1	6	0.6	1	0.166667	0.0045977	zgc:92606	4681	gene:ENSOMYG00000005270	0
2	19942601..19942800		4	1	19	4.75	17	0.894737	1	21	5.25	7	0.333333	0.000333087	gene:ENSOMYG00000005270	9026	gene:ENSOMYG00000005329	4979
2	20046801..20047000		18	1	34	1.88889	24	0.705882	1	18	1	5	0.277778	0.00368314	clcn1b	0	fam131bb	53701
2	20131801..20132000		16	1	21	1.3125	19	0.904762	1	36	2.25	19	0.527778	0.0031471	fam131bb	25643	zyx	24105
2	20252801..20253000		2	1	6	3	6	1	1	4	2	0	0	0.0047619	opn9	0	iffo1b	7284
2	20294001..20294200		29	1	59	2.03448	47	0.79661	1	33	1.13793	15	0.454545	0.000960474	iffo1b	654	gene:ENSOMYG00000061898	10572
2	20294201..20294400		10	1	31	3.1	29	0.935484	1	19	1.9	7	0.368421	2.58925e-05	iffo1b	854	gene:ENSOMYG00000061898	10372
2	20407001..20407200		14	1	16	1.14286	12	0.75	1	26	1.85714	8	0.307692	0.00630684	c1r	7714	gene:ENSOMYG00000030265	6434
2	20584201..20584400		14	1	18	1.28571	18	1	1	29	2.07143	20	0.689655	0.00734966	gene:ENSOMYG00000067950	2521	wnt4b	8271
2	20699201..20699400		15	1	20	1.33333	19	0.95	1	12	0.8	6	0.5	0.00572574	gene:ENSOMYG00000063403	0	pou2f2a	169334
2	20704801..20705000		16	1	32	2	31	0.96875	1	51	3.1875	37	0.72549	0.00366228	gene:ENSOMYG00000063403	1596	pou2f2a	163734
2	20708201..20708400		11	1	10	0.909091	9	0.9	1	8	0.727273	0	0	0.000205677	gene:ENSOMYG00000063403	4996	pou2f2a	160334
2	20738401..20738600		6	1	8	1.33333	8	1	1	5	0.833333	1	0.2	0.00699301	gene:ENSOMYG00000063403	35196	pou2f2a	130134
2	20893801..20894000		6	1	19	3.16667	18	0.947368	1	16	2.66667	7	0.4375	0.00122763	pou2f2a	12209	erfl3	6763
2	20936001..20936200		7	1	5	0.714286	5	1	1	10	1.42857	0	0	0.000333	gene:ENSOMYG00000047948	25086	cicb	78401
2	21011201..21011400		9	1	34	3.77778	33	0.970588	1	43	4.77778	31	0.72093	0.00303729	gene:ENSOMYG00000047948	100286	cicb	3201
2	21121201..21121400		6	1	9	1.5	8	0.888889	1	9	1.5	2	0.222222	0.00761004	znf574	0	grik5	152361
2	21286001..21286200		13	1	20	1.53846	19	0.95	1	16	1.23077	7	0.4375	0.00093163	grik5	0	gene:ENSOMYG00000026406	36539
2	21320201..21320400		12	1	11	0.916667	11	1	1	15	1.25	8	0.533333	0.00978261	grik5	10533	gene:ENSOMYG00000026406	2339
2	21341801..21342000		16	1	48	3	48	1	1	21	1.3125	17	0.809524	0.00692307	grik5	32133	gene:ENSOMYG00000026406	0
2	21407801..21408000		23	1	82	3.56522	70	0.853659	1	54	2.34783	34	0.62963	0.00266312	gene:ENSOMYG00000058079	2476	gene:ENSOMYG00000076740	5604
2	21420801..21421000		17	1	41	2.41176	40	0.97561	1	69	4.05882	55	0.797101	0.00587331	gene:ENSOMYG00000076740	6173	gene:ENSOMYG00000026530	57100
2	21422001..21422200		16	1	18	1.125	17	0.944444	1	10	0.625	3	0.3	0.000709435	gene:ENSOMYG00000076740	7373	gene:ENSOMYG00000026530	55900
2	21502001..21502200		12	1	34	2.83333	30	0.882353	1	37	3.08333	19	0.513514	0.000751423	gene:ENSOMYG00000026530	11365	gene:ENSOMYG00000026578	10379
2	21700601..21700800		10	1	12	1.2	6	0.5	1	18	1.8	0	0	0.00155615	gene:ENSOMYG00000026881	24790	gene:ENSOMYG00000026910	252
2	21747601..21747800		12	1	17	1.41667	7	0.411765	1	13	1.08333	0	0	0.009553	gene:ENSOMYG00000026951	5980	gene:ENSOMYG00000070124	3985
2	21769001..21769200		8	1	11	1.375	11	1	1	16	2	8	0.5	0.0057971	gene:ENSOMYG00000057453	7923	gene:ENSOMYG00000027228	26624
2	21821601..21821800		14	1	24	1.71429	11	0.458333	1	24	1.71429	1	0.0416667	0.000898707	gene:ENSOMYG00000027228	10033	gene:ENSOMYG00000001605	1132
2	21832601..21832800		6	1	12	2	12	1	1	10	1.66667	5	0.5	0.00956938	gene:ENSOMYG00000001605	7474	gene:ENSOMYG00000076742	4299
2	21833601..21833800		10	1	18	1.8	18	1	1	17	1.7	11	0.647059	0.00762463	gene:ENSOMYG00000001605	8474	gene:ENSOMYG00000076742	3299
2	21852201..21852400		12	1	17	1.41667	17	1	1	15	1.25	5	0.333333	4.65493e-05	gene:ENSOMYG00000001655	0	erfl1	98028
2	21934401..21934600		7	1	18	2.57143	8	0.444444	1	14	2	0	0	0.00416018	gene:ENSOMYG00000001655	81378	erfl1	15828
2	22078001..22078200		26	1	68	2.61538	19	0.279412	1	30	1.15385	0	0	0.000386921	gene:ENSOMYG00000028823	20424	tmem145	0
2	22171601..22171800		5	1	10	2	10	1	1	3	0.6	0	0	0.0034965	gene:ENSOMYG00000029037	0	gene:ENSOMYG00000027927	891
2	22216001..22216200		4	1	7	1.75	6	0.857143	1	5	1.25	0	0	0.00757576	gene:ENSOMYG00000029132	0	gene:ENSOMYG00000029241	13587
2	22302401..22302600		6	1	6	1	6	1	1	6	1	1	0.166667	0.00757576	gene:ENSOMYG00000069639	20948	gene:ENSOMYG00000029424	12017
2	22445801..22446000		7	1	11	1.57143	11	1	1	22	3.14286	8	0.363636	0.000390531	gene:ENSOMYG00000073378	53537	gene:ENSOMYG00000060546	0
2	22496401..22496600		12	1	26	2.16667	10	0.384615	1	21	1.75	1	0.047619	0.006848	gene:ENSOMYG00000073378	104137	gene:ENSOMYG00000060546	0
2	22518001..22518200		6	1	11	1.83333	9	0.818182	1	5	0.833333	0	0	0.00480769	gene:ENSOMYG00000060546	18177	rps19	7201
2	22593601..22593800		5	1	16	3.2	15	0.9375	1	13	2.6	5	0.384615	0.00212751	gene:ENSOMYG00000060821	60904	cadm4	0
2	22949801..22950000		12	1	5	0.416667	4	0.8	1	24	2	1	0.0416667	0.0010189	gene:ENSOMYG00000024650	36152	gene:ENSOMYG00000024668	4820
2	22965001..22965200		21	1	20	0.952381	10	0.5	1	35	1.66667	2	0.0571429	0.00026425	gene:ENSOMYG00000024668	8158	fpr1	3503
2	22976001..22976200		18	1	59	3.27778	59	1	1	39	2.16667	32	0.820513	0.00111179	fpr1	6124	gene:ENSOMYG00000024698	10519
2	23014801..23015000		18	1	8	0.444444	6	0.75	1	10	0.555556	0	0	0.0015083	has1	18467	si:dkey-79d12.5	40714
2	23051801..23052000		7	1	20	2.85714	20	1	1	10	1.42857	5	0.5	0.00176835	has1	55467	si:dkey-79d12.5	3714
2	23333601..23333800		10	1	29	2.9	22	0.758621	1	10	1	2	0.2	0.00298733	kmt2bb	0	igflr1	42760
2	23341001..23341200		32	1	72	2.25	69	0.958333	1	50	1.5625	38	0.76	0.0013346	kmt2bb	0	igflr1	35360
2	23410401..23410600		6	1	9	1.5	9	1	1	3	0.5	0	0	0.00454545	gene:ENSOMYG00000025809	4623	aplp1	49216
[truncated: 35,752 more rows]

## Sheet: Down Methylated Regions
Chromosome	Region	Name	Cytosines	Case samples	Case coverage	Case coverage mean	Case methylated	Case methylation level	Control samples	Control coverage	Control coverage mean	Control methylated	Control methylation level	p-value	5' gene	5' distance	3' gene	3' distance
1	165601..165800		10	1	37	3.7	34	0.918919	1	22	2.2	13	0.590909	0.00386102			gene:ENSOMYG00000025658	0
1	197001..197200		24	1	36	1.5	7	0.194444	1	77	3.20833	2	0.025974	0.00449736	gene:ENSOMYG00000025658	23994	gene:ENSOMYG00000015304	40716
1	248001..248200		12	1	6	0.5	5	0.833333	1	7	0.583333	0	0	0.004662	gene:ENSOMYG00000015304	4735	gene:ENSOMYG00000015291	12319
1	255201..255400		6	1	8	1.33333	7	0.875	1	6	1	0	0	0.002331	gene:ENSOMYG00000015304	11935	gene:ENSOMYG00000015291	5119
1	316401..316600		24	1	38	1.58333	35	0.921053	1	33	1.375	21	0.636364	0.00374789	gene:ENSOMYG00000015291	26935	gene:ENSOMYG00000073216	27133
1	320001..320200		20	1	17	0.85	15	0.882353	1	32	1.6	12	0.375	0.000663296	gene:ENSOMYG00000015291	30535	gene:ENSOMYG00000073216	23533
1	325801..326000		13	1	13	1	11	0.846154	1	17	1.30769	6	0.352941	0.00875212	gene:ENSOMYG00000015291	36335	gene:ENSOMYG00000073216	17733
1	330401..330600		10	1	8	0.8	8	1	1	6	0.6	1	0.166667	0.002997	gene:ENSOMYG00000015291	40935	gene:ENSOMYG00000073216	13133
1	344401..344600		14	1	54	3.85714	50	0.925926	1	25	1.78571	16	0.64	0.00278045	gene:ENSOMYG00000015291	54935	gene:ENSOMYG00000073216	0
1	376001..376200		14	1	34	2.42857	15	0.441176	1	37	2.64286	5	0.135135	0.00432288	gene:ENSOMYG00000073216	31448	gene:ENSOMYG00000015207	8290
1	573801..574000		26	1	393	15.1154	349	0.888041	1	355	13.6538	291	0.819718	0.00536067	gene:ENSOMYG00000046473	6125	gene:ENSOMYG00000000197	28761
1	593601..593800		10	1	39	3.9	37	0.948718	1	52	5.2	39	0.75	0.00992109	gene:ENSOMYG00000046473	25925	gene:ENSOMYG00000000197	8961
1	598201..598400		44	1	120	2.72727	108	0.9	1	164	3.72727	124	0.756098	0.00129462	gene:ENSOMYG00000046473	30525	gene:ENSOMYG00000000197	4361
1	637801..638000		37	1	118	3.18919	111	0.940678	1	82	2.21622	64	0.780488	0.000853369	gene:ENSOMYG00000000197	20205	plcxd1	0
1	730401..730600		8	1	8	1	7	0.875	1	8	1	1	0.125	0.00505051	jade3	7395	rp2	25745
1	731601..731800		12	1	10	0.833333	7	0.7	1	8	0.666667	0	0	0.00377074	jade3	8595	rp2	24545
1	962001..962200		14	1	39	2.78571	36	0.923077	1	43	3.07143	29	0.674419	0.00517985	slc9a7	0	chst7	75435
1	970601..970800		11	1	14	1.27273	13	0.928571	1	10	0.909091	4	0.4	0.00884127	slc9a7	0	chst7	66835
1	992601..992800		14	1	25	1.78571	22	0.88	1	14	1	6	0.428571	0.00449441	slc9a7	21956	chst7	44835
1	1212401..1212600		14	1	23	1.64286	23	1	1	16	1.14286	11	0.6875	0.00758653	cyfip1	0	nipa2	88683
1	1360201..1360400		12	1	17	1.41667	17	1	1	44	3.66667	28	0.636364	0.00205478	gabrb3	0	gene:ENSOMYG00000001424	101518
1	1449401..1449600		7	1	17	2.42857	17	1	1	3	0.428571	0	0	0.000877193	gabrb3	54241	gene:ENSOMYG00000001424	12318
1	1457401..1457600		13	1	28	2.15385	28	1	1	10	0.769231	5	0.5	0.00050205	gabrb3	62241	gene:ENSOMYG00000001424	4318
1	1457601..1457800		35	1	42	1.2	41	0.97619	1	43	1.22857	31	0.72093	0.000921497	gabrb3	62441	gene:ENSOMYG00000001424	4118
1	1483801..1484000		12	1	28	2.33333	25	0.892857	1	20	1.66667	10	0.5	0.003485	gene:ENSOMYG00000001424	0	gene:ENSOMYG00000001185	254068
1	1564801..1565000		16	1	25	1.5625	24	0.96	1	25	1.5625	14	0.56	0.000960755	gene:ENSOMYG00000001424	0	gene:ENSOMYG00000001185	173068
1	1588801..1589000		36	1	34	0.944444	25	0.735294	1	8	0.222222	0	0	0.000205964	gene:ENSOMYG00000001424	0	gene:ENSOMYG00000001185	149068
1	1602801..1603000		14	1	25	1.78571	23	0.92	1	9	0.642857	3	0.333333	0.00143802	gene:ENSOMYG00000001424	8608	gene:ENSOMYG00000001185	135068
1	1776001..1776200		25	1	39	1.56	35	0.897436	1	46	1.84	16	0.347826	1.40466e-07	gene:ENSOMYG00000001185	6781	cnga3a	7257
1	1783401..1783600		16	1	29	1.8125	29	1	1	56	3.5	45	0.803571	0.00697918	gene:ENSOMYG00000001185	14181	cnga3a	0
1	1845001..1845200		15	1	10	0.666667	4	0.4	1	26	1.73333	0	0	0.00356506	cnga3a	32746	tmem131	14227
1	2006601..2006800		9	1	30	3.33333	14	0.466667	1	25	2.77778	2	0.08	0.00160173	nme7	0	atp1b1a	93960
1	2047001..2047200		7	1	19	2.71429	16	0.842105	1	8	1.14286	2	0.25	0.00608493	nme7	0	atp1b1a	53560
1	2130601..2130800		15	1	15	1	9	0.6	1	32	2.13333	3	0.09375	0.000504454	nme7	32139	atp1b1a	0
1	2156601..2156800		10	1	21	2.1	11	0.52381	1	30	3	5	0.166667	0.0082511	atp1b1a	25947	dpt	19792
1	2179001..2179200		24	1	72	3	63	0.875	1	43	1.79167	25	0.581395	0.000434689	dpt	0	gene:ENSOMYG00000000412	33149
1	2184401..2184600		23	1	38	1.65217	34	0.894737	1	21	0.913043	12	0.571429	0.00615986	dpt	0	gene:ENSOMYG00000000412	27749
1	2298201..2298400		16	1	37	2.3125	34	0.918919	1	21	1.3125	13	0.619048	0.00786271	gene:ENSOMYG00000000583	62991	gene:ENSOMYG00000000561	0
1	2298401..2298600		22	1	39	1.77273	36	0.923077	1	35	1.59091	24	0.685714	0.00984919	gene:ENSOMYG00000000583	63191	gene:ENSOMYG00000000561	0
1	2311601..2311800		9	1	11	1.22222	11	1	1	10	1.11111	3	0.3	0.00103199	gene:ENSOMYG00000000583	76391	gene:ENSOMYG00000000561	0
1	2311801..2312000		12	1	15	1.25	12	0.8	1	13	1.08333	3	0.230769	0.00369947	gene:ENSOMYG00000000583	76591	gene:ENSOMYG00000000561	0
1	2348801..2349000		10	1	57	5.7	49	0.859649	1	60	6	36	0.6	0.00142371	gene:ENSOMYG00000000583	113591	gene:ENSOMYG00000000561	0
1	2456001..2456200		10	1	3381	338.1	2452	0.725229	1	3639	363.9	2491	0.684529	0.000103789	gene:ENSOMYG00000000561	95825	gene:ENSOMYG00000001189	121335
1	2457601..2457800		16	1	608	38	516	0.848684	1	708	44.25	551	0.778249	0.00068985	gene:ENSOMYG00000000561	97425	gene:ENSOMYG00000001189	119735
1	2458001..2458200		12	1	959	79.9167	732	0.763295	1	1348	112.333	945	0.701039	0.000529037	gene:ENSOMYG00000000561	97825	gene:ENSOMYG00000001189	119335
1	2531601..2531800		26	1	170	6.53846	141	0.829412	1	85	3.26923	57	0.670588	0.00382079	gene:ENSOMYG00000000561	171425	gene:ENSOMYG00000001189	45735
1	2775401..2775600		24	1	33	1.375	33	1	1	16	0.666667	11	0.6875	0.00229065	gene:ENSOMYG00000001186	157132	gene:ENSOMYG00000000350	0
1	2963001..2963200		4	1	13	3.25	12	0.923077	1	14	3.5	6	0.428571	0.00875667	gene:ENSOMYG00000003292	183443	gene:ENSOMYG00000064702	16484
1	2983801..2984000		19	1	25	1.31579	24	0.96	1	16	0.842105	7	0.4375	0.00026225	gene:ENSOMYG00000064702	1787	lpp	38717
1	3346601..3346800		17	1	5	0.294118	5	1	1	14	0.823529	0	0	8.59993e-05	gene:ENSOMYG00000064702	364587	lpp	0
1	3518801..3519000		12	1	24	2	21	0.875	1	12	1	4	0.333333	0.00177128	gene:ENSOMYG00000064702	536787	lpp	0
1	3558801..3559000		25	1	20	0.8	18	0.9	1	42	1.68	22	0.52381	0.00317352	gene:ENSOMYG00000071902	170751	bcl6aa	560
1	3619201..3619400		12	1	25	2.08333	18	0.72	1	16	1.33333	3	0.1875	0.00108241	gene:ENSOMYG00000060440	5414	smx5	12923
1	3622401..3622600		14	1	27	1.92857	25	0.925926	1	44	3.14286	28	0.636364	0.00533654	gene:ENSOMYG00000060440	8614	smx5	9723
1	3719001..3719200		8	1	20	2.5	14	0.7	1	11	1.375	2	0.181818	0.00767681	smx5	77639	inpp5d	0
1	3816201..3816400		18	1	45	2.5	44	0.977778	1	25	1.38889	18	0.72	0.00240596	smx5	174839	inpp5d	0
1	3868801..3869000		12	1	171	14.25	150	0.877193	1	166	13.8333	128	0.771084	0.00758022	cep63	22959	rab6ba	7337
1	3927401..3927600		6	1	10	1.66667	7	0.7	1	12	2	1	0.0833333	0.00464396	cep63	81559	rab6ba	0
1	3954401..3954600		12	1	18	1.5	11	0.611111	1	14	1.16667	2	0.142857	0.00910964	cep63	108559	rab6ba	0
1	4023801..4024000		14	1	20	1.42857	19	0.95	1	29	2.07143	17	0.586207	0.00421095	cep63	177959	rab6ba	0
1	4277001..4277200		6	1	10	1.66667	10	1	1	21	3.5	11	0.52381	0.00795262	ryk	19864	sned1	0
1	4551001..4551200		8	1	26	3.25	25	0.961538	1	22	2.75	13	0.590909	0.00207616	sned1	136295	crocc2	0
1	4685401..4685600		26	1	13	0.5	3	0.230769	1	76	2.92308	1	0.0131579	0.0091951	gene:ENSOMYG00000077315	231738	klhl30	4238
1	4735801..4736000		10	1	16	1.6	9	0.5625	1	8	0.8	0	0	0.0087495	klhl30	32053	gene:ENSOMYG00000067220	23699
1	4741001..4741200		24	1	31	1.29167	21	0.677419	1	65	2.70833	23	0.353846	0.00282871	klhl30	37253	gene:ENSOMYG00000067220	18499
1	4811601..4811800		26	1	51	1.96154	39	0.764706	1	100	3.84615	54	0.54	0.00543785	klhl30	107853	gene:ENSOMYG00000067220	0
1	4930401..4930600		5	1	6	1.2	6	1	1	6	1.2	0	0	0.00108225	gene:ENSOMYG00000067220	9043	agxta	17894
1	4975401..4975600		10	1	15	1.5	15	1	1	14	1.4	7	0.5	0.0021989	agxta	18338	gene:ENSOMYG00000001120	0
1	5030401..5030600		9	1	40	4.44444	38	0.95	1	17	1.88889	11	0.647059	0.00632743	gene:ENSOMYG00000001120	42541	boka	0
1	5102001..5102200		9	1	22	2.44444	21	0.954545	1	17	1.88889	8	0.470588	0.00087184	boka	57819	gene:ENSOMYG00000060365	429063
1	5111801..5112000		18	1	7	0.388889	7	1	1	19	1.05556	5	0.263158	0.00120401	boka	67619	gene:ENSOMYG00000060365	419263
1	5127801..5128000		8	1	10	1.25	10	1	1	4	0.5	0	0	0.000999001	boka	83619	gene:ENSOMYG00000060365	403263
1	5147001..5147200		6	1	11	1.83333	10	0.909091	1	8	1.33333	2	0.25	0.00627133	boka	102819	gene:ENSOMYG00000060365	384063
1	5153401..5153600		12	1	13	1.08333	11	0.846154	1	16	1.33333	5	0.3125	0.00537729	boka	109219	gene:ENSOMYG00000060365	377663
1	5178201..5178400		6	1	7	1.16667	7	1	1	3	0.5	0	0	0.00833333	boka	134019	gene:ENSOMYG00000060365	352863
1	5178601..5178800		14	1	22	1.57143	19	0.863636	1	28	2	13	0.464286	0.00361004	boka	134419	gene:ENSOMYG00000060365	352463
1	5184601..5184800		14	1	30	2.14286	5	0.166667	1	44	3.14286	0	0	0.00884649	boka	140419	gene:ENSOMYG00000060365	346463
1	5231201..5231400		6	1	7	1.16667	6	0.857143	1	8	1.33333	0	0	0.0013986	boka	187019	gene:ENSOMYG00000060365	299863
1	5258401..5258600		14	1	45	3.21429	24	0.533333	1	17	1.21429	1	0.0588235	0.000456713	boka	214219	gene:ENSOMYG00000060365	272663
1	5424201..5424400		18	1	46	2.55556	44	0.956522	1	56	3.11111	42	0.75	0.00358365	boka	380019	gene:ENSOMYG00000060365	106863
1	5522201..5522400		14	1	24	1.71429	16	0.666667	1	17	1.21429	4	0.235294	0.00744925	boka	478019	gene:ENSOMYG00000060365	8863
1	5575801..5576000		20	1	128	6.4	117	0.914062	1	117	5.85	91	0.777778	0.00242787	gene:ENSOMYG00000060365	41130	gene:ENSOMYG00000001261	88833
1	5576001..5576200		21	1	175	8.33333	149	0.851429	1	208	9.90476	153	0.735577	0.00386218	gene:ENSOMYG00000060365	41330	gene:ENSOMYG00000001261	88633
1	5595801..5596000		17	1	20	1.17647	20	1	1	14	0.823529	8	0.571429	0.00223287	gene:ENSOMYG00000060365	61130	gene:ENSOMYG00000001261	68833
1	5717801..5718000		10	1	22	2.2	22	1	1	19	1.9	13	0.684211	0.00603418	gene:ENSOMYG00000001261	0	gene:ENSOMYG00000001546	820097
1	5761401..5761600		24	1	13	0.541667	9	0.692308	1	41	1.70833	10	0.243902	0.00495254	gene:ENSOMYG00000001261	0	gene:ENSOMYG00000001546	776497
1	5879201..5879400		12	1	19	1.58333	18	0.947368	1	16	1.33333	9	0.5625	0.00978211	gene:ENSOMYG00000001261	113366	gene:ENSOMYG00000001546	658697
1	5965001..5965200		36	1	84	2.33333	73	0.869048	1	46	1.27778	29	0.630435	0.00190793	gene:ENSOMYG00000001261	199166	gene:ENSOMYG00000001546	572897
1	6013801..6014000		19	1	21	1.10526	12	0.571429	1	38	2	7	0.184211	0.00310159	gene:ENSOMYG00000001261	247966	gene:ENSOMYG00000001546	524097
1	6028401..6028600		2	1	4	2	4	1	1	6	3	0	0	0.0047619	gene:ENSOMYG00000001261	262566	gene:ENSOMYG00000001546	509497
1	6033201..6033400		14	1	27	1.92857	24	0.888889	1	29	2.07143	13	0.448276	0.000512583	gene:ENSOMYG00000001261	267366	gene:ENSOMYG00000001546	504697
1	6059401..6059600		15	1	57	3.8	47	0.824561	1	12	0.8	5	0.416667	0.00654442	gene:ENSOMYG00000001261	293566	gene:ENSOMYG00000001546	478497
1	6064201..6064400		18	1	43	2.38889	37	0.860465	1	14	0.777778	5	0.357143	0.00059909	gene:ENSOMYG00000001261	298366	gene:ENSOMYG00000001546	473697
1	6092801..6093000		12	1	26	2.16667	23	0.884615	1	18	1.5	9	0.5	0.00670814	gene:ENSOMYG00000001261	326966	gene:ENSOMYG00000001546	445097
1	6152001..6152200		10	1	8	0.8	8	1	1	16	1.6	7	0.4375	0.0087495	gene:ENSOMYG00000001261	386166	gene:ENSOMYG00000001546	385897
1	6229201..6229400		24	1	12	0.5	5	0.416667	1	40	1.66667	1	0.025	0.00160149	gene:ENSOMYG00000001261	463366	gene:ENSOMYG00000001546	308697
1	6229401..6229600		10	1	17	1.7	9	0.529412	1	27	2.7	3	0.111111	0.00371128	gene:ENSOMYG00000001261	463566	gene:ENSOMYG00000001546	308497
1	6229601..6229800		8	1	11	1.375	8	0.727273	1	13	1.625	1	0.0769231	0.0016826	gene:ENSOMYG00000001261	463766	gene:ENSOMYG00000001546	308297
1	6233001..6233200		42	1	85	2.02381	77	0.905882	1	83	1.97619	62	0.746988	0.00545242	gene:ENSOMYG00000001261	467166	gene:ENSOMYG00000001546	304897
1	6304401..6304600		27	1	47	1.74074	45	0.957447	1	61	2.25926	40	0.655738	7.8294e-05	gene:ENSOMYG00000001261	538566	gene:ENSOMYG00000001546	233497
1	6455201..6455400		6	1	5	0.833333	5	1	1	5	0.833333	0	0	0.00396825	gene:ENSOMYG00000001261	689366	gene:ENSOMYG00000001546	82697
1	6650201..6650400		6	1	13	2.16667	11	0.846154	1	13	2.16667	4	0.307692	0.00770965	armc9	0	b3gnt7	33963
1	6716601..6716800		16	1	33	2.0625	31	0.939394	1	16	1	9	0.5625	0.0031524	b3gnt7	16972	gene:ENSOMYG00000001688	0
1	6790001..6790200		14	1	18	1.28571	18	1	1	33	2.35714	23	0.69697	0.00724394	nppc	10113	gene:ENSOMYG00000001873	238433
1	6820201..6820400		10	1	18	1.8	11	0.611111	1	18	1.8	1	0.0555556	0.000472483	nppc	40313	gene:ENSOMYG00000001873	208233
1	6829601..6829800		28	1	55	1.96429	49	0.890909	1	31	1.10714	19	0.612903	0.0032162	nppc	49713	gene:ENSOMYG00000001873	198833
1	6977801..6978000		22	1	28	1.27273	22	0.785714	1	48	2.18182	22	0.458333	0.00478324	nppc	197913	gene:ENSOMYG00000001873	50633
1	7049201..7049400		19	1	46	2.42105	44	0.956522	1	15	0.789474	9	0.6	0.00186178	gene:ENSOMYG00000001873	0	gene:ENSOMYG00000076214	6769
1	7211801..7212000		6	1	18	3	14	0.777778	1	12	2	3	0.25	0.00608643	gene:ENSOMYG00000001999	105485	nr5a2	161864
1	7399001..7399200		12	1	25	2.08333	23	0.92	1	14	1.16667	4	0.285714	7.91376e-05	nr5a2	0	gene:ENSOMYG00000057577	119743
1	7399601..7399800		38	1	153	4.02632	143	0.934641	1	167	4.39474	140	0.838323	0.00533882	nr5a2	0	gene:ENSOMYG00000057577	119143
1	7457001..7457200		13	1	31	2.38462	29	0.935484	1	20	1.53846	12	0.6	0.00500618	nr5a2	0	gene:ENSOMYG00000057577	61743
1	7468201..7468400		25	1	29	1.16	26	0.896552	1	32	1.28	15	0.46875	0.000363794	nr5a2	0	gene:ENSOMYG00000057577	50543
1	7543201..7543400		14	1	25	1.78571	22	0.88	1	12	0.857143	3	0.25	0.000283998	gene:ENSOMYG00000057577	22544	gene:ENSOMYG00000002307	186179
1	7543401..7543600		9	1	41	4.55556	33	0.804878	1	40	4.44444	19	0.475	0.00191212	gene:ENSOMYG00000057577	22744	gene:ENSOMYG00000002307	185979
1	7613001..7613200		7	1	53	7.57143	52	0.981132	1	34	4.85714	26	0.764706	0.00197835	gene:ENSOMYG00000057577	92344	gene:ENSOMYG00000002307	116379
1	7660401..7660600		6	1	19	3.16667	18	0.947368	1	3	0.5	0	0	0.0025974	gene:ENSOMYG00000057577	139744	gene:ENSOMYG00000002307	68979
1	7756601..7756800		24	1	80	3.33333	69	0.8625	1	26	1.08333	15	0.576923	0.0032359	camsap2a	0	gene:ENSOMYG00000002408	83766
1	7766401..7766600		8	1	13	1.625	13	1	1	10	1.25	5	0.5	0.00748908	camsap2a	0	gene:ENSOMYG00000002408	73966
1	7813601..7813800		7	1	12	1.71429	12	1	1	7	1	2	0.285714	0.00180599	camsap2a	0	gene:ENSOMYG00000002408	26766
1	7822201..7822400		19	1	38	2	35	0.921053	1	20	1.05263	11	0.55	0.00174177	camsap2a	0	gene:ENSOMYG00000002408	18166
1	7822601..7822800		8	1	12	1.5	12	1	1	12	1.5	6	0.5	0.00686499	camsap2a	0	gene:ENSOMYG00000002408	17766
1	7852401..7852600		12	1	40	3.33333	27	0.675	1	18	1.5	5	0.277778	0.00551763	gene:ENSOMYG00000002408	0	gene:ENSOMYG00000066003	33024
1	7986201..7986400		14	1	36	2.57143	35	0.972222	1	37	2.64286	28	0.756757	0.00776866	gene:ENSOMYG00000002444	51816	nmur1a	75266
1	8045401..8045600		8	1	8	1	8	1	1	13	1.625	5	0.384615	0.00632464	gene:ENSOMYG00000002444	111016	nmur1a	16066
1	8079601..8079800		9	1	20	2.22222	20	1	1	17	1.88889	10	0.588235	0.00188899	nmur1a	0	tctex1d2	60834
1	8307401..8307600		10	1	23	2.3	23	1	1	20	2	12	0.6	0.000868708	gene:ENSOMYG00000000296	35961	rubcn	0
1	8375401..8375600		23	1	26	1.13043	25	0.961538	1	62	2.69565	37	0.596774	0.000276594	rubcn	34583	TSC22D2	0
1	8377001..8377200		10	1	20	2	8	0.4	1	24	2.4	1	0.0416667	0.00450148	rubcn	36183	TSC22D2	0
1	8395801..8396000		10	1	19	1.9	12	0.631579	1	19	1.9	3	0.157895	0.00347032	rubcn	54983	TSC22D2	0
1	8425801..8426000		6	1	5	0.833333	5	1	1	19	3.16667	5	0.263158	0.00592885	TSC22D2	4844	PFN2	60728
1	8441201..8441400		10	1	18	1.8	13	0.722222	1	15	1.5	1	0.0666667	0.000160697	TSC22D2	20244	PFN2	45328
1	8524801..8525000		40	1	92	2.3	84	0.913043	1	29	0.725	19	0.655172	0.00172957	PFN2	31956	rnf13	0
1	8554001..8554200		37	1	76	2.05405	74	0.973684	1	9	0.243243	6	0.666667	0.00759422	PFN2	61156	rnf13	0
1	8555801..8556000		14	1	23	1.64286	19	0.826087	1	20	1.42857	8	0.4	0.00476246	PFN2	62956	rnf13	0
1	8574201..8574400		14	1	25	1.78571	20	0.8	1	13	0.928571	3	0.230769	0.00104788	PFN2	81356	rnf13	0
1	8624201..8624400		9	1	15	1.66667	12	0.8	1	9	1	0	0	0.00016826	gene:ENSOMYG00000061267	0	gene:ENSOMYG00000000431	140588
1	8734201..8734400		23	1	7	0.304348	6	0.857143	1	20	0.869565	2	0.1	0.000608088	gene:ENSOMYG00000061267	102268	gene:ENSOMYG00000000431	30588
1	8923001..8923200		7	1	7	1	5	0.714286	1	13	1.85714	1	0.0769231	0.00722394	usp13	9754	pex5la	0
1	8961201..8961400		20	1	35	1.75	33	0.942857	1	49	2.45	34	0.693878	0.00415348	usp13	47954	pex5la	0
1	9003801..9004000		8	1	18	2.25	16	0.888889	1	23	2.875	9	0.391304	0.00130097	usp13	90554	pex5la	0
1	9041401..9041600		14	1	28	2	26	0.928571	1	13	0.928571	6	0.461538	0.00195636	usp13	128154	pex5la	0
1	9043001..9043200		11	1	15	1.36364	15	1	1	15	1.36364	8	0.533333	0.00316092	usp13	129754	pex5la	0
1	9061001..9061200		16	1	13	0.8125	13	1	1	30	1.875	19	0.633333	0.00949709	usp13	147754	pex5la	0
1	9160801..9161000		10	1	18	1.8	17	0.944444	1	6	0.6	2	0.333333	0.00649351	gene:ENSOMYG00000068924	6175	psmd1	79319
1	9165801..9166000		18	1	46	2.55556	43	0.934783	1	17	0.944444	10	0.588235	0.00251569	gene:ENSOMYG00000068924	11175	psmd1	74319
1	9185201..9185400		8	1	17	2.125	14	0.823529	1	17	2.125	6	0.352941	0.00667999	gene:ENSOMYG00000068924	30575	psmd1	54919
1	9188201..9188400		12	1	42	3.5	38	0.904762	1	26	2.16667	16	0.615385	0.00561533	gene:ENSOMYG00000068924	33575	psmd1	51919
1	9197001..9197200		10	1	10	1	6	0.6	1	18	1.8	0	0	0.000557414	gene:ENSOMYG00000068924	42375	psmd1	43119
1	9224601..9224800		17	1	23	1.35294	15	0.652174	1	36	2.11765	11	0.305556	0.00927975	gene:ENSOMYG00000068924	69975	psmd1	15519
1	9696201..9696400		6	1	8	1.33333	6	0.75	1	20	3.33333	1	0.05	0.000479714	gene:ENSOMYG00000049899	3247	gene:ENSOMYG00000060865	0
1	9776201..9776400		15	1	11	0.733333	10	0.909091	1	13	0.866667	2	0.153846	0.000322097	gene:ENSOMYG00000070385	12837	gene:ENSOMYG00000058510	52197
1	10134201..10134400		16	1	44	2.75	16	0.363636	1	43	2.6875	1	0.0232558	3.76084e-05	gene:ENSOMYG00000048963	18677	gipc3	5534
1	10171801..10172000		12	1	22	1.83333	21	0.954545	1	29	2.41667	19	0.655172	0.00997895	gipc3	10504	tbxa2r	0
1	10269801..10270000		14	1	40	2.85714	40	1	1	6	0.428571	3	0.5	0.00131752	tbxa2r	88405	ptprsa	0
1	10288601..10288800		12	1	11	0.916667	11	1	1	9	0.75	3	0.333333	0.00216718	tbxa2r	107205	ptprsa	0
1	10294601..10294800		24	1	24	1	23	0.958333	1	41	1.70833	27	0.658537	0.00438431	tbxa2r	113205	ptprsa	0
1	10319001..10319200		17	1	60	3.52941	56	0.933333	1	17	1	10	0.588235	0.00155045	tbxa2r	137605	ptprsa	0
1	10414801..10415000		12	1	20	1.66667	14	0.7	1	6	0.5	0	0	0.00401338	tbxa2r	233405	ptprsa	0
1	10427001..10427200		17	1	16	0.941176	16	1	1	15	0.882353	5	0.333333	6.77081e-05	tbxa2r	245605	ptprsa	0
1	10503001..10503200		9	1	28	3.11111	13	0.464286	1	25	2.77778	1	0.04	0.000406064	tbxa2r	321605	ptprsa	0
1	10531001..10531200		16	1	28	1.75	16	0.571429	1	25	1.5625	1	0.04	2.42045e-05	tbxa2r	349605	ptprsa	0
1	10635001..10635200		38	1	162	4.26316	155	0.95679	1	88	2.31579	71	0.806818	0.000205588	gene:ENSOMYG00000070894	235666	gene:ENSOMYG00000004896	230295
1	10682601..10682800		10	1	11	1.1	9	0.818182	1	29	2.9	8	0.275862	0.00285929	gene:ENSOMYG00000070894	283266	gene:ENSOMYG00000004896	182695
1	10694001..10694200		33	1	66	2	51	0.772727	1	44	1.33333	14	0.318182	2.19536e-06	gene:ENSOMYG00000070894	294666	gene:ENSOMYG00000004896	171295
1	10711401..10711600		19	1	36	1.89474	33	0.916667	1	29	1.52632	17	0.586207	0.00200681	gene:ENSOMYG00000070894	312066	gene:ENSOMYG00000004896	153895
1	10747001..10747200		10	1	27	2.7	19	0.703704	1	9	0.9	0	0	0.000258223	gene:ENSOMYG00000070894	347666	gene:ENSOMYG00000004896	118295
1	10793401..10793600		10	1	16	1.6	16	1	1	21	2.1	13	0.619048	0.00527067	gene:ENSOMYG00000070894	394066	gene:ENSOMYG00000004896	71895
1	10836401..10836600		4	1	12	3	12	1	1	10	2.5	4	0.4	0.00281452	gene:ENSOMYG00000070894	437066	gene:ENSOMYG00000004896	28895
1	11013801..11014000		8	1	16	2	16	1	1	17	2.125	10	0.588235	0.00455238	gene:ENSOMYG00000004896	147508	gene:ENSOMYG00000066898	129379
1	11137401..11137600		21	1	12	0.571429	9	0.75	1	46	2.19048	13	0.282609	0.00446853	gene:ENSOMYG00000004896	271108	gene:ENSOMYG00000066898	5779
1	11248001..11248200		21	1	10	0.47619	10	1	1	22	1.04762	9	0.409091	0.00143195	gene:ENSOMYG00000066898	101672	kdm4b	65920
1	11289601..11289800		14	1	13	0.928571	12	0.923077	1	21	1.5	8	0.380952	0.00198398	gene:ENSOMYG00000066898	143272	kdm4b	24320
1	11309201..11309400		4	1	50	12.5	45	0.9	1	32	8	20	0.625	0.00350751	gene:ENSOMYG00000066898	162872	kdm4b	4720
1	11441401..11441600		22	1	40	1.81818	36	0.9	1	30	1.36364	17	0.566667	0.0015878	OPA1	0	gene:ENSOMYG00000008127	223375
1	11509401..11509600		16	1	8	0.5	8	1	1	26	1.625	6	0.230769	0.000165398	OPA1	0	gene:ENSOMYG00000008127	155375
1	11513001..11513200		10	1	22	2.2	13	0.590909	1	16	1.6	0	0	9.18605e-05	OPA1	0	gene:ENSOMYG00000008127	151775
1	11587001..11587200		24	1	63	2.625	62	0.984127	1	53	2.20833	45	0.849057	0.00790571	OPA1	73918	gene:ENSOMYG00000008127	77775
1	11592801..11593000		10	1	18	1.8	17	0.944444	1	14	1.4	7	0.5	0.00615869	OPA1	79718	gene:ENSOMYG00000008127	71975
1	11688601..11688800		22	1	73	3.31818	72	0.986301	1	56	2.54545	46	0.821429	0.00103305	gene:ENSOMYG00000008127	21908	GP5	110032
1	11718201..11718400		6	1	24	4	22	0.916667	1	7	1.16667	2	0.285714	0.00226843	gene:ENSOMYG00000008127	51508	GP5	80432
1	11720001..11720200		16	1	47	2.9375	46	0.978723	1	34	2.125	27	0.794118	0.00842545	gene:ENSOMYG00000008127	53308	GP5	78632
1	11728801..11729000		18	1	22	1.22222	19	0.863636	1	11	0.611111	2	0.181818	0.000245938	gene:ENSOMYG00000008127	62108	GP5	69832
1	11850601..11850800		8	1	12	1.5	12	1	1	16	2	9	0.5625	0.00966184	ccdc50	0	gene:ENSOMYG00000008342	52982
1	11855201..11855400		14	1	19	1.35714	10	0.526316	1	14	1	1	0.0714286	0.00707294	ccdc50	0	gene:ENSOMYG00000008342	48382
1	11885801..11886000		12	1	14	1.16667	14	1	1	29	2.41667	17	0.586207	0.00338334	ccdc50	10759	gene:ENSOMYG00000008342	17782
1	11909001..11909200		6	1	8	1.33333	8	1	1	7	1.16667	2	0.285714	0.00699301	gene:ENSOMYG00000008342	2991	p3h2	13502
1	11941401..11941600		10	1	8	0.8	8	1	1	14	1.4	6	0.428571	0.00939112	p3h2	0	cpox	96325
1	11956801..11957000		8	1	13	1.625	13	1	1	8	1	3	0.375	0.00275198	p3h2	0	cpox	80925
1	12152601..12152800		18	1	30	1.66667	25	0.833333	1	42	2.33333	21	0.5	0.00336169	nexn	6164	si:dkey-30h22.11	2131
1	12220601..12220800		8	1	39	4.875	37	0.948718	1	53	6.625	38	0.716981	0.00371942	gene:ENSOMYG00000057480	23746	gene:ENSOMYG00000009953	15647
1	12262001..12262200		16	1	40	2.5	38	0.95	1	11	0.6875	6	0.545455	0.00327506	gene:ENSOMYG00000009983	9181	gene:ENSOMYG00000075220	22843
1	12265801..12266000		18	1	25	1.38889	25	1	1	39	2.16667	30	0.769231	0.00769465	gene:ENSOMYG00000009983	12981	gene:ENSOMYG00000075220	19043
1	12275801..12276000		14	1	28	2	23	0.821429	1	43	3.07143	22	0.511628	0.00728354	gene:ENSOMYG00000009983	22981	gene:ENSOMYG00000075220	9043
1	12390001..12390200		14	1	65	4.64286	49	0.753846	1	93	6.64286	50	0.537634	0.00433907	gene:ENSOMYG00000077593	35815	gene:ENSOMYG00000010068	0
1	12395001..12395200		17	1	41	2.41176	13	0.317073	1	41	2.41176	0	0	3.94974e-05	gene:ENSOMYG00000010068	1515	dmap1	57305
1	12448201..12448400		9	1	13	1.44444	13	1	1	18	2	9	0.5	0.0024117	gene:ENSOMYG00000010068	54715	dmap1	4105
1	12448801..12449000		16	1	181	11.3125	163	0.900552	1	137	8.5625	109	0.79562	0.00688437	gene:ENSOMYG00000010068	55315	dmap1	3505
1	12480401..12480600		6	1	14	2.33333	14	1	1	16	2.66667	8	0.5	0.0021989	gene:ENSOMYG00000010269	7429	elovl8b	4100
1	12522201..12522400		9	1	5	0.555556	4	0.8	1	8	0.888889	0	0	0.00699301	elovl8b	25629	glis1b	0
1	12545801..12546000		8	1	12	1.5	12	1	1	8	1	1	0.125	0.000103199	elovl8b	49229	glis1b	0
1	12673201..12673400		18	1	21	1.16667	15	0.714286	1	7	0.388889	0	0	0.00144928	glis1b	32288	ssbp3b	0
1	12797601..12797800		10	1	26	2.6	25	0.961538	1	14	1.4	7	0.5	0.00119934	lhx8b	0	slc44a5b	16273
1	12905001..12905200		8	1	14	1.75	13	0.928571	1	23	2.875	10	0.434783	0.00275649	lhx8b	102040	slc44a5b	0
1	12934001..12934200		10	1	24	2.4	19	0.791667	1	13	1.3	4	0.307692	0.00550031	st6galnac5b	0	gene:ENSOMYG00000062055	12261
1	12991801..12992000		7	1	14	2	13	0.928571	1	14	2	6	0.428571	0.00637681	gene:ENSOMYG00000062055	42357	ptgfr	19685
1	13136401..13136600		6	1	15	2.5	14	0.933333	1	15	2.5	7	0.466667	0.00709645	mknk1	22793	gene:ENSOMYG00000055131	17839
1	13182201..13182400		14	1	32	2.28571	26	0.8125	1	40	2.85714	20	0.5	0.00564996	gene:ENSOMYG00000055131	24854	gene:ENSOMYG00000063922	23610
1	13216201..13216400		9	1	9	1	9	1	1	4	0.444444	0	0	0.0013986	gene:ENSOMYG00000060298	0	gene:ENSOMYG00000003997	13024
1	13224001..13224200		8	1	23	2.875	18	0.782609	1	17	2.125	5	0.294118	0.00259808	gene:ENSOMYG00000060298	2425	gene:ENSOMYG00000003997	5224
1	13333601..13333800		9	1	26	2.88889	25	0.961538	1	25	2.77778	16	0.64	0.00441285	gene:ENSOMYG00000004120	40074	gene:ENSOMYG00000004261	0
1	13409201..13409400		24	1	33	1.375	11	0.333333	1	64	2.66667	7	0.109375	0.00903674	xcr1a.1	0	tal1	15731
1	13444401..13444600		12	1	24	2	24	1	1	33	2.75	25	0.757576	0.00840236	gene:ENSOMYG00000071077	2870	patj	212
1	13496201..13496400		6	1	10	1.66667	10	1	1	11	1.83333	5	0.454545	0.00851393	gene:ENSOMYG00000071077	54670	patj	0
1	13525001..13525200		11	1	14	1.27273	11	0.785714	1	13	1.18182	3	0.230769	0.00555306	gene:ENSOMYG00000071077	83470	patj	0
1	13590601..13590800		18	1	28	1.55556	26	0.928571	1	39	2.16667	24	0.615385	0.00314715	gene:ENSOMYG00000071077	149070	patj	0
1	13598601..13598800		16	1	22	1.375	21	0.954545	1	31	1.9375	18	0.580645	0.00199783	gene:ENSOMYG00000071077	157070	patj	0
1	13616001..13616200		15	1	25	1.66667	14	0.56	1	17	1.13333	2	0.117647	0.00398666	gene:ENSOMYG00000071077	174470	patj	0
1	13707801..13708000		14	1	29	2.07143	24	0.827586	1	24	1.71429	10	0.416667	0.00224137	gene:ENSOMYG00000071077	266270	patj	0
1	13775201..13775400		10	1	15	1.5	5	0.333333	1	23	2.3	0	0	0.00598276	tm2d1	21517	nfia	13458
1	13802801..13803000		8	1	27	3.375	15	0.555556	1	12	1.5	1	0.0833333	0.0058774	tm2d1	49117	nfia	0
1	13876201..13876400		12	1	23	1.91667	20	0.869565	1	6	0.5	1	0.166667	0.00253463	tm2d1	122517	nfia	0
1	13911001..13911200		7	1	18	2.57143	16	0.888889	1	12	1.71429	5	0.416667	0.00910775	tm2d1	157317	nfia	0
1	13934201..13934400		12	1	25	2.08333	17	0.68	1	12	1	1	0.0833333	0.000761607	tm2d1	180517	nfia	0
1	13946801..13947000		25	1	24	0.96	22	0.916667	1	11	0.44	2	0.181818	3.70183e-05	tm2d1	193117	nfia	0
1	13994001..13994200		4	1	13	3.25	13	1	1	10	2.5	3	0.3	0.000489482	tm2d1	240317	nfia	0
1	14053001..14053200		23	1	41	1.78261	38	0.926829	1	40	1.73913	28	0.7	0.0086462	tm2d1	299317	nfia	0
1	14103401..14103600		15	1	25	1.66667	22	0.88	1	17	1.13333	7	0.411765	0.00190449	nfia	14374	gene:ENSOMYG00000053425	41753
1	14142401..14142600		14	1	25	1.78571	23	0.92	1	48	3.42857	30	0.625	0.0058125	nfia	53374	gene:ENSOMYG00000053425	2753
1	14170201..14170400		8	1	14	1.75	14	1	1	20	2.5	12	0.6	0.00693812	atpaf1	0	rab3b	4115
1	14187401..14187600		10	1	19	1.9	19	1	1	19	1.9	11	0.578947	0.00154553	rab3b	2483	gene:ENSOMYG00000074160	9526
1	14235401..14235600		10	1	16	1.6	15	0.9375	1	16	1.6	5	0.3125	0.000317583	axdnd1	0	gene:ENSOMYG00000066248	14888
1	14250601..14250800		10	1	19	1.9	17	0.894737	1	3	0.3	0	0	0.00649351	gene:ENSOMYG00000066248	0	gene:ENSOMYG00000005017	92516
1	14250801..14251000		15	1	40	2.66667	18	0.45	1	15	1	0	0	0.000786927	gene:ENSOMYG00000066248	0	gene:ENSOMYG00000005017	92316
1	14363801..14364000		18	1	836	46.4444	733	0.876794	1	571	31.7222	458	0.802102	0.000102469	gene:ENSOMYG00000006423	0	gene:ENSOMYG00000069160	90760
1	14540001..14540200		8	1	13	1.625	12	0.923077	1	14	1.75	6	0.428571	0.00875667	gene:ENSOMYG00000056081	1286	gene:ENSOMYG00000007584	112931
1	14552401..14552600		12	1	21	1.75	16	0.761905	1	28	2.33333	7	0.25	0.000453932	gene:ENSOMYG00000056081	13686	gene:ENSOMYG00000007584	100531
1	14583201..14583400		20	1	25	1.25	15	0.6	1	41	2.05	9	0.219512	0.00218918	gene:ENSOMYG00000056081	44486	gene:ENSOMYG00000007584	69731
1	14583401..14583600		14	1	35	2.5	17	0.485714	1	15	1.07143	0	0	0.000460789	gene:ENSOMYG00000056081	44686	gene:ENSOMYG00000007584	69531
1	14591201..14591400		34	1	69	2.02941	51	0.73913	1	62	1.82353	32	0.516129	0.00676884	gene:ENSOMYG00000056081	52486	gene:ENSOMYG00000007584	61731
1	14604401..14604600		7	1	12	1.71429	7	0.583333	1	12	1.71429	0	0	0.00228833	gene:ENSOMYG00000056081	65686	gene:ENSOMYG00000007584	48531
1	14658401..14658600		15	1	22	1.46667	8	0.363636	1	26	1.73333	0	0	0.000847412	gene:ENSOMYG00000007584	3743	gene:ENSOMYG00000007826	299993
1	14661201..14661400		10	1	28	2.8	22	0.785714	1	6	0.6	1	0.166667	0.00824445	gene:ENSOMYG00000007584	6543	gene:ENSOMYG00000007826	297193
1	14683801..14684000		11	1	15	1.36364	14	0.933333	1	21	1.90909	6	0.285714	0.000114166	gene:ENSOMYG00000007584	29143	gene:ENSOMYG00000007826	274593
1	14754201..14754400		18	1	22	1.22222	20	0.909091	1	28	1.55556	8	0.285714	8.3876e-06	gene:ENSOMYG00000007584	99543	gene:ENSOMYG00000007826	204193
1	14774801..14775000		8	1	21	2.625	18	0.857143	1	10	1.25	3	0.3	0.0038163	gene:ENSOMYG00000007584	120143	gene:ENSOMYG00000007826	183593
1	14775201..14775400		8	1	27	3.375	22	0.814815	1	10	1.25	3	0.3	0.00567182	gene:ENSOMYG00000007584	120543	gene:ENSOMYG00000007826	183193
1	14781601..14781800		10	1	12	1.2	5	0.416667	1	35	3.5	0	0	0.000516318	gene:ENSOMYG00000007584	126943	gene:ENSOMYG00000007826	176793
1	14796401..14796600		12	1	60	5	56	0.933333	1	22	1.83333	15	0.681818	0.00678631	gene:ENSOMYG00000007584	141743	gene:ENSOMYG00000007826	161993
1	14843601..14843800		8	1	5	0.625	5	1	1	23	2.875	4	0.173913	0.00128205	gene:ENSOMYG00000007584	188943	gene:ENSOMYG00000007826	114793
1	14856001..14856200		18	1	34	1.88889	31	0.911765	1	22	1.22222	7	0.318182	5.0078e-06	gene:ENSOMYG00000007584	201343	gene:ENSOMYG00000007826	102393
1	14881401..14881600		13	1	28	2.15385	27	0.964286	1	10	0.769231	4	0.4	0.000475426	gene:ENSOMYG00000007584	226743	gene:ENSOMYG00000007826	76993
1	15016401..15016600		14	1	37	2.64286	34	0.918919	1	25	1.78571	16	0.64	0.00843507	gene:ENSOMYG00000008270	21557	gene:ENSOMYG00000052574	4381
1	15268001..15268200		12	1	35	2.91667	31	0.885714	1	18	1.5	10	0.555556	0.00988277	dph5	29981	slc30a7	0
1	15272401..15272600		14	1	12	0.857143	5	0.416667	1	18	1.28571	0	0	0.00555766	slc30a7	86	vcam1b	19765
1	15321801..15322000		23	1	60	2.6087	50	0.833333	1	14	0.608696	6	0.428571	0.00356019	gene:ENSOMYG00000009104	4900	cdc14ab	5699
1	15342001..15342200		10	1	20	2	18	0.9	1	16	1.6	6	0.375	0.00128683	gene:ENSOMYG00000009104	25100	cdc14ab	0
1	15408601..15408800		14	1	26	1.85714	26	1	1	27	1.92857	20	0.740741	0.00576108	gene:ENSOMYG00000062660	16816	rtca	0
1	15436401..15436600		14	1	23	1.64286	18	0.782609	1	20	1.42857	4	0.2	0.000164884	lrrc39	0	trmt13	790
1	15511201..15511400		20	1	40	2	38	0.95	1	40	2	29	0.725	0.0064693	MFSD14A	18585	gene:ENSOMYG00000013357	3834
1	15526801..15527000		18	1	44	2.44444	34	0.772727	1	34	1.88889	10	0.294118	2.53636e-05	gene:ENSOMYG00000013357	5435	gene:ENSOMYG00000013389	4761
1	15588601..15588800		10	1	13	1.3	13	1	1	4	0.4	1	0.25	0.00588235	SLC39A3	3723	gene:ENSOMYG00000013482	138
1	15655201..15655400		6	1	12	2	11	0.916667	1	11	1.83333	4	0.363636	0.00841298	gene:ENSOMYG00000000039	17299	apc2	0
1	15656401..15656600		10	1	19	1.9	17	0.894737	1	18	1.8	8	0.444444	0.00437566	gene:ENSOMYG00000000039	18499	apc2	0
1	15677001..15677200		14	1	27	1.92857	27	1	1	38	2.71429	29	0.763158	0.00509941	apc2	18063	gene:ENSOMYG00000000128	38316
1	15686401..15686600		16	1	37	2.3125	34	0.918919	1	30	1.875	16	0.533333	0.000367431	apc2	27463	gene:ENSOMYG00000000128	28916
1	15718001..15718200		9	1	13	1.44444	12	0.923077	1	7	0.777778	2	0.285714	0.00722394	gene:ENSOMYG00000000128	1887	ga45b	186983
1	15729601..15729800		4	1	4	1	4	1	1	11	2.75	1	0.0909091	0.003663	gene:ENSOMYG00000000128	13487	ga45b	175383
1	15783401..15783600		18	1	82	4.55556	75	0.914634	1	15	0.833333	9	0.6	0.00460539	gene:ENSOMYG00000000128	67287	ga45b	121583
1	15864401..15864600		10	1	11	1.1	6	0.545455	1	12	1.2	0	0	0.00457666	gene:ENSOMYG00000000128	148287	ga45b	40583
1	15895801..15896000		12	1	37	3.08333	34	0.918919	1	31	2.58333	20	0.645161	0.00616538	gene:ENSOMYG00000000128	179687	ga45b	9183
1	15968601..15968800		10	1	24	2.4	24	1	1	6	0.6	1	0.166667	4.21035e-05	gene:ENSOMYG00000000243	0	gene:ENSOMYG00000000287	9802
1	16018401..16018600		16	1	25	1.5625	22	0.88	1	7	0.4375	2	0.285714	0.00479403	gene:ENSOMYG00000000287	35900	palm1a	0
1	16137601..16137800		7	1	11	1.57143	10	0.909091	1	14	2	5	0.357143	0.00704334	plppr3b	11058	med16	11434
1	16225201..16225400		14	1	28	2	27	0.964286	1	35	2.5	17	0.485714	2.13845e-05	tmem259	45576	grin3bb	0
1	16231601..16231800		16	1	15	0.9375	9	0.6	1	23	1.4375	1	0.0434783	0.000249862	tmem259	51976	grin3bb	0
1	16337001..16337200		11	1	15	1.36364	13	0.866667	1	17	1.54545	7	0.411765	0.00989344	grin3bb	41195	gene:ENSOMYG00000000650	0
1	16358201..16358400		4	1	11	2.75	9	0.818182	1	10	2.5	2	0.2	0.00733168	grin3bb	62395	gene:ENSOMYG00000000650	0
1	16403801..16404000		9	1	21	2.33333	21	1	1	10	1.11111	4	0.4	0.000285217	grin3bb	107995	gene:ENSOMYG00000000650	0
1	16602601..16602800		18	1	26	1.44444	24	0.923077	1	36	2	22	0.611111	0.00507009	gene:ENSOMYG00000072209	2554	gene:ENSOMYG00000050360	2303
1	16767401..16767600		2	1	9	4.5	9	1	1	9	4.5	3	0.333333	0.00452489	gene:ENSOMYG00000049809	41857	gene:ENSOMYG00000000713	38086
1	16839001..16839200		12	1	18	1.5	11	0.611111	1	21	1.75	0	0	1.89874e-05	gene:ENSOMYG00000000730	11462	gene:ENSOMYG00000000747	1385
1	16988001..16988200		16	1	20	1.25	18	0.9	1	15	0.9375	7	0.466667	0.00722169	gene:ENSOMYG00000000911	22424	gene:ENSOMYG00000051812	23486
1	17050401..17050600		34	1	64	1.88235	29	0.453125	1	61	1.79412	13	0.213115	0.00379437	gene:ENSOMYG00000051812	38483	gene:ENSOMYG00000001565	0
1	17172601..17172800		10	1	10	1	4	0.4	1	24	2.4	0	0	0.0045282	gene:ENSOMYG00000002896	9276	gene:ENSOMYG00000003919	3449
1	17177001..17177200		8	1	8	1	8	1	1	7	0.875	2	0.285714	0.00699301	gene:ENSOMYG00000002896	13676	gene:ENSOMYG00000003919	0
1	17213001..17213200		8	1	11	1.375	9	0.818182	1	17	2.125	0	0	7.96305e-06	gene:ENSOMYG00000002896	49676	gene:ENSOMYG00000003919	0
1	17215201..17215400		18	1	41	2.27778	40	0.97561	1	45	2.5	31	0.688889	0.000329902	gene:ENSOMYG00000003919	1819	gene:ENSOMYG00000004082	29178
1	17217001..17217200		42	1	86	2.04762	83	0.965116	1	157	3.7381	136	0.866242	0.00899081	gene:ENSOMYG00000003919	3619	gene:ENSOMYG00000004082	27378
1	17327001..17327200		47	1	32	0.680851	10	0.3125	1	79	1.68085	8	0.101266	0.00894133	gene:ENSOMYG00000073050	41196	comp	0
1	17338001..17338200		20	1	106	5.3	95	0.896226	1	37	1.85	25	0.675676	0.00292394	comp	10987	TMEM38A	0
1	17392801..17393000		8	1	31	3.875	31	1	1	35	4.375	26	0.742857	0.00190758	gene:ENSOMYG00000050243	14054	gene:ENSOMYG00000069589	24325
1	17423001..17423200		11	1	25	2.27273	25	1	1	19	1.72727	13	0.684211	0.00384358	gene:ENSOMYG00000004592	0	gene:ENSOMYG00000004605	13111
1	17424401..17424600		14	1	29	2.07143	25	0.862069	1	15	1.07143	7	0.466667	0.00817352	gene:ENSOMYG00000004592	0	gene:ENSOMYG00000004605	11711
1	17425001..17425200		31	1	37	1.19355	16	0.432432	1	15	0.483871	0	0	0.00124245	gene:ENSOMYG00000004592	0	gene:ENSOMYG00000004605	11111
1	17426801..17427000		10	1	26	2.6	21	0.807692	1	12	1.2	3	0.25	0.00160192	gene:ENSOMYG00000004592	0	gene:ENSOMYG00000004605	9311
1	17508801..17509000		41	1	30	0.731707	29	0.966667	1	53	1.29268	39	0.735849	0.00644171	gene:ENSOMYG00000005489	0	r3hdm4	9906
1	17556801..17557000		10	1	18	1.8	17	0.944444	1	12	1.2	5	0.416667	0.00252028	gene:ENSOMYG00000065844	3661	arid3a	5359
1	17633201..17633400		13	1	8	0.615385	8	1	1	23	1.76923	6	0.26087	0.00038067	ndufs7	0	gamt	6905
1	17688001..17688200		14	1	6	0.428571	3	0.5	1	18	1.28571	0	0	0.00988142	dazap1	14893	gene:ENSOMYG00000008704	5343
1	17735401..17735600		26	1	66	2.53846	63	0.954545	1	30	1.15385	23	0.766667	0.00945813	gene:ENSOMYG00000009056	6092	gene:ENSOMYG00000009081	30086
1	17796001..17796200		16	1	17	1.0625	12	0.705882	1	12	0.75	1	0.0833333	0.00112926	gene:ENSOMYG00000009081	15651	gene:ENSOMYG00000009094	188
1	17846201..17846400		17	1	15	0.882353	14	0.933333	1	32	1.88235	9	0.28125	2.67462e-05	gene:ENSOMYG00000009094	48323	gene:ENSOMYG00000010617	0
1	17858801..17859000		10	1	14	1.4	13	0.928571	1	11	1.1	4	0.363636	0.0044241	gene:ENSOMYG00000009094	60923	gene:ENSOMYG00000010617	0
1	17860801..17861000		6	1	6	1	6	1	1	4	0.666667	0	0	0.0047619	gene:ENSOMYG00000009094	62923	gene:ENSOMYG00000010617	0
1	18028201..18028400		30	1	20	0.666667	20	1	1	16	0.533333	10	0.625	0.00411132	KCNN1	26324	ATP13A3	0
1	18058601..18058800		17	1	28	1.64706	14	0.5	1	15	0.882353	0	0	0.000511829	ATP13A3	151	gene:ENSOMYG00000054294	27093
1	18196201..18196400		14	1	37	2.64286	25	0.675676	1	22	1.57143	6	0.272727	0.00295538	gene:ENSOMYG00000073191	64288	xxylt1	117807
1	18269401..18269600		12	1	23	1.91667	22	0.956522	1	17	1.41667	9	0.529412	0.00213371	gene:ENSOMYG00000073191	137488	xxylt1	44607
1	18456601..18456800		12	1	41	3.41667	24	0.585366	1	16	1.33333	0	0	2.01513e-05	gene:ENSOMYG00000077661	2288	gene:ENSOMYG00000020786	5669
1	18463601..18463800		16	1	19	1.1875	7	0.368421	1	19	1.1875	0	0	0.00399263	gene:ENSOMYG00000020786	0	gene:ENSOMYG00000051809	20655
1	18642401..18642600		21	1	27	1.28571	27	1	1	11	0.52381	5	0.454545	0.00016735	gene:ENSOMYG00000051809	149038	gene:ENSOMYG00000021538	0
1	18869401..18869600		14	1	22	1.57143	22	1	1	19	1.35714	12	0.631579	0.00224127	tnfaip8l1	16684	mydgf	7904
1	18916201..18916400		7	1	8	1.14286	8	1	1	7	1	1	0.142857	0.0013986	loxl5a	20575	atcaya	0
1	18986801..18987000		13	1	27	2.07692	26	0.962963	1	11	0.846154	6	0.545455	0.0046858	matk	14417	rx1	36856
1	18997401..18997600		12	1	24	2	24	1	1	31	2.58333	23	0.741935	0.00647909	matk	25017	rx1	26256
1	19006201..19006400		10	1	24	2.4	24	1	1	22	2.2	16	0.727273	0.00796567	matk	33817	rx1	17456
1	19132201..19132400		18	1	44	2.44444	19	0.431818	1	41	2.27778	7	0.170732	0.00820667	klf2a	352	AP1M1	178250
1	19140401..19140600		14	1	28	2	26	0.928571	1	38	2.71429	25	0.657895	0.00869357	klf2a	8552	AP1M1	170050
1	19169001..19169200		12	1	18	1.5	18	1	1	19	1.58333	10	0.526316	0.000742567	klf2a	37152	AP1M1	141450
1	19171801..19172000		14	1	23	1.64286	22	0.956522	1	26	1.85714	15	0.576923	0.00203069	klf2a	39952	AP1M1	138650
1	19192401..19192600		13	1	23	1.76923	19	0.826087	1	21	1.61538	9	0.428571	0.00718433	klf2a	60552	AP1M1	118050
1	19227001..19227200		12	1	27	2.25	27	1	1	11	0.916667	7	0.636364	0.00447064	klf2a	95152	AP1M1	83450
1	19248601..19248800		6	1	13	2.16667	9	0.692308	1	10	1.66667	1	0.1	0.00649963	klf2a	116752	AP1M1	61850
1	19262601..19262800		10	1	12	1.2	12	1	1	31	3.1	19	0.612903	0.00920031	klf2a	130752	AP1M1	47850
1	19279401..19279600		6	1	8	1.33333	7	0.875	1	7	1.16667	0	0	0.0012432	klf2a	147552	AP1M1	31050
1	19458401..19458600		11	1	22	2	13	0.590909	1	16	1.45455	1	0.0625	0.00085614	gene:ENSOMYG00000074599	10329	gene:ENSOMYG00000000174	0
1	19489401..19489600		8	1	5	0.625	5	1	1	14	1.75	1	0.0714286	0.000515996	lpl	5880	tpm4a	21348
1	19491601..19491800		22	1	66	3	53	0.80303	1	49	2.22727	24	0.489796	0.00042638	lpl	8080	tpm4a	19148
1	19568201..19568400		18	1	29	1.61111	14	0.482759	1	31	1.72222	0	0	4.4713e-06	gene:ENSOMYG00000000956	20937	tax1bp3	573
1	19585801..19586000		10	1	21	2.1	21	1	1	13	1.3	7	0.538462	0.00127593	tax1bp3	12812	slc1a6	1223
1	19591201..19591400		9	1	20	2.22222	20	1	1	2	0.222222	0	0	0.004329	slc1a6	0	pole4	7578
1	19647801..19648000		7	1	6	0.857143	5	0.833333	1	15	2.14286	1	0.0666667	0.00167699	ctns	5914	gene:ENSOMYG00000001372	3024
1	19701601..19701800		12	1	34	2.83333	31	0.911765	1	3	0.25	0	0	0.002574	gene:ENSOMYG00000001372	41112	gene:ENSOMYG00000070591	34363
1	19774001..19774200		10	1	21	2.1	18	0.857143	1	9	0.9	3	0.333333	0.00835037	gene:ENSOMYG00000001372	113512	gene:ENSOMYG00000070591	0
1	19797801..19798000		15	1	17	1.13333	17	1	1	20	1.33333	13	0.65	0.00752952	gene:ENSOMYG00000070591	3361	ndufa11	38389
1	19876201..19876400		7	1	43	6.14286	35	0.813953	1	14	2	6	0.428571	0.00874643	gene:ENSOMYG00000060303	4822	gene:ENSOMYG00000001903	4228
1	19879401..19879600		25	1	81	3.24	72	0.888889	1	73	2.92	50	0.684932	0.00164911	gene:ENSOMYG00000060303	8022	gene:ENSOMYG00000001903	1028
1	19921601..19921800		8	1	16	2	7	0.4375	1	14	1.75	0	0	0.00561941	gene:ENSOMYG00000002035	15395	cers4a	0
1	19930401..19930600		14	1	39	2.78571	37	0.948718	1	24	1.71429	14	0.583333	0.00058212	gene:ENSOMYG00000002035	24195	cers4a	0
1	19977801..19978000		10	1	7	0.7	5	0.714286	1	18	1.8	1	0.0555556	0.00217391	gene:ENSOMYG00000075861	58813	gene:ENSOMYG00000006445	1700
1	19984601..19984800		16	1	19	1.1875	19	1	1	19	1.1875	13	0.684211	0.00982801	gene:ENSOMYG00000006445	0	gene:ENSOMYG00000059265	87023
1	19988801..19989000		12	1	31	2.58333	31	1	1	34	2.83333	23	0.676471	0.000319638	gene:ENSOMYG00000006445	0	gene:ENSOMYG00000059265	82823
1	19990201..19990400		2	1	8	4	8	1	1	6	3	1	0.166667	0.002997	gene:ENSOMYG00000006445	0	gene:ENSOMYG00000059265	81423
1	20061601..20061800		20	1	39	1.95	38	0.974359	1	36	1.8	26	0.722222	0.00214651	gene:ENSOMYG00000006445	0	gene:ENSOMYG00000059265	10023
1	20067001..20067200		18	1	43	2.38889	42	0.976744	1	46	2.55556	36	0.782609	0.00516499	gene:ENSOMYG00000006445	0	gene:ENSOMYG00000059265	4623
1	20067801..20068000		6	1	22	3.66667	22	1	1	17	2.83333	11	0.647059	0.00379327	gene:ENSOMYG00000006445	0	gene:ENSOMYG00000059265	3823
1	20378801..20379000		11	1	16	1.45455	16	1	1	19	1.72727	12	0.631579	0.00749317	gene:ENSOMYG00000017619	57809	gene:ENSOMYG00000017800	0
1	20405601..20405800		7	1	9	1.28571	8	0.888889	1	11	1.57143	2	0.181818	0.00273875	gene:ENSOMYG00000017619	84609	gene:ENSOMYG00000017800	0
1	20446201..20446400		6	1	10	1.66667	10	1	1	12	2	5	0.416667	0.00464396	gene:ENSOMYG00000017619	125209	gene:ENSOMYG00000017800	0
1	20450801..20451000		10	1	18	1.8	11	0.611111	1	16	1.6	2	0.125	0.00444455	gene:ENSOMYG00000017619	129809	gene:ENSOMYG00000017800	0
1	20453401..20453600		17	1	5	0.294118	5	1	1	20	1.17647	4	0.2	0.00237154	gene:ENSOMYG00000017800	2428	tm6sf2	34078
1	20545601..20545800		10	1	25	2.5	25	1	1	34	3.4	26	0.764706	0.0081878	hapln4	0	ncanb	179650
1	20575201..20575400		10	1	11	1.1	11	1	1	12	1.2	6	0.5	0.00915332	hapln4	10765	ncanb	150050
1	20712201..20712400		5	1	19	3.8	18	0.947368	1	19	3.8	11	0.578947	0.00937624	hapln4	147765	ncanb	13050
1	20744001..20744200		8	1	11	1.375	11	1	1	4	0.5	1	0.25	0.00879121	hapln4	179565	ncanb	0
1	20803201..20803400		18	1	42	2.33333	36	0.857143	1	30	1.66667	16	0.533333	0.00292434	ncanb	50218	nr2c2ap	103219
1	20975201..20975400		11	1	14	1.27273	14	1	1	20	1.81818	10	0.5	0.00140897	mef2b	0	tmem161a	13891
1	21007201..21007400		5	1	8	1.6	8	1	1	6	1.2	1	0.166667	0.002997	tmem161a	2480	gene:ENSOMYG00000071846	60428
1	21174001..21174200		19	1	41	2.15789	19	0.463415	1	59	3.10526	3	0.0508475	1.14979e-06	gatad2ab	0	tssk6	17301
1	21296001..21296200		8	1	35	4.375	34	0.971429	1	13	1.625	7	0.538462	0.000839016	cilp2	0	gene:ENSOMYG00000019574	62462
1	21324401..21324600		10	1	30	3	18	0.6	1	50	5	12	0.24	0.00145283	cilp2	25125	gene:ENSOMYG00000019574	34062
1	21349401..21349600		8	1	12	1.5	9	0.75	1	6	0.75	0	0	0.00452489	cilp2	50125	gene:ENSOMYG00000019574	9062
1	21379001..21379200		4	1	9	2.25	6	0.666667	1	13	3.25	0	0	0.00112581	cirbp	10221	gene:ENSOMYG00000019584	42567
1	21413001..21413200		14	1	25	1.78571	17	0.68	1	28	2	4	0.142857	7.48097e-05	cirbp	44221	gene:ENSOMYG00000019584	8567
1	21419401..21419600		21	1	19	0.904762	19	1	1	51	2.42857	37	0.72549	0.00668916	cirbp	50621	gene:ENSOMYG00000019584	2167
1	21507001..21507200		8	1	5	0.625	5	1	1	7	0.875	1	0.142857	0.00757576	gene:ENSOMYG00000077875	58347	midn	31991
1	21581801..21582000		9	1	9	1	9	1	1	15	1.66667	5	0.333333	0.00153116	gene:ENSOMYG00000076162	3396	atp5f1d	5521
1	21582201..21582400		10	1	22	2.2	20	0.909091	1	14	1.4	6	0.428571	0.00290628	gene:ENSOMYG00000076162	3796	atp5f1d	5121
1	21689001..21689200		6	1	13	2.16667	7	0.538462	1	20	3.33333	1	0.05	0.00256458	cbarpb	61650	STK11	14882
1	21737801..21738000		16	1	29	1.8125	12	0.413793	1	34	2.125	4	0.117647	0.00780316	gene:ENSOMYG00000019661	5346	fstl3	2197
1	21741201..21741400		14	1	9	0.642857	9	1	1	25	1.78571	13	0.52	0.00948347	fstl3	0	gene:ENSOMYG00000069752	10172
1	21751201..21751400		14	1	20	1.42857	18	0.9	1	35	2.5	18	0.514286	0.00341066	fstl3	4830	gene:ENSOMYG00000069752	172
1	21934201..21934400		18	1	33	1.83333	32	0.969697	1	17	0.944444	10	0.588235	0.00124068	hcn2b	23324	nell2a	89596
1	22029201..22029400		9	1	12	1.33333	11	0.916667	1	22	2.44444	10	0.454545	0.00889797	nell2a	0	gene:ENSOMYG00000017060	82510
1	22171001..22171200		4	1	17	4.25	17	1	1	2	0.5	0	0	0.00584795	nell2a	63132	gene:ENSOMYG00000017060	0
1	22242201..22242400		26	1	66	2.53846	63	0.954545	1	24	0.923077	18	0.75	0.00984259	gene:ENSOMYG00000017356	10602	gene:ENSOMYG00000017613	39005
1	22322201..22322400		12	1	16	1.33333	14	0.875	1	43	3.58333	12	0.27907	4.88506e-05	gene:ENSOMYG00000017613	0	gene:ENSOMYG00000069570	58767
1	22322601..22322800		4	1	6	1.5	4	0.666667	1	16	4	1	0.0625	0.00934154	gene:ENSOMYG00000017613	0	gene:ENSOMYG00000069570	58367
1	22574201..22574400		12	1	26	2.16667	15	0.576923	1	19	1.58333	3	0.157895	0.004928	ppp6r3	96725	lrp5	0
1	22577601..22577800		12	1	25	2.08333	24	0.96	1	11	0.916667	6	0.545455	0.00616698	lrp5	3069	gene:ENSOMYG00000021023	3709
1	22641201..22641400		8	1	3	0.375	3	1	1	15	1.875	1	0.0666667	0.00490196	gene:ENSOMYG00000021029	492	gene:ENSOMYG00000021108	7188
1	22644401..22644600		9	1	474	52.6667	457	0.964135	1	467	51.8889	430	0.920771	0.00304996	gene:ENSOMYG00000021029	3692	gene:ENSOMYG00000021108	3988
1	22808801..22809000		15	1	52	3.46667	46	0.884615	1	29	1.93333	12	0.413793	1.20765e-05	gene:ENSOMYG00000021242	0	gene:ENSOMYG00000021264	30752
1	22925801..22926000		7	1	28	4	23	0.821429	1	5	0.714286	0	0	0.00106179	gene:ENSOMYG00000021264	59930	enc2	24100
1	22999001..22999200		12	1	29	2.41667	23	0.793103	1	11	0.916667	3	0.272727	0.00367023	enc2	47022	ntrk3a	325216
1	23184801..23185000		6	1	26	4.33333	24	0.923077	1	6	1	2	0.333333	0.00555291	enc2	232822	ntrk3a	139416
1	23193601..23193800		10	1	31	3.1	26	0.83871	1	14	1.4	5	0.357143	0.00223728	enc2	241622	ntrk3a	130616
1	23313601..23313800		7	1	5	0.714286	5	1	1	4	0.571429	0	0	0.00793651	enc2	361622	ntrk3a	10616
1	23340001..23340200		7	1	16	2.28571	14	0.875	1	9	1.28571	3	0.333333	0.00986062	enc2	388022	ntrk3a	0
1	23353201..23353400		7	1	5	0.714286	5	1	1	4	0.571429	0	0	0.00793651	enc2	401222	ntrk3a	0
1	23378001..23378200		7	1	8	1.14286	8	1	1	5	0.714286	1	0.2	0.00699301	enc2	426022	ntrk3a	0
1	23508001..23508200		6	1	18	3	15	0.833333	1	12	2	4	0.333333	0.00803225	enc2	556022	ntrk3a	0
1	23508201..23508400		9	1	27	3	25	0.925926	1	26	2.88889	16	0.615385	0.00780665	enc2	556222	ntrk3a	0
1	23578801..23579000		6	1	18	3	18	1	1	21	3.5	12	0.571429	0.00138702	enc2	626822	ntrk3a	0
1	23657601..23657800		22	1	50	2.27273	45	0.9	1	35	1.59091	21	0.6	0.00135127	gene:ENSOMYG00000070361	33276	det1	111492
1	23662801..23663000		17	1	41	2.41176	40	0.97561	1	5	0.294118	1	0.2	0.000150282	gene:ENSOMYG00000070361	38476	det1	106292
1	23669601..23669800		24	1	52	2.16667	50	0.961538	1	25	1.04167	15	0.6	0.000124393	gene:ENSOMYG00000070361	45276	det1	99492
1	23687401..23687600		6	1	15	2.5	13	0.866667	1	23	3.83333	10	0.434783	0.0085885	gene:ENSOMYG00000070361	63076	det1	81692
1	23805601..23805800		8	1	7	0.875	7	1	1	27	3.375	12	0.444444	0.00936647	map1lc3b	0	zcchc14	18636
1	23817601..23817800		18	1	27	1.5	24	0.888889	1	40	2.22222	21	0.525	0.00160753	map1lc3b	0	zcchc14	6636
1	23851201..23851400		11	1	31	2.81818	25	0.806452	1	34	3.09091	14	0.411765	0.00119805	zcchc14	16965	gene:ENSOMYG00000021572	0
1	23884601..23884800		26	1	18	0.692308	16	0.888889	1	73	2.80769	26	0.356164	4.41668e-05	jph3	0	gene:ENSOMYG00000021590	56391
1	23956401..23956600		22	1	105	4.77273	100	0.952381	1	22	1	15	0.681818	0.00084148	gene:ENSOMYG00000021590	10618	slc7a5	27073
1	24014201..24014400		22	1	94	4.27273	17	0.180851	1	66	3	2	0.030303	0.0025208	gene:ENSOMYG00000021590	68418	slc7a5	0
1	24067401..24067600		22	1	49	2.22727	46	0.938776	1	39	1.77273	28	0.717949	0.00558022	ca5a	18192	gene:ENSOMYG00000022853	0
1	24086601..24086800		6	1	4	0.666667	4	1	1	15	2.5	3	0.2	0.00902993	pla2g15	0	gene:ENSOMYG00000063307	13290
1	24106201..24106400		12	1	10	0.833333	4	0.4	1	19	1.58333	0	0	0.00884173	gene:ENSOMYG00000063307	3430	znf319b	2462
1	24127401..24127600		10	1	4	0.4	3	0.75	1	12	1.2	0	0	0.00714286	ccdc113	729	csnk2a2b	1433
1	24171001..24171200		8	1	23	2.875	23	1	1	12	1.5	8	0.666667	0.00945378	csnk2a2b	19255	fa2h	1677
1	24204401..24204600		20	1	20	1	20	1	1	15	0.75	9	0.6	0.00308349	fa2h	0	ano10b	9584
1	24236401..24236600		14	1	11	0.785714	11	1	1	12	0.857143	6	0.5	0.00915332	ano10b	15113	snrkb	0
1	24279001..24279200		14	1	20	1.42857	19	0.95	1	6	0.428571	1	0.166667	0.000525561	gene:ENSOMYG00000063978	27026	znrf1	19128
1	24284001..24284200		9	1	22	2.44444	21	0.954545	1	21	2.33333	13	0.619048	0.00845988	gene:ENSOMYG00000063978	32026	znrf1	14128
1	24346801..24347000		9	1	16	1.77778	12	0.75	1	5	0.555556	0	0	0.00619195	gene:ENSOMYG00000059871	312	gene:ENSOMYG00000070748	21917
1	24372201..24372400		10	1	33	3.3	20	0.606061	1	30	3	8	0.266667	0.00668394	gene:ENSOMYG00000070748	0	gene:ENSOMYG00000067897	13940
1	24420801..24421000		16	1	56	3.5	55	0.982143	1	33	2.0625	26	0.787879	0.00358397	gene:ENSOMYG00000026041	10283	gene:ENSOMYG00000060535	0
1	24425801..24426000		9	1	13	1.44444	13	1	1	17	1.88889	9	0.529412	0.00415348	gene:ENSOMYG00000026041	15283	gene:ENSOMYG00000060535	0
1	24431801..24432000		12	1	9	0.75	9	1	1	5	0.416667	1	0.2	0.004995	gene:ENSOMYG00000026041	21283	gene:ENSOMYG00000060535	0
1	24503601..24503800		10	1	20	2	18	0.9	1	19	1.9	9	0.473684	0.00488746	smpd3	7455	ccl4	837
1	24562001..24562200		16	1	21	1.3125	20	0.952381	1	16	1	9	0.5625	0.00655589	gene:ENSOMYG00000030045	8503	gene:ENSOMYG00000030047	230
1	24635401..24635600		6	1	17	2.83333	17	1	1	6	1	2	0.333333	0.00169396	polr2c	19689	wwp2	1923
1	24657601..24657800		9	1	7	0.777778	6	0.857143	1	14	1.55556	3	0.214286	0.00897833	wwp2	0	gene:ENSOMYG00000066139	12439
1	24660201..24660400		20	1	323	16.15	33	0.102167	1	289	14.45	13	0.0449827	0.0052128	wwp2	0	gene:ENSOMYG00000066139	9839
1	24678801..24679000		30	1	48	1.6	47	0.979167	1	79	2.63333	64	0.810127	0.00343269	gene:ENSOMYG00000066139	8089	gbrl2	18686
1	24739401..24739600		8	1	17	2.125	15	0.882353	1	18	2.25	8	0.444444	0.00780232	tmem231	23327	chst6	6369
1	24904801..24905000		8	1	4	0.5	4	1	1	17	2.125	0	0	0.000167084	vps9d1	11469	si:dkey-238o13.4	0
1	24905601..24905800		12	1	14	1.16667	5	0.357143	1	31	2.58333	0	0	0.00163862	si:dkey-238o13.4	33	spata2l	1296
1	24986801..24987000		10	1	13	1.3	9	0.692308	1	15	1.5	1	0.0666667	0.000839054	cotl1	15246	plcg2	38842
1	25053401..25053600		12	1	30	2.5	29	0.966667	1	13	1.08333	8	0.615385	0.00661466	plcg2	13195	gene:ENSOMYG00000035732	0
1	25071801..25072000		32	1	16	0.5	10	0.625	1	42	1.3125	0	0	1.5347e-07	plcg2	31595	gene:ENSOMYG00000035732	0
1	25204601..25204800		28	1	91	3.25	89	0.978022	1	33	1.17857	26	0.787879	0.00132466	zfpm1	0	trhr2	167722
1	25238801..25239000		14	1	35	2.5	27	0.771429	1	13	0.928571	4	0.307692	0.00444871	zfpm1	0	trhr2	133522
1	25249201..25249400		3	1	16	5.33333	9	0.5625	1	10	3.33333	0	0	0.00366133	zfpm1	0	trhr2	123122
1	25259201..25259400		11	1	20	1.81818	17	0.85	1	7	0.636364	1	0.142857	0.00174318	zfpm1	0	trhr2	113122
1	25265401..25265600		10	1	14	1.4	13	0.928571	1	22	2.2	11	0.5	0.00840687	zfpm1	0	trhr2	106922
1	25316201..25316400		12	1	20	1.66667	18	0.9	1	20	1.66667	10	0.5	0.00690707	zfpm1	30251	trhr2	56122
1	25355601..25355800		6	1	11	1.83333	11	1	1	9	1.5	4	0.444444	0.00812693	zfpm1	69651	trhr2	16722
1	25392201..25392400		10	1	30	3	30	1	1	20	2	14	0.7	0.00243916	gene:ENSOMYG00000065717	330	il17c1	19331
1	25428201..25428400		13	1	42	3.23077	39	0.928571	1	8	0.615385	4	0.5	0.00853987	il17c1	14875	has3	25791
1	25432201..25432400		12	1	18	1.5	16	0.888889	1	18	1.5	7	0.388889	0.00225542	il17c1	18875	has3	21791
1	25576201..25576400		28	1	54	1.92857	52	0.962963	1	37	1.32143	27	0.72973	0.0017321	gene:ENSOMYG00000036233	14746	si:dkey-246g23.2	51032
1	25597801..25598000		12	1	13	1.08333	13	1	1	17	1.41667	10	0.588235	0.009553	gene:ENSOMYG00000036233	36346	si:dkey-246g23.2	29432
1	25698801..25699000		10	1	13	1.3	12	0.923077	1	16	1.6	5	0.3125	0.00112926	gene:ENSOMYG00000036233	137346	si:dkey-246g23.2	0
1	25711801..25712000		12	1	17	1.41667	7	0.411765	1	40	3.33333	0	0	7.35592e-05	si:dkey-246g23.2	5291	gene:ENSOMYG00000036248	1282
1	25947401..25947600		8	1	10	1.25	10	1	1	10	1.25	4	0.4	0.00541796	mlycd	158398	cdh13	0
1	26018601..26018800		8	1	11	1.375	10	0.909091	1	16	2	6	0.375	0.00709133	mlycd	229598	cdh13	0
1	26038201..26038400		6	1	20	3.33333	11	0.55	1	10	1.66667	0	0	0.00307465	mlycd	249198	cdh13	0
1	26082001..26082200		9	1	14	1.55556	13	0.928571	1	15	1.66667	6	0.4	0.00364818	mlycd	292998	cdh13	0
1	26129601..26129800		10	1	16	1.6	16	1	1	18	1.8	11	0.611111	0.00591566	mlycd	340598	cdh13	0
1	26144401..26144600		10	1	12	1.2	12	1	1	7	0.7	3	0.428571	0.00902993	mlycd	355398	cdh13	0
1	26457201..26457400		17	1	33	1.94118	33	1	1	60	3.52941	49	0.816667	0.00562145	mlycd	668198	cdh13	0
1	26508801..26509000		16	1	12	0.75	12	1	1	25	1.5625	15	0.6	0.00938409	cdh13	7435	si:ch211-216l23.2	171413
1	26572801..26573000		26	1	50	1.92308	45	0.9	1	39	1.5	25	0.641026	0.00340322	cdh13	71435	si:ch211-216l23.2	107413
1	26597801..26598000		23	1	45	1.95652	35	0.777778	1	19	0.826087	5	0.263158	0.000162566	cdh13	96435	si:ch211-216l23.2	82413
1	26610401..26610600		24	1	35	1.45833	33	0.942857	1	51	2.125	37	0.72549	0.00918557	cdh13	109035	si:ch211-216l23.2	69813
1	26650201..26650400		23	1	21	0.913043	21	1	1	21	0.913043	14	0.666667	0.00431013	cdh13	148835	si:ch211-216l23.2	30013
1	26652401..26652600		17	1	44	2.58824	44	1	1	27	1.58824	22	0.814815	0.0062005	cdh13	151035	si:ch211-216l23.2	27813
1	26659201..26659400		12	1	21	1.75	19	0.904762	1	27	2.25	15	0.555556	0.00848376	cdh13	157835	si:ch211-216l23.2	21013
1	26660201..26660400		9	1	26	2.88889	14	0.538462	1	13	1.44444	1	0.0769231	0.00530119	cdh13	158835	si:ch211-216l23.2	20013
1	26680601..26680800		9	1	12	1.33333	9	0.75	1	17	1.88889	3	0.176471	0.0030596	si:ch211-216l23.2	0	ZNF423	33870
1	26684801..26685000		16	1	32	2	32	1	1	30	1.875	22	0.733333	0.00173107	si:ch211-216l23.2	0	ZNF423	29670
1	26732001..26732200		6	1	17	2.83333	11	0.647059	1	6	1	0	0	0.00915332	ZNF423	0	gene:ENSOMYG00000075868	20922
1	26758801..26759000		14	1	28	2	25	0.892857	1	19	1.35714	10	0.526316	0.00650157	gene:ENSOMYG00000075868	4337	si:ch211-212o1.2	127633
1	26768601..26768800		12	1	17	1.41667	10	0.588235	1	30	2.5	3	0.1	0.000600884	gene:ENSOMYG00000075868	14137	si:ch211-212o1.2	117833
1	26895201..26895400		7	1	21	3	20	0.952381	1	37	5.28571	23	0.621622	0.00462524	si:ch211-212o1.2	0	gene:ENSOMYG00000050249	44287
1	27015801..27016000		22	1	76	3.45455	70	0.921053	1	79	3.59091	61	0.772152	0.00883478	cbln1	65174	n4bp1	106596
1	27139401..27139600		18	1	50	2.77778	47	0.94	1	59	3.27778	41	0.694915	0.000954828	n4bp1	4378	siah1	22023
1	27153401..27153600		20	1	39	1.95	6	0.153846	1	54	2.7	0	0	0.00428028	n4bp1	18378	siah1	8023
1	27168001..27168200		5	1	17	3.4	13	0.764706	1	14	2.8	4	0.285714	0.00996489	siah1	0	il34	39817
1	27233201..27233400		12	1	18	1.5	18	1	1	12	1	7	0.583333	0.00555766	il34	19664	st3gal2	64610
1	27282201..27282400		15	1	38	2.53333	38	1	1	42	2.8	35	0.833333	0.00849252	il34	68664	st3gal2	15610
1	27473201..27473400		20	1	25	1.25	24	0.96	1	28	1.4	15	0.535714	0.000406064	cpne2	30034	gene:ENSOMYG00000057086	9875
1	27560801..27561000		18	1	38	2.11111	28	0.736842	1	89	4.94444	28	0.314607	1.19236e-05	bbs2	933	b3gnt9	1368
1	27627401..27627600		11	1	24	2.18182	24	1	1	28	2.54545	16	0.571429	0.000147407	cbfb	17680	gnao1a	4119
1	27716201..27716400		14	1	39	2.78571	36	0.923077	1	29	2.07143	19	0.655172	0.00671952	cbfb	106480	gnao1a	0
1	27767601..27767800		8	1	12	1.5	9	0.75	1	25	3.125	6	0.24	0.00455166	cbfb	157880	gnao1a	0
1	27794201..27794400		8	1	24	3	20	0.833333	1	11	1.375	4	0.363636	0.00924196	gene:ENSOMYG00000059726	101382	hsf4	22205
1	27857801..27858000		13	1	14	1.07692	14	1	1	15	1.15385	8	0.533333	0.00412294	gene:ENSOMYG00000054557	12372	bcar1	0
1	27907401..27907600		12	1	23	1.91667	19	0.826087	1	11	0.916667	3	0.272727	0.00284722	gene:ENSOMYG00000054557	61972	bcar1	0
1	27948601..27948800		5	1	10	2	5	0.5	1	14	2.8	0	0	0.00592885	gene:ENSOMYG00000054557	103172	bcar1	0
1	27991601..27991800		16	1	23	1.4375	19	0.826087	1	33	2.0625	8	0.242424	1.77111e-05	bcar1	13443	cfdp1	0
1	27998001..27998200		6	1	15	2.5	12	0.8	1	6	1	0	0	0.00154799	bcar1	19843	cfdp1	0
1	28033401..28033600		21	1	32	1.52381	13	0.40625	1	19	0.904762	0	0	0.000729378	tmem170a	0	ctcf	65275
1	28089401..28089600		6	1	5	0.833333	5	1	1	15	2.5	2	0.133333	0.00135449	tmem170a	53292	ctcf	9275
1	28190801..28191000		12	1	22	1.83333	10	0.454545	1	28	2.33333	3	0.107143	0.00677356	ripor1	45051	gene:ENSOMYG00000017264	33859
1	28274801..28275000		6	1	6	1	6	1	1	8	1.33333	2	0.25	0.00932401	pard6a	0	gene:ENSOMYG00000059097	3747
1	28298601..28298800		17	1	39	2.29412	37	0.948718	1	14	0.823529	8	0.571429	0.00266503	gene:ENSOMYG00000059097	17651	ranbp10	0
1	28299001..28299200		11	1	33	3	15	0.454545	1	29	2.63636	3	0.103448	0.0023246	gene:ENSOMYG00000059097	18051	ranbp10	0
1	28305801..28306000		4	1	4	1	4	1	1	9	2.25	1	0.111111	0.00699301	gene:ENSOMYG00000059097	24851	ranbp10	0
1	28312601..28312800		14	1	21	1.5	21	1	1	22	1.57143	15	0.681818	0.00529243	gene:ENSOMYG00000059097	31651	ranbp10	0
1	28330001..28330200		14	1	20	1.42857	6	0.3	1	38	2.71429	0	0	0.00095762	gene:ENSOMYG00000059097	49051	ranbp10	0
1	28330201..28330400		17	1	29	1.70588	10	0.344828	1	27	1.58824	0	0	0.000562529	gene:ENSOMYG00000059097	49251	ranbp10	0
1	28639201..28639400		16	1	35	2.1875	32	0.914286	1	18	1.125	9	0.5	0.00129463	slc38a8a	104314	necab2	0
1	28666001..28666200		12	1	22	1.83333	20	0.909091	1	19	1.58333	10	0.526316	0.00742127	gene:ENSOMYG00000024924	119370	pnp6	72178
1	28675201..28675400		20	1	40	2	38	0.95	1	22	1.1	12	0.545455	0.000246856	gene:ENSOMYG00000024924	128570	pnp6	62978
1	28682801..28683000		10	1	29	2.9	29	1	1	32	3.2	20	0.625	0.000129613	gene:ENSOMYG00000024924	136170	pnp6	55378
1	28743001..28743200		10	1	24	2.4	23	0.958333	1	20	2	12	0.6	0.00450148	pnp6	0	calb2a	6819
1	28750601..28750800		13	1	8	0.615385	7	0.875	1	22	1.69231	3	0.136364	0.00041774	calb2a	0	got2a	19274
1	28937201..28937400		12	1	9	0.75	8	0.888889	1	25	2.08333	5	0.2	0.00052891	igf1ra	0	gene:ENSOMYG00000053818	82224
1	28997001..28997200		15	1	12	0.8	5	0.416667	1	18	1.2	0	0	0.00555766	igf1ra	0	gene:ENSOMYG00000053818	22424
1	29026201..29026400		6	1	20	3.33333	20	1	1	15	2.5	10	0.666667	0.00925047	gene:ENSOMYG00000053818	4755	pgpep1l	45967
1	29120801..29121000		12	1	40	3.33333	35	0.875	1	27	2.25	16	0.592593	0.00923865	gene:ENSOMYG00000049766	11479	mef2aa	74515
1	29210601..29210800		7	1	13	1.85714	11	0.846154	1	4	0.571429	0	0	0.00630252	mef2aa	0	mctp2a	112827
1	29255801..29256000		16	1	25	1.5625	22	0.88	1	10	0.625	4	0.4	0.00736657	mef2aa	0	mctp2a	67627
1	29271801..29272000		12	1	20	1.66667	9	0.45	1	21	1.75	1	0.047619	0.00331096	mef2aa	0	mctp2a	51627
1	29336401..29336600		8	1	10	1.25	10	1	1	23	2.875	9	0.391304	0.000998022	mctp2a	0	gene:ENSOMYG00000048101	208386
1	29360601..29360800		19	1	35	1.84211	20	0.571429	1	38	2	8	0.210526	0.00157175	mctp2a	0	gene:ENSOMYG00000048101	184186
1	29552601..29552800		17	1	45	2.64706	41	0.911111	1	20	1.17647	10	0.5	0.000492508	gene:ENSOMYG00000048101	4721	nr2f2	89263
1	29658601..29658800		7	1	17	2.42857	14	0.823529	1	6	0.857143	1	0.166667	0.00859857	gene:ENSOMYG00000048101	110721	nr2f2	0
1	29660201..29660400		8	1	10	1.25	10	1	1	15	1.875	5	0.333333	0.000918697	gene:ENSOMYG00000048101	112321	nr2f2	0
1	29782801..29783000		6	1	12	2	12	1	1	16	2.66667	7	0.4375	0.00165631	nr2f2	113257	lysmd4	292037
1	29855801..29856000		26	1	48	1.84615	47	0.979167	1	65	2.5	51	0.784615	0.00173209	nr2f2	186257	lysmd4	219037
1	29905801..29906000		14	1	7	0.5	7	1	1	19	1.35714	7	0.368421	0.00521739	nr2f2	236257	lysmd4	169037
1	30066601..30066800		8	1	30	3.75	19	0.633333	1	12	1.5	2	0.166667	0.00739469	nr2f2	397057	lysmd4	8237
1	30130401..30130600		6	1	6	1	5	0.833333	1	11	1.83333	0	0	0.000969619	lysmd4	47646	gene:ENSOMYG00000043599	122567
1	30175601..30175800		6	1	10	1.66667	8	0.8	1	9	1.5	1	0.111111	0.00449241	lysmd4	92846	gene:ENSOMYG00000043599	77367
1	30351601..30351800		10	1	28	2.8	9	0.321429	1	28	2.8	1	0.0357143	0.00579987	chd2	23490	fam174b	7706
1	30377001..30377200		14	1	13	0.928571	13	1	1	3	0.214286	0	0	0.00178571	fam174b	15603	st8sia2	0
1	30397201..30397400		13	1	54	4.15385	48	0.888889	1	14	1.07692	7	0.5	0.00314945	fam174b	35803	st8sia2	0
1	30623201..30623400		20	1	16	0.8	6	0.375	1	24	1.2	0	0	0.0020863	plin1	73897	gene:ENSOMYG00000040422	21501
1	30623401..30623600		6	1	5	0.833333	5	1	1	11	1.83333	2	0.181818	0.00480769	plin1	74097	gene:ENSOMYG00000040422	21301
1	30625601..30625800		14	1	21	1.5	21	1	1	12	0.857143	4	0.333333	3.56521e-05	plin1	76297	gene:ENSOMYG00000040422	19101
1	30688801..30689000		11	1	34	3.09091	34	1	1	13	1.18182	9	0.692308	0.00400863	gene:ENSOMYG00000040422	40581	RORA	30345
1	30705201..30705400		26	1	37	1.42308	29	0.783784	1	74	2.84615	36	0.486486	0.00220236	gene:ENSOMYG00000040422	56981	RORA	13945
1	30752201..30752400		7	1	16	2.28571	11	0.6875	1	19	2.71429	1	0.0526316	0.000101638	gene:ENSOMYG00000040422	103981	RORA	0
1	30761001..30761200		25	1	64	2.56	56	0.875	1	25	1	12	0.48	0.00019993	gene:ENSOMYG00000040422	112781	RORA	0
1	30787801..30788000		12	1	36	3	31	0.861111	1	10	0.833333	2	0.2	0.00017256	gene:ENSOMYG00000040422	139581	RORA	0
1	30795201..30795400		14	1	18	1.28571	18	1	1	15	1.07143	8	0.533333	0.0015063	gene:ENSOMYG00000040422	146981	RORA	0
1	30945001..30945200		7	1	12	1.71429	7	0.583333	1	19	2.71429	2	0.105263	0.00719526	gene:ENSOMYG00000040422	296781	RORA	0
1	31016001..31016200		16	1	47	2.9375	47	1	1	28	1.75	23	0.821429	0.00569429	RORA	34445	gene:ENSOMYG00000052289	68348
1	31041401..31041600		6	1	13	2.16667	9	0.692308	1	11	1.83333	1	0.0909091	0.00415601	RORA	59845	gene:ENSOMYG00000052289	42948
1	31074401..31074600		8	1	8	1	8	1	1	4	0.5	0	0	0.0020202	RORA	92845	gene:ENSOMYG00000052289	9948
1	31118601..31118800		13	1	16	1.23077	12	0.75	1	12	0.923077	1	0.0833333	0.000598256	gene:ENSOMYG00000052289	33041	gene:ENSOMYG00000052815	83846
1	31172601..31172800		7	1	12	1.71429	11	0.916667	1	13	1.85714	5	0.384615	0.00790954	gene:ENSOMYG00000052289	87041	gene:ENSOMYG00000052815	29846
1	31236201..31236400		10	1	28	2.8	22	0.785714	1	24	2.4	6	0.25	0.000129248	TLN2	0	TPM1	85826
1	31244001..31244200		16	1	41	2.5625	27	0.658537	1	14	0.875	3	0.214286	0.00471331	TLN2	0	TPM1	78026
1	31455601..31455800		16	1	22	1.375	14	0.636364	1	22	1.375	4	0.181818	0.00254444	isl2a	0	scaper	6246
1	31457801..31458000		15	1	31	2.06667	11	0.354839	1	24	1.6	1	0.0416667	0.00495352	isl2a	0	scaper	4046
1	31533001..31533200		10	1	16	1.6	16	1	1	27	2.7	16	0.592593	0.00226667	isl2a	74019	scaper	0
1	31625801..31626000		19	1	25	1.31579	25	1	1	29	1.52632	22	0.758621	0.00881296	gene:ENSOMYG00000000257	19986	gene:ENSOMYG00000000274	0
1	31665401..31665600		28	1	80	2.85714	65	0.8125	1	68	2.42857	42	0.617647	0.00698398	gene:ENSOMYG00000000315	4037	gene:ENSOMYG00000000456	3321
1	31739001..31739200		32	1	75	2.34375	71	0.946667	1	38	1.1875	29	0.763158	0.00608447	gene:ENSOMYG00000000456	0	gene:ENSOMYG00000000534	67980
1	31757801..31758000		18	1	24	1.33333	14	0.583333	1	47	2.61111	9	0.191489	0.00118254	gene:ENSOMYG00000000456	0	gene:ENSOMYG00000000534	49180
1	31765401..31765600		10	1	18	1.8	15	0.833333	1	22	2.2	7	0.318182	0.00133234	gene:ENSOMYG00000000456	0	gene:ENSOMYG00000000534	41580
1	31801601..31801800		24	1	74	3.08333	70	0.945946	1	73	3.04167	57	0.780822	0.00312845	gene:ENSOMYG00000000456	23362	gene:ENSOMYG00000000534	5380
1	31947801..31948000		14	1	27	1.92857	25	0.925926	1	76	5.42857	51	0.671053	0.00662229	gene:ENSOMYG00000000703	106294	gene:ENSOMYG00000051170	675
1	31994601..31994800		6	1	23	3.83333	18	0.782609	1	11	1.83333	3	0.272727	0.00652904	idh2	5340	znf710a	0
1	31995601..31995800		8	1	20	2.5	17	0.85	1	15	1.875	6	0.4	0.00755469	idh2	6340	znf710a	0
1	32041001..32041200		18	1	29	1.61111	26	0.896552	1	17	0.944444	9	0.529412	0.00744146	znf710a	42483	sema4ba	115176
1	32120201..32120400		8	1	7	0.875	5	0.714286	1	8	1	0	0	0.00699301	znf710a	121683	sema4ba	35976
1	32303201..32303400		7	1	19	2.71429	19	1	1	17	2.42857	11	0.647059	0.00635386	si:ch211-13k12.2	0	pex11a	23002
1	32327601..32327800		28	1	82	2.92857	22	0.268293	1	17	0.607143	0	0	0.00888718	si:ch211-13k12.2	8125	pex11a	0
1	32348201..32348400		6	1	9	1.5	9	1	1	5	0.833333	1	0.2	0.004995	pex11a	20129	gene:ENSOMYG00000002174	0
1	32363201..32363400		14	1	29	2.07143	29	1	1	20	1.42857	13	0.65	0.000902439	gene:ENSOMYG00000002191	4262	gene:ENSOMYG00000002337	3699
1	32365201..32365400		14	1	20	1.42857	16	0.8	1	6	0.428571	0	0	0.000912131	gene:ENSOMYG00000002191	6262	gene:ENSOMYG00000002337	1699
1	32432001..32432200		10	1	20	2	14	0.7	1	14	1.4	0	0	2.78453e-05	gene:ENSOMYG00000002439	10114	gene:ENSOMYG00000002460	5547
1	32444401..32444600		12	1	38	3.16667	26	0.684211	1	15	1.25	4	0.266667	0.00689015	gene:ENSOMYG00000002460	3501	gene:ENSOMYG00000002505	37263
1	32499801..32500000		9	1	6	0.666667	6	1	1	15	1.66667	2	0.133333	0.000515996	gene:ENSOMYG00000002505	14022	gene:ENSOMYG00000002601	0
1	32503201..32503400		14	1	40	2.85714	15	0.375	1	30	2.14286	3	0.1	0.00833893	gene:ENSOMYG00000065966	8364	gene:ENSOMYG00000002638	29024
1	32698001..32698200		13	1	22	1.69231	20	0.909091	1	36	2.76923	19	0.527778	0.00231632	gene:ENSOMYG00000065966	203164	gene:ENSOMYG00000002638	0
1	32703001..32703200		12	1	29	2.41667	27	0.931034	1	20	1.66667	10	0.5	0.000867164	gene:ENSOMYG00000065966	208164	gene:ENSOMYG00000002638	0
1	32716801..32717000		12	1	25	2.08333	24	0.96	1	15	1.25	9	0.6	0.00705659	gene:ENSOMYG00000065966	221964	gene:ENSOMYG00000002638	0
1	32723601..32723800		13	1	33	2.53846	29	0.878788	1	13	1	6	0.461538	0.00581882	gene:ENSOMYG00000065966	228764	gene:ENSOMYG00000002638	0
1	32814801..32815000		11	1	13	1.18182	8	0.615385	1	35	3.18182	7	0.2	0.00906649	gene:ENSOMYG00000002760	31402	gene:ENSOMYG00000074576	22553
1	32896801..32897000		8	1	33	4.125	28	0.848485	1	36	4.5	20	0.555556	0.00793354	gene:ENSOMYG00000003439	29811	grm3	0
1	32930601..32930800		10	1	24	2.4	17	0.708333	1	43	4.3	16	0.372093	0.0081488	grm3	5789	gene:ENSOMYG00000075866	50285
1	33006001..33006200		8	1	11	1.375	5	0.454545	1	15	1.875	0	0	0.00702341	gene:ENSOMYG00000075866	23904	sema3d	30325
1	33019401..33019600		6	1	27	4.5	12	0.444444	1	15	2.5	0	0	0.00157205	gene:ENSOMYG00000075866	37304	sema3d	16925
1	33062401..33062600		8	1	21	2.625	20	0.952381	1	11	1.375	4	0.363636	0.000674539	sema3d	0	sema3ab	154262
1	33074401..33074600		13	1	47	3.61538	40	0.851064	1	30	2.30769	13	0.433333	0.0001562	sema3d	0	sema3ab	142262
1	33094201..33094400		17	1	22	1.29412	21	0.954545	1	16	0.941176	9	0.5625	0.00540963	sema3d	0	sema3ab	122462
1	33244401..33244600		32	1	52	1.625	51	0.980769	1	61	1.90625	46	0.754098	0.000349168	sema3ab	0	sema3e	24975
1	33268401..33268600		8	1	11	1.375	7	0.636364	1	17	2.125	0	0	0.000278707	sema3ab	22620	sema3e	975
1	33287401..33287600		16	1	40	2.5	39	0.975	1	39	2.4375	29	0.74359	0.00299943	sema3e	0	pclob	83797
1	33333401..33333600		6	1	5	0.833333	5	1	1	4	0.666667	0	0	0.00793651	sema3e	8315	pclob	37797
1	33395001..33395200		2	1	7	3.5	7	1	1	3	1.5	0	0	0.00833333	pclob	0	gene:ENSOMYG00000073346	13069
1	33409001..33409200		22	1	36	1.63636	28	0.777778	1	12	0.545455	4	0.333333	0.00751647	pclob	0	gene:ENSOMYG00000073346	0
1	33418601..33418800		9	1	20	2.22222	18	0.9	1	12	1.33333	5	0.416667	0.00572574	gene:ENSOMYG00000073346	9229	CACNA2D1	83825
1	33512601..33512800		10	1	19	1.9	19	1	1	17	1.7	11	0.647059	0.00635386	CACNA2D1	0	hgfb	110251
1	33556601..33556800		5	1	14	2.8	6	0.428571	1	16	3.2	0	0	0.00505747	CACNA2D1	0	hgfb	66251
1	33654201..33654400		18	1	35	1.94444	35	1	1	18	1	9	0.5	1.09712e-05	hgfb	7602	lrrc4.2	71743
1	33682001..33682200		30	1	60	2	58	0.966667	1	27	0.9	21	0.777778	0.00991621	hgfb	35402	lrrc4.2	43943
1	33688601..33688800		14	1	55	3.92857	43	0.781818	1	13	0.928571	5	0.384615	0.0080262	hgfb	42002	lrrc4.2	37343
1	33754401..33754600		9	1	23	2.55556	19	0.826087	1	6	0.666667	1	0.166667	0.00548187	lrrc4.2	26193	gene:ENSOMYG00000009539	167855
1	33865801..33866000		16	1	25	1.5625	24	0.96	1	18	1.125	11	0.611111	0.00578834	lrrc4.2	137593	gene:ENSOMYG00000009539	56455
1	33892401..33892600		20	1	34	1.7	15	0.441176	1	51	2.55	3	0.0588235	3.4466e-05	lrrc4.2	164193	gene:ENSOMYG00000009539	29855
1	33922601..33922800		10	1	39	3.9	32	0.820513	1	16	1.6	6	0.375	0.0020296	lrrc4.2	194393	gene:ENSOMYG00000009539	0
1	33941801..33942000		23	1	66	2.86957	61	0.924242	1	31	1.34783	20	0.645161	0.00109505	gene:ENSOMYG00000009539	18653	rbm28	5998
1	34015001..34015200		8	1	18	2.25	16	0.888889	1	14	1.75	6	0.428571	0.00769615	gene:ENSOMYG00000011554	9063	gene:ENSOMYG00000011561	0
1	34039801..34040000		8	1	11	1.375	11	1	1	15	1.875	8	0.533333	0.00978261	gene:ENSOMYG00000011561	23052	gene:ENSOMYG00000011607	7017
1	34134001..34134200		16	1	24	1.5	20	0.833333	1	40	2.5	18	0.45	0.00233179	gene:ENSOMYG00000058158	15987	ptprq	33681
1	34185201..34185400		6	1	10	1.66667	10	1	1	5	0.833333	1	0.2	0.003663	ptprq	0	iqsec3b	16811
1	34204001..34204200		31	1	77	2.48387	64	0.831169	1	47	1.51613	17	0.361702	1.31232e-07	ptprq	2933	iqsec3b	0
1	34207401..34207600		36	1	122	3.38889	81	0.663934	1	128	3.55556	59	0.460938	0.000918606	ptprq	6333	iqsec3b	0
1	34244801..34245000		17	1	27	1.58824	5	0.185185	1	44	2.58824	0	0	0.0062005	iqsec3b	14040	gene:ENSOMYG00000012208	0
1	34264801..34265000		14	1	23	1.64286	20	0.869565	1	4	0.285714	0	0	0.0019943	wash1	0	gene:ENSOMYG00000063470	13461
1	34274801..34275000		14	1	33	2.35714	30	0.909091	1	14	1	4	0.285714	4.02103e-05	wash1	0	gene:ENSOMYG00000063470	3461
1	34301601..34301800		8	1	8	1	6	0.75	1	8	1	0	0	0.0034965	gene:ENSOMYG00000063470	22119	fkbp4	6783
1	34302401..34302600		5	1	4	0.8	4	1	1	5	1	0	0	0.00793651	gene:ENSOMYG00000063470	22919	fkbp4	5983
1	34303401..34303600		13	1	14	1.07692	7	0.5	1	20	1.53846	0	0	0.000637964	gene:ENSOMYG00000063470	23919	fkbp4	4983
1	34307801..34308000		15	1	13	0.866667	7	0.538462	1	16	1.06667	0	0	0.00109945	gene:ENSOMYG00000063470	28319	fkbp4	583
1	34443601..34443800		10	1	10	1	7	0.7	1	14	1.4	1	0.0714286	0.00234544	gene:ENSOMYG00000055417	9645	gene:ENSOMYG00000013719	16189
1	34456601..34456800		14	1	46	3.28571	44	0.956522	1	8	0.571429	2	0.25	2.82076e-05	gene:ENSOMYG00000055417	22645	gene:ENSOMYG00000013719	3189
1	34490601..34490800		13	1	25	1.92308	8	0.32	1	17	1.30769	0	0	0.00916355	gene:ENSOMYG00000013817	0	gene:ENSOMYG00000013851	51194
1	34541201..34541400		12	1	23	1.91667	22	0.956522	1	26	2.16667	13	0.5	0.000368563	gene:ENSOMYG00000013817	34396	gene:ENSOMYG00000013851	594
1	34562001..34562200		6	1	13	2.16667	13	1	1	8	1.33333	1	0.125	6.87994e-05	gene:ENSOMYG00000029897	4340	gene:ENSOMYG00000013961	16613
1	34590601..34590800		14	1	22	1.57143	21	0.954545	1	6	0.428571	2	0.333333	0.0034188	gene:ENSOMYG00000013961	3647	gene:ENSOMYG00000060654	31546
1	34604601..34604800		13	1	49	3.76923	47	0.959184	1	21	1.61538	15	0.714286	0.00738486	gene:ENSOMYG00000013961	17647	gene:ENSOMYG00000060654	17546
1	34619401..34619600		15	1	14	0.933333	7	0.5	1	29	1.93333	1	0.0344828	0.000707069	gene:ENSOMYG00000013961	32447	gene:ENSOMYG00000060654	2746
1	34619801..34620000		19	1	60	3.15789	21	0.35	1	30	1.57895	0	0	4.69852e-05	gene:ENSOMYG00000013961	32847	gene:ENSOMYG00000060654	2346
1	34711401..34711600		12	1	33	2.75	31	0.939394	1	25	2.08333	16	0.64	0.00523082	zp2.3	20441	mapk8ip2	52800
1	34712001..34712200		18	1	27	1.5	26	0.962963	1	29	1.61111	20	0.689655	0.00815667	zp2.3	21041	mapk8ip2	52200
1	34717401..34717600		14	1	13	0.928571	12	0.923077	1	4	0.285714	0	0	0.00210084	zp2.3	26441	mapk8ip2	46800
1	34721401..34721600		14	1	37	2.64286	14	0.378378	1	55	3.92857	2	0.0363636	3.04377e-05	zp2.3	30441	mapk8ip2	42800
1	34752601..34752800		9	1	8	0.888889	8	1	1	6	0.666667	1	0.166667	0.002997	zp2.3	61641	mapk8ip2	11600
1	34758401..34758600		21	1	33	1.57143	32	0.969697	1	41	1.95238	30	0.731707	0.00511122	zp2.3	67441	mapk8ip2	5800
1	34904001..34904200		28	1	51	1.82143	49	0.960784	1	81	2.89286	54	0.666667	2.4864e-05	mapk8ip2	102325	gene:ENSOMYG00000076455	94846
1	35027201..35027400		7	1	28	4	21	0.75	1	8	1.14286	1	0.125	0.00259439	gene:ENSOMYG00000076455	25739	gene:ENSOMYG00000048373	172134
1	35030201..35030400		10	1	17	1.7	16	0.941176	1	31	3.1	9	0.290323	1.13255e-05	gene:ENSOMYG00000076455	28739	gene:ENSOMYG00000048373	169134
1	35212001..35212200		12	1	18	1.5	9	0.5	1	13	1.08333	0	0	0.0024117	gene:ENSOMYG00000048373	0	gene:ENSOMYG00000070338	1564
1	35385001..35385200		14	1	9	0.642857	4	0.444444	1	29	2.07143	1	0.0344828	0.00753075	gene:ENSOMYG00000014621	69200	gene:ENSOMYG00000056339	201288
1	35425801..35426000		10	1	21	2.1	18	0.857143	1	8	0.8	2	0.25	0.00388827	gene:ENSOMYG00000014621	110000	gene:ENSOMYG00000056339	160488
1	35466601..35466800		10	1	14	1.4	12	0.857143	1	10	1	1	0.1	0.000370171	gene:ENSOMYG00000014621	150800	gene:ENSOMYG00000056339	119688
1	35500601..35500800		5	1	15	3	14	0.933333	1	7	1.4	1	0.142857	0.00062154	gene:ENSOMYG00000014621	184800	gene:ENSOMYG00000056339	85688
1	35586001..35586200		14	1	21	1.5	11	0.52381	1	28	2	3	0.107143	0.00188437	gene:ENSOMYG00000014621	270200	gene:ENSOMYG00000056339	288
1	35701601..35701800		16	1	33	2.0625	33	1	1	27	1.6875	19	0.703704	0.000867684	gene:ENSOMYG00000025135	2422	gene:ENSOMYG00000025245	8327
1	35759601..35759800		11	1	15	1.36364	9	0.6	1	31	2.81818	1	0.0322581	3.87989e-05	gene:ENSOMYG00000025470	6340	gene:ENSOMYG00000025488	6235
1	35803401..35803600		3	1	11	3.66667	11	1	1	3	1	0	0	0.00274725	gene:ENSOMYG00000025488	36549	gene:ENSOMYG00000025511	33503
1	35805601..35805800		8	1	112	14	107	0.955357	1	84	10.5	71	0.845238	0.00844485	gene:ENSOMYG00000025488	38749	gene:ENSOMYG00000025511	31303
1	35907401..35907600		10	1	13	1.3	12	0.923077	1	14	1.4	6	0.428571	0.00875667	gene:ENSOMYG00000025511	18429	gene:ENSOMYG00000025546	0
1	35947401..35947600		8	1	24	3	23	0.958333	1	10	1.25	4	0.4	0.000959176	gene:ENSOMYG00000065758	8715	cax2	0
1	36012001..36012200		10	1	31	3.1	31	1	1	15	1.5	11	0.733333	0.00836474	armc10	29584	gene:ENSOMYG00000025951	0
1	36023001..36023200		12	1	16	1.33333	14	0.875	1	38	3.16667	14	0.368421	0.000665649	armc10	40584	gene:ENSOMYG00000025951	0
1	36056601..36056800		16	1	16	1	16	1	1	19	1.1875	11	0.578947	0.00321136	fam185a	9278	gene:ENSOMYG00000025993	10120
1	36080001..36080200		17	1	22	1.29412	15	0.681818	1	27	1.58824	8	0.296296	0.00776939	fam185a	32678	gene:ENSOMYG00000025993	0
1	36087001..36087200		13	1	5	0.384615	5	1	1	15	1.15385	0	0	6.44995e-05	gene:ENSOMYG00000025993	6649	RSBN1L	0
1	36265601..36265800		10	1	18	1.8	10	0.555556	1	32	3.2	2	0.0625	0.000187323	gene:ENSOMYG00000035292	1440	gene:ENSOMYG00000035312	25311
1	36402801..36403000		5	1	7	1.4	7	1	1	6	1.2	1	0.166667	0.004662	HRAS	18474	gene:ENSOMYG00000076612	21465
1	36416201..36416400		16	1	52	3.25	48	0.923077	1	52	3.25	35	0.673077	0.00136858	HRAS	31874	gene:ENSOMYG00000076612	8065
1	36419401..36419600		12	1	38	3.16667	38	1	1	28	2.33333	21	0.75	0.00152036	HRAS	35074	gene:ENSOMYG00000076612	4865
1	36427601..36427800		7	1	10	1.42857	9	0.9	1	8	1.14286	2	0.25	0.00904977	gene:ENSOMYG00000076612	2124	gene:ENSOMYG00000035417	217
1	36440801..36441000		18	1	12	0.666667	9	0.75	1	24	1.33333	1	0.0416667	2.10318e-05	gene:ENSOMYG00000035417	7119	rassf7a	18460
1	36465401..36465600		10	1	22	2.2	22	1	1	16	1.6	11	0.6875	0.0087022	rassf7a	0	phrf1	54355
1	36501001..36501200		12	1	23	1.91667	13	0.565217	1	20	1.66667	3	0.15	0.00554167	rassf7a	0	phrf1	18755
1	36607401..36607600		10	1	25	2.5	16	0.64	1	38	3.8	10	0.263158	0.00327007	gene:ENSOMYG00000035488	47922	trim44	105970
1	36648801..36649000		14	1	15	1.07143	10	0.666667	1	11	0.785714	1	0.0909091	0.00445215	gene:ENSOMYG00000035488	89322	trim44	64570
1	36715201..36715400		13	1	25	1.92308	24	0.96	1	20	1.53846	13	0.65	0.00957522	gene:ENSOMYG00000035488	155722	trim44	0
1	36755201..36755400		11	1	31	2.81818	28	0.903226	1	28	2.54545	15	0.535714	0.00171491	gene:ENSOMYG00000035488	195722	trim44	0
1	36760401..36760600		6	1	8	1.33333	8	1	1	3	0.5	0	0	0.00606061	gene:ENSOMYG00000035488	200922	trim44	0
1	36948601..36948800		16	1	45	2.8125	40	0.888889	1	21	1.3125	11	0.52381	0.0018179	gene:ENSOMYG00000035488	389122	trim44	0
1	36989601..36989800		10	1	26	2.6	10	0.384615	1	13	1.3	0	0	0.00835513	gene:ENSOMYG00000035488	430122	trim44	0
1	36989801..36990000		10	1	17	1.7	9	0.529412	1	9	0.9	0	0	0.00778032	gene:ENSOMYG00000035488	430322	trim44	0
1	37061401..37061600		10	1	24	2.4	21	0.875	1	23	2.3	12	0.521739	0.00918516	FJX1	30216	pamr1	10150
1	37085601..37085800		12	1	14	1.16667	11	0.785714	1	27	2.25	4	0.148148	0.000104983	pamr1	0	gene:ENSOMYG00000068452	56823
1	37118001..37118200		18	1	26	1.44444	25	0.961538	1	33	1.83333	23	0.69697	0.00929041	pamr1	0	gene:ENSOMYG00000068452	24423
1	37198401..37198600		6	1	13	2.16667	13	1	1	10	1.66667	3	0.3	0.000489482	slc1a2b	6229	gene:ENSOMYG00000035707	17190
1	37232201..37232400		14	1	32	2.28571	31	0.96875	1	25	1.78571	18	0.72	0.0099636	slc1a2b	40029	gene:ENSOMYG00000035707	0
1	37246601..37246800		6	1	7	1.16667	7	1	1	18	3	5	0.277778	0.0016476	slc1a2b	54429	gene:ENSOMYG00000035707	0
1	37259801..37260000		8	1	19	2.375	15	0.789474	1	20	2.5	7	0.35	0.00667901	gene:ENSOMYG00000035707	11242	pdhx	28332
1	37271801..37272000		25	1	22	0.88	21	0.954545	1	90	3.6	61	0.677778	0.00508083	gene:ENSOMYG00000035707	23242	pdhx	16332
1	37273601..37273800		9	1	12	1.33333	12	1	1	4	0.444444	1	0.25	0.00714286	gene:ENSOMYG00000035707	25042	pdhx	14532
1	37330801..37331000		12	1	43	3.58333	39	0.906977	1	29	2.41667	17	0.586207	0.00177718	gene:ENSOMYG00000035707	82242	pdhx	0
1	37405801..37406000		14	1	17	1.21429	17	1	1	13	0.928571	8	0.615385	0.0090312	EHF	17856	gene:ENSOMYG00000036128	781500
1	37465001..37465200		6	1	23	3.83333	20	0.869565	1	9	1.5	3	0.333333	0.00563589	EHF	77056	gene:ENSOMYG00000036128	722300
1	37471001..37471200		14	1	31	2.21429	28	0.903226	1	23	1.64286	13	0.565217	0.00524678	EHF	83056	gene:ENSOMYG00000036128	716300
1	37480401..37480600		12	1	22	1.83333	21	0.954545	1	15	1.25	8	0.533333	0.00383353	EHF	92456	gene:ENSOMYG00000036128	706900
1	37488601..37488800		19	1	17	0.894737	17	1	1	65	3.42105	45	0.692308	0.00456445	EHF	100656	gene:ENSOMYG00000036128	698700
1	37631401..37631600		12	1	21	1.75	21	1	1	24	2	17	0.708333	0.00762686	EHF	243456	gene:ENSOMYG00000036128	555900
1	37764201..37764400		10	1	20	2	20	1	1	22	2.2	15	0.681818	0.00632152	EHF	376256	gene:ENSOMYG00000036128	423100
1	37771601..37771800		12	1	18	1.5	17	0.944444	1	28	2.33333	16	0.571429	0.0057488	EHF	383656	gene:ENSOMYG00000036128	415700
1	37801401..37801600		16	1	40	2.5	38	0.95	1	20	1.25	13	0.65	0.00444238	EHF	413456	gene:ENSOMYG00000036128	385900
1	37803201..37803400		12	1	16	1.33333	15	0.9375	1	11	0.916667	5	0.454545	0.00869565	EHF	415256	gene:ENSOMYG00000036128	384100
1	37847601..37847800		5	1	7	1.4	7	1	1	4	0.8	0	0	0.0030303	EHF	459656	gene:ENSOMYG00000036128	339700
1	37961001..37961200		12	1	19	1.58333	19	1	1	13	1.08333	7	0.538462	0.00189364	EHF	573056	gene:ENSOMYG00000036128	226300
1	37997001..37997200		14	1	12	0.857143	12	1	1	35	2.5	21	0.6	0.00679058	EHF	609056	gene:ENSOMYG00000036128	190300
1	38046001..38046200		18	1	38	2.11111	14	0.368421	1	33	1.83333	2	0.0606061	0.00176111	EHF	658056	gene:ENSOMYG00000036128	141300
1	38082601..38082800		12	1	21	1.75	19	0.904762	1	16	1.33333	7	0.4375	0.00301165	EHF	694656	gene:ENSOMYG00000036128	104700
1	38116601..38116800		6	1	15	2.5	14	0.933333	1	5	0.833333	0	0	0.000386997	EHF	728656	gene:ENSOMYG00000036128	70700
1	38140401..38140600		14	1	21	1.5	20	0.952381	1	21	1.5	11	0.52381	0.00181279	EHF	752456	gene:ENSOMYG00000036128	46900
1	38181001..38181200		11	1	34	3.09091	32	0.941176	1	13	1.18182	5	0.384615	0.000144186	EHF	793056	gene:ENSOMYG00000036128	6300
1	38253801..38254000		14	1	14	1	14	1	1	6	0.428571	1	0.166667	0.000386997	gene:ENSOMYG00000036128	64362	gene:ENSOMYG00000046217	835177
1	38284201..38284400		18	1	30	1.66667	27	0.9	1	19	1.05556	8	0.421053	0.000488127	gene:ENSOMYG00000036128	94762	gene:ENSOMYG00000046217	804777
1	38381201..38381400		26	1	57	2.19231	49	0.859649	1	22	0.846154	12	0.545455	0.00465221	gene:ENSOMYG00000036128	191762	gene:ENSOMYG00000046217	707777
1	38402801..38403000		11	1	26	2.36364	20	0.769231	1	19	1.72727	6	0.315789	0.00290031	gene:ENSOMYG00000036128	213362	gene:ENSOMYG00000046217	686177
1	38424401..38424600		12	1	36	3	36	1	1	17	1.41667	9	0.529412	2.74279e-05	gene:ENSOMYG00000036128	234962	gene:ENSOMYG00000046217	664577
1	38445001..38445200		18	1	35	1.94444	32	0.914286	1	17	0.944444	9	0.529412	0.00288503	gene:ENSOMYG00000036128	255562	gene:ENSOMYG00000046217	643977
1	38446801..38447000		17	1	195	11.4706	176	0.902564	1	156	9.17647	124	0.794872	0.00359713	gene:ENSOMYG00000036128	257362	gene:ENSOMYG00000046217	642177
1	38476201..38476400		4	1	7	1.75	7	1	1	4	1	0	0	0.0030303	gene:ENSOMYG00000036128	286762	gene:ENSOMYG00000046217	612777
1	38575401..38575600		10	1	20	2	19	0.95	1	18	1.8	9	0.5	0.00214954	gene:ENSOMYG00000036128	385962	gene:ENSOMYG00000046217	513577
1	38585401..38585600		16	1	39	2.4375	38	0.974359	1	22	1.375	16	0.727273	0.00706087	gene:ENSOMYG00000036128	395962	gene:ENSOMYG00000046217	503577
1	38645601..38645800		5	1	18	3.6	17	0.944444	1	4	0.8	1	0.25	0.00997949	gene:ENSOMYG00000036128	456162	gene:ENSOMYG00000046217	443377
1	38671401..38671600		10	1	23	2.3	22	0.956522	1	13	1.3	7	0.538462	0.00493359	gene:ENSOMYG00000036128	481962	gene:ENSOMYG00000046217	417577
1	38688601..38688800		8	1	14	1.75	13	0.928571	1	25	3.125	12	0.48	0.00512192	gene:ENSOMYG00000036128	499162	gene:ENSOMYG00000046217	400377
1	38745001..38745200		8	1	11	1.375	11	1	1	12	1.5	5	0.416667	0.00323058	gene:ENSOMYG00000036128	555562	gene:ENSOMYG00000046217	343977
1	38748401..38748600		18	1	30	1.66667	30	1	1	48	2.66667	39	0.8125	0.00919645	gene:ENSOMYG00000036128	558962	gene:ENSOMYG00000046217	340577
1	38769801..38770000		12	1	13	1.08333	13	1	1	11	0.916667	5	0.454545	0.00343249	gene:ENSOMYG00000036128	580362	gene:ENSOMYG00000046217	319177
1	38833601..38833800		10	1	18	1.8	18	1	1	7	0.7	3	0.428571	0.0027668	gene:ENSOMYG00000036128	644162	gene:ENSOMYG00000046217	255377
1	38854601..38854800		7	1	6	0.857143	5	0.833333	1	16	2.28571	0	0	0.000227842	gene:ENSOMYG00000036128	665162	gene:ENSOMYG00000046217	234377
1	38897001..38897200		12	1	33	2.75	31	0.939394	1	15	1.25	9	0.6	0.00758298	gene:ENSOMYG00000036128	707562	gene:ENSOMYG00000046217	191977
1	39048801..39049000		10	1	30	3	28	0.933333	1	7	0.7	1	0.142857	7.96467e-05	gene:ENSOMYG00000036128	859362	gene:ENSOMYG00000046217	40177
1	39061601..39061800		14	1	39	2.78571	36	0.923077	1	16	1.14286	9	0.5625	0.00391611	gene:ENSOMYG00000036128	872162	gene:ENSOMYG00000046217	27377
1	39061801..39062000		10	1	23	2.3	22	0.956522	1	11	1.1	5	0.454545	0.00203658	gene:ENSOMYG00000036128	872362	gene:ENSOMYG00000046217	27177
1	39192001..39192200		22	1	17	0.772727	12	0.705882	1	64	2.90909	13	0.203125	0.00017052	furinb	0	man2a2	123006
1	39214601..39214800		18	1	34	1.88889	24	0.705882	1	27	1.5	10	0.37037	0.00885149	furinb	0	man2a2	100406
1	39563001..39563200		6	1	7	1.16667	5	0.714286	1	12	2	0	0	0.00180599	gene:ENSOMYG00000039582	259	gene:ENSOMYG00000039594	17733
1	39583001..39583200		16	1	15	0.9375	4	0.266667	1	36	2.25	0	0	0.00546218	gene:ENSOMYG00000039594	153	gene:ENSOMYG00000039638	13556
1	39704201..39704400		24	1	63	2.625	57	0.904762	1	54	2.25	39	0.722222	0.0098093	gene:ENSOMYG00000039843	9540	gene:ENSOMYG00000040040	36998
1	39732601..39732800		10	1	13	1.3	7	0.538462	1	16	1.6	0	0	0.00109945	gene:ENSOMYG00000039843	37940	gene:ENSOMYG00000040040	8598
1	39756401..39756600		9	1	2	0.222222	2	1	1	17	1.88889	0	0	0.00584795	gene:ENSOMYG00000040040	2782	gene:ENSOMYG00000040523	9728
1	39771201..39771400		20	1	37	1.85	34	0.918919	1	32	1.6	21	0.65625	0.00754334	gene:ENSOMYG00000040523	0	banp	37302
1	39771401..39771600		16	1	24	1.5	23	0.958333	1	24	1.5	15	0.625	0.00509751	gene:ENSOMYG00000040523	0	banp	37102
1	39778201..39778400		16	1	30	1.875	29	0.966667	1	11	0.6875	6	0.545455	0.00318522	gene:ENSOMYG00000040523	0	banp	30302
1	39786201..39786400		9	1	24	2.66667	23	0.958333	1	7	0.777778	3	0.428571	0.00506736	gene:ENSOMYG00000040523	0	banp	22302
1	39815401..39815600		32	1	88	2.75	77	0.875	1	57	1.78125	40	0.701754	0.00951658	banp	0	gene:ENSOMYG00000040873	634135
1	39859401..39859600		10	1	20	2	20	1	1	19	1.9	13	0.684211	0.00831601	banp	0	gene:ENSOMYG00000040873	590135
1	39873001..39873200		11	1	17	1.54545	16	0.941176	1	14	1.27273	5	0.357143	0.000789928	banp	0	gene:ENSOMYG00000040873	576535
1	40015401..40015600		12	1	48	4	48	1	1	44	3.66667	33	0.75	0.000142679	banp	134998	gene:ENSOMYG00000040873	434135
1	40146201..40146400		10	1	14	1.4	12	0.857143	1	12	1.2	4	0.333333	0.00907255	banp	265798	gene:ENSOMYG00000040873	303335
1	40169801..40170000		14	1	15	1.07143	13	0.866667	1	19	1.35714	7	0.368421	0.00410161	banp	289398	gene:ENSOMYG00000040873	279735
1	40191801..40192000		23	1	32	1.3913	32	1	1	9	0.391304	5	0.555556	0.0012442	banp	311398	gene:ENSOMYG00000040873	257735
1	40236601..40236800		10	1	15	1.5	15	1	1	15	1.5	4	0.266667	2.49875e-05	banp	356198	gene:ENSOMYG00000040873	212935
1	40258001..40258200		21	1	43	2.04762	38	0.883721	1	11	0.52381	5	0.454545	0.00509316	banp	377598	gene:ENSOMYG00000040873	191535
1	40484601..40484800		20	1	32	1.6	22	0.6875	1	27	1.35	9	0.333333	0.00677983	gene:ENSOMYG00000040873	22475	kras	15302
1	40516801..40517000		10	1	62	6.2	62	1	1	51	5.1	45	0.882353	0.00712805	kras	12316	rassf8a	18639
1	40589401..40589600		20	1	36	1.8	7	0.194444	1	50	2.5	0	0	0.00155358	sspn	3788	itpr2	3125
1	40640601..40640800		15	1	76	5.06667	72	0.947368	1	42	2.8	33	0.785714	0.0098981	sspn	54988	itpr2	0
1	40660201..40660400		21	1	26	1.2381	24	0.923077	1	14	0.666667	0	0	5.17087e-09	sspn	74588	itpr2	0
1	40660601..40660800		20	1	15	0.75	13	0.866667	1	16	0.8	0	0	5.09083e-07	sspn	74988	itpr2	0
1	40737001..40737200		11	1	72	6.54545	71	0.986111	1	80	7.27273	69	0.8625	0.00400588	sspn	151388	itpr2	0
1	40787001..40787200		10	1	21	2.1	17	0.809524	1	32	3.2	10	0.3125	0.000437293	plekhg7	0	eea1	7001
1	40788601..40788800		5	1	7	1.4	7	1	1	7	1.4	1	0.142857	0.002331	plekhg7	672	eea1	5401
1	40841001..40841200		16	1	45	2.8125	38	0.844444	1	44	2.75	26	0.590909	0.00723438	eea1	7677	nudt4a	8308
1	40854201..40854400		10	1	9	0.9	9	1	1	12	1.2	4	0.333333	0.00243255	eea1	20877	nudt4a	0
1	40860201..40860400		13	1	16	1.23077	11	0.6875	1	17	1.30769	0	0	2.25694e-05	eea1	26877	nudt4a	0
1	40969201..40969400		12	1	15	1.25	13	0.866667	1	34	2.83333	12	0.352941	0.000980927	nr1h4	25322	slc17a8	0
1	40969401..40969600		10	1	24	2.4	23	0.958333	1	21	2.1	12	0.571429	0.00232182	nr1h4	25522	slc17a8	0
1	41016601..41016800		14	1	34	2.42857	34	1	1	24	1.71429	18	0.75	0.00332538	si:ch211-245j22.3	3486	ppfibp1b	12482
1	41096201..41096400		26	1	28	1.07692	5	0.178571	1	42	1.61538	0	0	0.00812029	ppfibp1b	10693	gene:ENSOMYG00000051579	14046
1	41331601..41331800		14	1	38	2.71429	33	0.868421	1	31	2.21429	18	0.580645	0.00730401	tmem263	40990	si:ch73-62b13.1	53374
1	41347201..41347400		16	1	46	2.875	43	0.934783	1	15	0.9375	9	0.6	0.00478251	tmem263	56590	si:ch73-62b13.1	37774
1	41423601..41423800		8	1	23	2.875	20	0.869565	1	6	0.75	1	0.166667	0.00253463	mterf2	0	zgc:153031	8067
1	41451401..41451600		40	1	112	2.8	107	0.955357	1	54	1.35	38	0.703704	1.43674e-05	zgc:153031	10506	cry1b	0
1	41493601..41493800		16	1	36	2.25	15	0.416667	1	17	1.0625	1	0.0588235	0.00686865	btbd11b	0	mlc1	103075
1	41536401..41536600		8	1	9	1.125	9	1	1	5	0.625	1	0.2	0.004995	btbd11b	0	mlc1	60275
1	41546201..41546400		8	1	11	1.375	9	0.818182	1	20	2.5	5	0.25	0.00342087	btbd11b	0	mlc1	50475
1	41615001..41615200		15	1	19	1.26667	8	0.421053	1	27	1.8	1	0.037037	0.00193615	mlc1	1937	panx2	7599
1	41772601..41772800		9	1	11	1.22222	11	1	1	6	0.666667	2	0.333333	0.00630252	mtss1la	26377	gene:ENSOMYG00000052823	48787
1	41859401..41859600		6	1	11	1.83333	10	0.909091	1	11	1.83333	3	0.272727	0.0037594	gene:ENSOMYG00000059148	14282	tshz3a	97654
1	41989201..41989400		9	1	15	1.66667	14	0.933333	1	11	1.22222	3	0.272727	0.000809717	tshz3a	8788	gene:ENSOMYG00000001092	40780
1	42084201..42084400		8	1	22	2.75	22	1	1	7	0.875	2	0.285714	0.000176835	gene:ENSOMYG00000001092	12647	uri1	0
1	42110201..42110400		14	1	16	1.14286	11	0.6875	1	26	1.85714	6	0.230769	0.00445317	gene:ENSOMYG00000001114	1415	rxylt1	15951
1	42193201..42193400		24	1	40	1.66667	12	0.3	1	35	1.45833	0	0	0.00021386	srgap1a	0	parp12a	101731
1	42199801..42200000		10	1	13	1.3	13	1	1	15	1.5	8	0.533333	0.00543478	srgap1a	0	parp12a	95131
1	42284001..42284200		17	1	17	1	15	0.882353	1	10	0.588235	3	0.3	0.00364746	srgap1a	0	parp12a	10931
1	42382801..42383000		9	1	21	2.33333	18	0.857143	1	12	1.33333	4	0.333333	0.00364762	gene:ENSOMYG00000059363	81160	tbxas1	0
1	42397801..42398000		16	1	12	0.75	12	1	1	35	2.1875	21	0.6	0.00679058	gene:ENSOMYG00000059363	96160	tbxas1	0
1	42483001..42483200		19	1	22	1.15789	22	1	1	37	1.94737	28	0.756757	0.00990028	hipk2	0	gene:ENSOMYG00000070053	31824
1	42513001..42513200		10	1	17	1.7	11	0.647059	1	20	2	1	0.05	0.000136956	hipk2	0	gene:ENSOMYG00000070053	1824
1	42538801..42539000		11	1	14	1.27273	14	1	1	25	2.27273	15	0.6	0.00514162	gene:ENSOMYG00000070053	20899	si:ch211-1e14.1	28335
1	42545401..42545600		8	1	9	1.125	9	1	1	11	1.375	4	0.363636	0.00425697	gene:ENSOMYG00000070053	27499	si:ch211-1e14.1	21735
1	42575001..42575200		6	1	10	1.66667	9	0.9	1	6	1	1	0.166667	0.00761738	si:ch211-1e14.1	0	gene:ENSOMYG00000073497	109146
1	42737801..42738000		12	1	32	2.66667	28	0.875	1	46	3.83333	25	0.543478	0.00171663	gene:ENSOMYG00000077380	27218	mical3a	17196
1	42760201..42760400		34	1	30	0.882353	27	0.9	1	45	1.32353	22	0.488889	0.000182464	mical3a	0	ttc38	57638
1	42811201..42811400		14	1	29	2.07143	27	0.931034	1	22	1.57143	12	0.545455	0.00178669	mical3a	0	ttc38	6638
1	42903401..42903600		16	1	42	2.625	42	1	1	23	1.4375	14	0.608696	2.55637e-05	tspan33b	55715	tspan9a	0
1	42939601..42939800		9	1	19	2.11111	17	0.894737	1	9	1	3	0.333333	0.00484443	tspan33b	91915	tspan9a	0
1	42955601..42955800		6	1	8	1.33333	8	1	1	8	1.33333	2	0.25	0.0034965	tspan33b	107915	tspan9a	0
1	42956201..42956400		22	1	39	1.77273	20	0.512821	1	68	3.09091	11	0.161765	0.000160049	tspan33b	108515	tspan9a	0
1	42958801..42959000		41	1	40	0.97561	24	0.6	1	160	3.90244	37	0.23125	1.34697e-05	tspan33b	111115	tspan9a	0
1	43073201..43073400		12	1	13	1.08333	11	0.846154	1	19	1.58333	5	0.263158	0.00159436	tspan33b	225515	tspan9a	0
1	43104201..43104400		18	1	32	1.77778	21	0.65625	1	41	2.27778	10	0.243902	0.000439843	tspan9a	7984	gene:ENSOMYG00000004931	132944
1	43120001..43120200		12	1	18	1.5	15	0.833333	1	12	1	3	0.25	0.0021948	tspan9a	23784	gene:ENSOMYG00000004931	117144
1	43157401..43157600		6	1	14	2.33333	14	1	1	14	2.33333	5	0.357143	0.000289855	tspan9a	61184	gene:ENSOMYG00000004931	79744
1	43197801..43198000		17	1	45	2.64706	43	0.955556	1	24	1.41176	14	0.583333	0.000233313	tspan9a	101584	gene:ENSOMYG00000004931	39344
1	43283401..43283600		7	1	17	2.42857	11	0.647059	1	6	0.857143	0	0	0.00915332	gene:ENSOMYG00000004931	5791	gene:ENSOMYG00000005766	0
1	43330401..43330600		14	1	33	2.35714	31	0.939394	1	13	0.928571	6	0.461538	0.000861596	gene:ENSOMYG00000005766	22462	tmtc2b	124787
1	43484201..43484400		16	1	13	0.8125	6	0.461538	1	27	1.6875	2	0.0740741	0.00845118	tmtc2b	0	gene:ENSOMYG00000055074	54294
1	43608201..43608400		8	1	7	0.875	6	0.857143	1	22	2.75	4	0.181818	0.0026333	gene:ENSOMYG00000055074	66263	gene:ENSOMYG00000060783	142529
1	43621001..43621200		14	1	27	1.92857	12	0.444444	1	17	1.21429	1	0.0588235	0.0060788	gene:ENSOMYG00000055074	79063	gene:ENSOMYG00000060783	129729
1	43633601..43633800		12	1	46	3.83333	42	0.913043	1	19	1.58333	9	0.473684	0.000266843	gene:ENSOMYG00000055074	91663	gene:ENSOMYG00000060783	117129
1	43653801..43654000		16	1	41	2.5625	41	1	1	39	2.4375	32	0.820513	0.00484177	gene:ENSOMYG00000055074	111863	gene:ENSOMYG00000060783	96929
1	43675401..43675600		15	1	32	2.13333	31	0.96875	1	41	2.73333	22	0.536585	1.88419e-05	gene:ENSOMYG00000055074	133463	gene:ENSOMYG00000060783	75329
1	43683801..43684000		6	1	12	2	10	0.833333	1	16	2.66667	5	0.3125	0.00829781	gene:ENSOMYG00000055074	141863	gene:ENSOMYG00000060783	66929
1	43821801..43822000		16	1	12	0.75	5	0.416667	1	35	2.1875	2	0.0571429	0.00801972	gene:ENSOMYG00000069684	8735	bicd1a	586
1	43852601..43852800		9	1	38	4.22222	35	0.921053	1	28	3.11111	18	0.642857	0.00621043	bicd1a	0	gene:ENSOMYG00000006353	0
1	43892801..43893000		9	1	15	1.66667	13	0.866667	1	30	3.33333	11	0.366667	0.00164319	gene:ENSOMYG00000006353	39804	gene:ENSOMYG00000013359	1244
1	43906601..43906800		16	1	39	2.4375	25	0.641026	1	15	0.9375	3	0.2	0.00414223	gene:ENSOMYG00000013359	11234	fgd4a	15792
1	43967201..43967400		7	1	7	1	7	1	1	4	0.571429	0	0	0.0030303	fgd4a	0	gene:ENSOMYG00000063338	0
1	43991801..43992000		10	1	5	0.5	5	1	1	26	2.6	8	0.307692	0.00757455	gene:ENSOMYG00000063338	23449	nup205	36562
1	43992001..43992200		22	1	33	1.5	32	0.969697	1	38	1.72727	8	0.210526	1.28304e-11	gene:ENSOMYG00000063338	23649	nup205	36362
1	43992201..43992400		12	1	16	1.33333	14	0.875	1	21	1.75	6	0.285714	0.000430248	gene:ENSOMYG00000063338	23849	nup205	36162
1	44112801..44113000		8	1	13	1.625	12	0.923077	1	7	0.875	1	0.142857	0.00118679	gene:ENSOMYG00000015335	51613	bcl2l13	0
1	44157601..44157800		14	1	3	0.214286	3	1	1	26	1.85714	0	0	0.000273673	gene:ENSOMYG00000015375	9855	ribc2	75988
1	44157801..44158000		16	1	15	0.9375	11	0.733333	1	44	2.75	1	0.0227273	5.4056e-08	gene:ENSOMYG00000015375	10055	ribc2	75788
1	44212801..44213000		22	1	32	1.45455	24	0.75	1	43	1.95455	15	0.348837	0.000579319	gene:ENSOMYG00000015375	65055	ribc2	20788
1	44393801..44394000		22	1	33	1.5	33	1	1	30	1.36364	23	0.766667	0.00367957	gene:ENSOMYG00000067551	26934	ccnd2a	0
1	44424201..44424400		7	1	11	1.57143	6	0.545455	1	11	1.57143	0	0	0.00619195	ccnd2a	14816	gene:ENSOMYG00000016845	150656
1	44477401..44477600		10	1	15	1.5	15	1	1	21	2.1	12	0.571429	0.00312216	ccnd2a	68016	gene:ENSOMYG00000016845	97456
1	44489201..44489400		20	1	45	2.25	45	1	1	58	2.9	43	0.741379	7.28729e-05	ccnd2a	79816	gene:ENSOMYG00000016845	85656
1	44490201..44490400		7	1	17	2.42857	15	0.882353	1	43	6.14286	21	0.488372	0.00444378	ccnd2a	80816	gene:ENSOMYG00000016845	84656
1	44502401..44502600		18	1	23	1.27778	19	0.826087	1	27	1.5	12	0.444444	0.00589584	ccnd2a	93016	gene:ENSOMYG00000016845	72456
1	44527001..44527200		16	1	14	0.875	6	0.428571	1	60	3.75	1	0.0166667	0.000102031	ccnd2a	117616	gene:ENSOMYG00000016845	47856
1	44554601..44554800		8	1	6	0.75	4	0.666667	1	19	2.375	1	0.0526316	0.00547713	ccnd2a	145216	gene:ENSOMYG00000016845	20256
1	44568201..44568400		14	1	14	1	13	0.928571	1	18	1.28571	7	0.388889	0.00205542	ccnd2a	158816	gene:ENSOMYG00000016845	6656
1	44594601..44594800		14	1	31	2.21429	26	0.83871	1	32	2.28571	13	0.40625	0.000426017	gene:ENSOMYG00000016845	17141	kdm7ab	3526
1	44695201..44695400		4	1	4	1	4	1	1	5	1.25	0	0	0.00793651	gene:ENSOMYG00000062837	6170	cyp2x9	17418
1	44707401..44707600		6	1	6	1	6	1	1	6	1	1	0.166667	0.00757576	gene:ENSOMYG00000062837	18370	cyp2x9	5218
1	44725201..44725400		26	1	37	1.42308	36	0.972973	1	46	1.76923	35	0.76087	0.00549834	e2f4	0	elmo3	27591
1	44749801..44750000		18	1	28	1.55556	6	0.214286	1	30	1.66667	0	0	0.00930789	e2f4	2580	elmo3	2991
1	44765801..44766000		10	1	18	1.8	18	1	1	25	2.5	13	0.52	0.000339032	elmo3	0	lrrc29	22309
1	44790401..44790600		24	1	86	3.58333	84	0.976744	1	45	1.875	36	0.8	0.00111058	elmo3	3317	lrrc29	0
1	44818601..44818800		8	1	11	1.375	8	0.727273	1	13	1.625	2	0.153846	0.00693229	cngb1b	6570	mmp15a	4174
1	44844601..44844800		24	1	47	1.95833	22	0.468085	1	27	1.125	0	0	4.06555e-06	mmp15a	9775	vac14	12475
1	44878601..44878800		10	1	25	2.5	9	0.36	1	33	3.3	2	0.0606061	0.00523082	vac14	0	gene:ENSOMYG00000018676	22334
1	44884801..44885000		8	1	22	2.75	19	0.863636	1	5	0.625	1	0.2	0.008931	vac14	0	gene:ENSOMYG00000018676	16134
1	44959801..44960000		14	1	24	1.71429	22	0.916667	1	26	1.85714	14	0.538462	0.00311863	gene:ENSOMYG00000018676	57615	galnt18a	1481
1	44970401..44970600		21	1	41	1.95238	36	0.878049	1	13	0.619048	3	0.230769	2.56942e-05	galnt18a	0	gene:ENSOMYG00000072639	99983
1	45071401..45071600		18	1	34	1.88889	12	0.352941	1	29	1.61111	0	0	0.000205497	gene:ENSOMYG00000072639	0	gene:ENSOMYG00000077777	1452
1	45093801..45094000		14	1	21	1.5	11	0.52381	1	15	1.07143	1	0.0666667	0.00446175	PTH	1637	btbd10a	0
1	45204601..45204800		7	1	13	1.85714	11	0.846154	1	17	2.42857	4	0.235294	0.00125464	gene:ENSOMYG00000059143	30674	RASSF10	49509
1	45220201..45220400		31	1	78	2.51613	76	0.974359	1	56	1.80645	46	0.821429	0.0028268	gene:ENSOMYG00000059143	46274	RASSF10	33909
1	45223601..45223800		12	1	42	3.5	36	0.857143	1	18	1.5	7	0.388889	0.000474479	gene:ENSOMYG00000059143	49674	RASSF10	30509
1	45289801..45290000		2	1	4	2	4	1	1	7	3.5	0	0	0.0030303	RASSF10	34102	tead1a	0
1	45313601..45313800		14	1	46	3.28571	30	0.652174	1	17	1.21429	2	0.117647	0.000156914	tead1a	14327	PARVA	0
1	45368201..45368400		10	1	18	1.8	16	0.888889	1	3	0.3	0	0	0.0075188	PARVA	45780	mical2b	0
1	45415201..45415400		15	1	14	0.933333	10	0.714286	1	22	1.46667	5	0.227273	0.00523831	mical2b	653	gene:ENSOMYG00000076958	6294
1	45464001..45464200		14	1	10	0.714286	4	0.4	1	26	1.85714	0	0	0.00356506	gene:ENSOMYG00000021700	20017	cyb5r2	2444
1	45472601..45472800		5	1	13	2.6	13	1	1	11	2.2	2	0.181818	4.20649e-05	cyb5r2	1606	PPFIBP2	5166
1	45497801..45498000		17	1	49	2.88235	49	1	1	24	1.41176	16	0.666667	5.47139e-05	cyb5r2	26806	PPFIBP2	0
1	45547401..45547600		8	1	20	2.5	17	0.85	1	10	1.25	1	0.1	0.000133999	cyb5r2	76406	PPFIBP2	0
1	45611801..45612000		8	1	28	3.5	26	0.928571	1	19	2.375	11	0.578947	0.00603487	PPFIBP2	24201	syt9b	20042
1	45614201..45614400		24	1	51	2.125	35	0.686275	1	19	0.791667	6	0.315789	0.00585794	PPFIBP2	26601	syt9b	17642
1	45630401..45630600		14	1	37	2.64286	27	0.72973	1	17	1.21429	4	0.235294	0.000846324	PPFIBP2	42801	syt9b	1442
1	45642201..45642400		14	1	27	1.92857	25	0.925926	1	20	1.42857	11	0.55	0.00368088	PPFIBP2	54601	syt9b	0
1	45651801..45652000		14	1	15	1.07143	15	1	1	25	1.78571	15	0.6	0.00385621	PPFIBP2	64201	syt9b	0
1	45663401..45663600		12	1	42	3.5	34	0.809524	1	37	3.08333	19	0.513514	0.00512262	PPFIBP2	75801	syt9b	0
1	45781801..45782000		44	1	79	1.79545	76	0.962025	1	108	2.45455	87	0.805556	0.00098667	syt9b	101303	spon1b	0
1	45791201..45791400		13	1	24	1.84615	22	0.916667	1	24	1.84615	13	0.541667	0.00392027	syt9b	110703	spon1b	0
1	45818601..45818800		8	1	11	1.375	6	0.545455	1	16	2	0	0	0.00156076	syt9b	138103	spon1b	0
1	45831401..45831600		14	1	42	3	40	0.952381	1	24	1.71429	17	0.708333	0.00892072	syt9b	150903	spon1b	0
1	45891801..45892000		12	1	24	2	23	0.958333	1	35	2.91667	23	0.657143	0.00531287	spon1b	24540	kiaa1549la	98528
1	45963001..45963200		32	1	49	1.53125	47	0.959184	1	43	1.34375	32	0.744186	0.00338256	spon1b	95740	kiaa1549la	27328
1	45998601..45998800		11	1	27	2.45455	22	0.814815	1	20	1.81818	6	0.3	0.000489842	spon1b	131340	kiaa1549la	0
1	46043401..46043600		6	1	11	1.83333	8	0.727273	1	7	1.16667	0	0	0.00377074	gene:ENSOMYG00000000059	35782	hipk3a	0
1	46061001..46061200		14	1	42	3	34	0.809524	1	13	0.928571	4	0.307692	0.00135575	gene:ENSOMYG00000000059	53382	hipk3a	0
1	46105401..46105600		8	1	12	1.5	12	1	1	12	1.5	6	0.5	0.00686499	tcp11l1	8277	wt-t1a	36412
1	46127001..46127200		10	1	14	1.4	13	0.928571	1	13	1.3	5	0.384615	0.00399695	tcp11l1	29877	wt-t1a	14812
1	46128001..46128200		12	1	23	1.91667	10	0.434783	1	34	2.83333	4	0.117647	0.00805057	tcp11l1	30877	wt-t1a	13812
1	46146801..46147000		10	1	33	3.3	25	0.757576	1	32	3.2	4	0.125	2.07778e-07	wt-t1a	0	pax6a	106560
1	46162801..46163000		23	1	53	2.30435	31	0.584906	1	28	1.21739	5	0.178571	0.000404352	wt-t1a	4127	pax6a	90560
1	46219601..46219800		20	1	48	2.4	38	0.791667	1	52	2.6	18	0.346154	6.48411e-06	wt-t1a	60927	pax6a	33760
1	46233201..46233400		8	1	9	1.125	5	0.555556	1	11	1.375	0	0	0.00812693	wt-t1a	74527	pax6a	20160
1	46234801..46235000		22	1	23	1.04545	10	0.434783	1	32	1.45455	1	0.03125	0.000317268	wt-t1a	76127	pax6a	18560
1	46238801..46239000		8	1	10	1.25	8	0.8	1	14	1.75	0	0	6.11853e-05	wt-t1a	80127	pax6a	14560
1	46239001..46239200		12	1	27	2.25	15	0.555556	1	16	1.33333	2	0.125	0.00546833	wt-t1a	80327	pax6a	14360
1	46271801..46272000		11	1	14	1.27273	13	0.928571	1	11	1	3	0.272727	0.00115763	pax6a	4541	gene:ENSOMYG00000001017	73323
1	46291401..46291600		16	1	30	1.875	20	0.666667	1	25	1.5625	7	0.28	0.00452746	pax6a	24141	gene:ENSOMYG00000001017	53723
1	46317201..46317400		11	1	18	1.63636	14	0.777778	1	7	0.636364	1	0.142857	0.00680258	pax6a	49941	gene:ENSOMYG00000001017	27923
1	46358801..46359000		10	1	24	2.4	14	0.583333	1	7	0.7	0	0	0.00739587	pax6a	91541	gene:ENSOMYG00000001017	0
1	46439201..46439400		8	1	11	1.375	10	0.909091	1	12	1.5	3	0.25	0.00217295	gene:ENSOMYG00000001017	76833	gene:ENSOMYG00000001021	62620
1	46440001..46440200		12	1	27	2.25	12	0.444444	1	22	1.83333	2	0.0909091	0.00663017	gene:ENSOMYG00000001017	77633	gene:ENSOMYG00000001021	61820
1	46442201..46442400		10	1	10	1	10	1	1	12	1.2	5	0.416667	0.00464396	gene:ENSOMYG00000001017	79833	gene:ENSOMYG00000001021	59620
1	46471401..46471600		9	1	12	1.33333	12	1	1	6	0.666667	2	0.333333	0.00490196	gene:ENSOMYG00000001017	109033	gene:ENSOMYG00000001021	30420
1	46472201..46472400		16	1	33	2.0625	31	0.939394	1	45	2.8125	23	0.511111	2.92574e-05	gene:ENSOMYG00000001017	109833	gene:ENSOMYG00000001021	29620
1	46476801..46477000		25	1	59	2.36	54	0.915254	1	60	2.4	43	0.716667	0.00472027	gene:ENSOMYG00000001017	114433	gene:ENSOMYG00000001021	25020
1	46492801..46493000		18	1	28	1.55556	25	0.892857	1	40	2.22222	24	0.6	0.00724271	gene:ENSOMYG00000001017	130433	gene:ENSOMYG00000001021	9020
1	46506001..46506200		10	1	23	2.3	19	0.826087	1	20	2	8	0.4	0.00476246	gene:ENSOMYG00000001021	0	gene:ENSOMYG00000001049	18810
1	46685801..46686000		8	1	25	3.125	20	0.8	1	23	2.875	10	0.434783	0.00989427	gene:ENSOMYG00000002216	0	gene:ENSOMYG00000002727	51884
1	46690001..46690200		28	1	25	0.892857	25	1	1	39	1.39286	27	0.692308	0.00119079	gene:ENSOMYG00000002216	0	gene:ENSOMYG00000002727	47684
1	46713401..46713600		14	1	23	1.64286	22	0.956522	1	34	2.42857	22	0.647059	0.00553043	gene:ENSOMYG00000002216	0	gene:ENSOMYG00000002727	24284
1	46764801..46765000		13	1	24	1.84615	23	0.958333	1	14	1.07692	7	0.5	0.0017457	gene:ENSOMYG00000002727	21856	gene:ENSOMYG00000002781	39879
1	46798601..46798800		14	1	14	1	5	0.357143	1	19	1.35714	0	0	0.0084353	gene:ENSOMYG00000002727	55656	gene:ENSOMYG00000002781	6079
1	46812001..46812200		10	1	25	2.5	17	0.68	1	11	1.1	2	0.181818	0.00755469	gene:ENSOMYG00000002781	1996	gene:ENSOMYG00000003221	5595
1	46838201..46838400		18	1	46	2.55556	12	0.26087	1	40	2.22222	2	0.05	0.00763733	gene:ENSOMYG00000003221	298	gene:ENSOMYG00000004239	480538
1	46849801..46850000		16	1	48	3	37	0.770833	1	6	0.375	1	0.166667	0.00673678	gene:ENSOMYG00000003221	11898	gene:ENSOMYG00000004239	468938
1	46936201..46936400		8	1	9	1.125	9	1	1	4	0.5	0	0	0.0013986	gene:ENSOMYG00000003221	98298	gene:ENSOMYG00000004239	382538
1	47169401..47169600		15	1	25	1.66667	23	0.92	1	8	0.533333	3	0.375	0.00409827	gene:ENSOMYG00000003221	331498	gene:ENSOMYG00000004239	149338
1	47243601..47243800		8	1	8	1	8	1	1	19	2.375	7	0.368421	0.00289855	gene:ENSOMYG00000003221	405698	gene:ENSOMYG00000004239	75138
1	47250601..47250800		16	1	27	1.6875	26	0.962963	1	50	3.125	31	0.62	0.000589545	gene:ENSOMYG00000003221	412698	gene:ENSOMYG00000004239	68138
1	47301801..47302000		16	1	19	1.1875	18	0.947368	1	24	1.5	14	0.583333	0.00691237	gene:ENSOMYG00000003221	463898	gene:ENSOMYG00000004239	16938
1	47313401..47313600		18	1	15	0.833333	14	0.933333	1	22	1.22222	11	0.5	0.00606112	gene:ENSOMYG00000003221	475498	gene:ENSOMYG00000004239	5338
1	47365401..47365600		24	1	57	2.375	57	1	1	42	1.75	33	0.785714	0.000257587	gene:ENSOMYG00000007827	0	gene:ENSOMYG00000014559	18155
1	47387401..47387600		22	1	86	3.90909	83	0.965116	1	84	3.81818	70	0.833333	0.00378263	gene:ENSOMYG00000014559	0	gene:ENSOMYG00000063722	24942
1	47397001..47397200		24	1	28	1.16667	11	0.392857	1	55	2.29167	7	0.127273	0.00720641	gene:ENSOMYG00000014559	0	gene:ENSOMYG00000063722	15342
1	47486401..47486600		14	1	37	2.64286	31	0.837838	1	9	0.642857	3	0.333333	0.0054375	gene:ENSOMYG00000014586	0	lrrn3a	54958
1	47489601..47489800		18	1	44	2.44444	13	0.295455	1	52	2.88889	2	0.0384615	0.000573692	gene:ENSOMYG00000014586	0	lrrn3a	51758
1	47603601..47603800		6	1	5	0.833333	5	1	1	6	1	0	0	0.0021645	lrrn3a	59930	gene:ENSOMYG00000062053	11072
1	47604001..47604200		7	1	12	1.71429	9	0.75	1	7	1	0	0	0.00238152	lrrn3a	60330	gene:ENSOMYG00000062053	10672
1	47604201..47604400		16	1	12	0.75	12	1	1	19	1.1875	0	0	7.08614e-09	lrrn3a	60530	gene:ENSOMYG00000062053	10472
1	47641401..47641600		14	1	21	1.5	21	1	1	40	2.85714	30	0.75	0.00939995	gene:ENSOMYG00000062053	20326	nfatc3b	0
1	47644801..47645000		6	1	7	1.16667	6	0.857143	1	12	2	0	0	0.000257998	gene:ENSOMYG00000062053	23726	nfatc3b	0
1	47652001..47652200		20	1	51	2.55	49	0.960784	1	52	2.6	40	0.769231	0.00432033	gene:ENSOMYG00000062053	30926	nfatc3b	0
1	47721201..47721400		8	1	8	1	8	1	1	10	1.25	3	0.3	0.00377074	gene:ENSOMYG00000071081	63773	slc7a10b	0
1	47768001..47768200		11	1	21	1.90909	21	1	1	11	1	6	0.545455	0.00229422	gene:ENSOMYG00000014824	0	gene:ENSOMYG00000014902	16592
1	47829801..47830000		30	1	59	1.96667	45	0.762712	1	20	0.666667	6	0.3	0.000308694	gene:ENSOMYG00000014902	41283	gene:ENSOMYG00000068911	24644
1	47830001..47830200		13	1	8	0.615385	6	0.75	1	11	0.846154	1	0.0909091	0.00627133	gene:ENSOMYG00000014902	41483	gene:ENSOMYG00000068911	24444
1	47898601..47898800		14	1	28	2	22	0.785714	1	25	1.78571	10	0.4	0.00457895	gene:ENSOMYG00000068911	42936	gene:ENSOMYG00000015024	50399
1	47913401..47913600		12	1	32	2.66667	30	0.9375	1	26	2.16667	17	0.653846	0.0075869	gene:ENSOMYG00000068911	57736	gene:ENSOMYG00000015024	35599
1	47914601..47914800		15	1	25	1.66667	25	1	1	20	1.33333	14	0.7	0.00475871	gene:ENSOMYG00000068911	58936	gene:ENSOMYG00000015024	34399
1	47942001..47942200		9	1	21	2.33333	13	0.619048	1	9	1	0	0	0.00169915	gene:ENSOMYG00000068911	86336	gene:ENSOMYG00000015024	6999
1	47995001..47995200		10	1	10	1	8	0.8	1	8	0.8	1	0.125	0.00761004	gene:ENSOMYG00000016162	0	gene:ENSOMYG00000017212	47764
1	48077401..48077600		19	1	32	1.68421	31	0.96875	1	22	1.15789	15	0.681818	0.00555249	gene:ENSOMYG00000017212	22656	gene:ENSOMYG00000017224	0
1	48083401..48083600		9	1	18	2	18	1	1	7	0.777778	3	0.428571	0.0027668	gene:ENSOMYG00000017212	28656	gene:ENSOMYG00000017224	0
1	48317401..48317600		7	1	14	2	14	1	1	20	2.85714	12	0.6	0.00693812	gene:ENSOMYG00000017427	15983	CHST8	0
1	48518601..48518800		12	1	20	1.66667	13	0.65	1	24	2	6	0.25	0.00869956	gene:ENSOMYG00000020203	9002	gene:ENSOMYG00000020357	26707
1	48548801..48549000		6	1	6	1	6	1	1	7	1.16667	1	0.142857	0.00407925	gene:ENSOMYG00000020357	0	gene:ENSOMYG00000020576	42996
1	48578201..48578400		18	1	29	1.61111	27	0.931034	1	27	1.5	15	0.555556	0.00131954	gene:ENSOMYG00000020357	0	gene:ENSOMYG00000020576	13596
1	48639401..48639600		14	1	24	1.71429	24	1	1	18	1.28571	12	0.666667	0.00353884	cttnbp2	0	cftr	67552
1	48655001..48655200		16	1	23	1.4375	23	1	1	37	2.3125	23	0.621622	0.000352077	cttnbp2	0	cftr	51952
1	48667201..48667400		12	1	12	1	12	1	1	29	2.41667	17	0.586207	0.00657022	cttnbp2	0	cftr	39752
1	48717001..48717200		40	1	70	1.75	70	1	1	19	0.475	16	0.842105	0.00853263	cttnbp2	11339	cftr	0
1	48742801..48743000		14	1	20	1.42857	17	0.85	1	50	3.57143	20	0.4	0.000597401	cttnbp2	37139	cftr	0
1	48762401..48762600		14	1	17	1.21429	12	0.705882	1	15	1.07143	3	0.2	0.0054369	asz1	0	wnt2	42201
1	48788401..48788600		12	1	36	3	30	0.833333	1	31	2.58333	13	0.419355	0.000473046	asz1	0	wnt2	16201
1	48795001..48795200		12	1	14	1.16667	13	0.928571	1	16	1.33333	6	0.375	0.00213227	asz1	0	wnt2	9601
1	48812601..48812800		8	1	11	1.375	7	0.636364	1	18	2.25	2	0.111111	0.00534348	wnt2	0	ST7	2065
1	48850201..48850400		18	1	22	1.22222	22	1	1	39	2.16667	29	0.74359	0.00704996	wnt2	35550	ST7	0
1	48883001..48883200		14	1	19	1.35714	19	1	1	10	0.714286	6	0.6	0.00884173	wnt2	68350	ST7	0
1	49019801..49020000		9	1	21	2.33333	12	0.571429	1	22	2.44444	1	0.0454545	0.000182354	gene:ENSOMYG00000022253	61775	met	0
1	49050801..49051000		11	1	20	1.81818	20	1	1	17	1.54545	10	0.588235	0.00188899	met	10964	cav1	18139
1	49056001..49056200		31	1	21	0.677419	21	1	1	25	0.806452	18	0.72	0.0089809	met	16164	cav1	12939
1	49068001..49068200		6	1	11	1.83333	10	0.909091	1	5	0.833333	0	0	0.00137363	met	28164	cav1	939
1	49187001..49187200		16	1	12	0.75	9	0.75	1	14	0.875	0	0	7.04101e-05	cav2	82403	tes	0
1	49193601..49193800		10	1	14	1.4	13	0.928571	1	7	0.7	2	0.285714	0.00554696	cav2	89003	tes	0
1	49224001..49224200		4	1	6	1.5	6	1	1	8	2	2	0.25	0.00932401	tes	15211	cbpa1	0
1	49293201..49293400		10	1	15	1.5	15	1	1	12	1.2	5	0.416667	0.000891862	gene:ENSOMYG00000057582	45392	dusp6	142929
1	49497201..49497400		15	1	26	1.73333	22	0.846154	1	7	0.466667	2	0.285714	0.00862069	dusp6	57627	gene:ENSOMYG00000064706	94582
1	49522201..49522400		12	1	20	1.66667	16	0.8	1	18	1.5	6	0.333333	0.00451026	dusp6	82627	gene:ENSOMYG00000064706	69582
1	49562601..49562800		16	1	20	1.25	18	0.9	1	13	0.8125	6	0.461538	0.00913978	dusp6	123027	gene:ENSOMYG00000064706	29182
1	49610001..49610200		10	1	31	3.1	29	0.935484	1	22	2.2	12	0.545455	0.00121149	gene:ENSOMYG00000057441	14976	kitlg	56343
1	49677801..49678000		8	1	32	4	29	0.90625	1	6	0.75	2	0.333333	0.00613363	kitlg	0	gene:ENSOMYG00000068095	35685
1	49794401..49794600		12	1	6	0.5	4	0.666667	1	26	2.16667	2	0.0769231	0.00555291	gene:ENSOMYG00000022824	76738	tmtc3	7924
1	49857601..49857800		4	1	16	4	16	1	1	11	2.75	6	0.545455	0.00572278	tmtc3	34628	gene:ENSOMYG00000022959	0
1	49889801..49890000		8	1	14	1.75	12	0.857143	1	10	1.25	3	0.3	0.00884127	gene:ENSOMYG00000022959	14878	mgat4c	146985
1	49938201..49938400		8	1	12	1.5	12	1	1	18	2.25	9	0.5	0.0033983	gene:ENSOMYG00000022959	63278	mgat4c	98585
1	50068401..50068600		24	1	28	1.16667	27	0.964286	1	44	1.83333	30	0.681818	0.00298469	mgat4c	0	gene:ENSOMYG00000019783	192146
1	50182001..50182200		18	1	27	1.5	25	0.925926	1	30	1.66667	18	0.6	0.00438462	mgat4c	0	gene:ENSOMYG00000019783	78546
1	50340801..50341000		5	1	9	1.8	8	0.888889	1	4	0.8	0	0	0.00699301	gene:ENSOMYG00000019783	79636	gene:ENSOMYG00000023183	26750
1	50358201..50358400		8	1	19	2.375	11	0.578947	1	8	1	0	0	0.0057971	gene:ENSOMYG00000019783	97036	gene:ENSOMYG00000023183	9350
1	50398601..50398800		18	1	26	1.44444	21	0.807692	1	60	3.33333	31	0.516667	0.00946556	gene:ENSOMYG00000023183	23417	slc6a15	58658
1	50468601..50468800		6	1	14	2.33333	12	0.857143	1	14	2.33333	5	0.357143	0.00915332	slc6a15	0	gene:ENSOMYG00000049459	6884
1	50472601..50472800		11	1	14	1.27273	13	0.928571	1	17	1.54545	6	0.352941	0.00127162	slc6a15	0	gene:ENSOMYG00000049459	2884
1	50487801..50488000		10	1	34	3.4	31	0.911765	1	13	1.3	7	0.538462	0.00827483	gene:ENSOMYG00000049459	11105	gene:ENSOMYG00000024693	43007
1	50501801..50502000		22	1	37	1.68182	20	0.540541	1	37	1.68182	8	0.216216	0.00391196	gene:ENSOMYG00000049459	25105	gene:ENSOMYG00000024693	29007
1	50522601..50522800		8	1	8	1	8	1	1	8	1	2	0.25	0.0034965	gene:ENSOMYG00000049459	45905	gene:ENSOMYG00000024693	8207
1	50540601..50540800		22	1	40	1.81818	32	0.8	1	35	1.59091	16	0.457143	0.00208536	gene:ENSOMYG00000024693	0	gene:ENSOMYG00000029716	60178
1	50783601..50783800		26	1	50	1.92308	23	0.46	1	44	1.69231	5	0.113636	0.000207012	gene:ENSOMYG00000029850	3624	ckap5	25081
1	50802201..50802400		10	1	17	1.7	13	0.764706	1	12	1.2	0	0	3.50702e-05	gene:ENSOMYG00000029850	22224	ckap5	6481
1	50831401..50831600		10	1	23	2.3	21	0.913043	1	14	1.4	7	0.5	0.00755096	gene:ENSOMYG00000029850	51424	ckap5	0
1	50856601..50856800		11	1	5	0.454545	5	1	1	21	1.90909	0	0	1.52022e-05	gene:ENSOMYG00000030477	0	gene:ENSOMYG00000057618	7484
1	50882201..50882400		12	1	35	2.91667	31	0.885714	1	27	2.25	14	0.518519	0.00161207	gene:ENSOMYG00000057618	16896	mapk8ip1a	0
1	50921201..50921400		24	1	36	1.5	35	0.972222	1	8	0.333333	1	0.125	1.63063e-06	gene:ENSOMYG00000076148	25119	gene:ENSOMYG00000050566	146089
1	50951201..50951400		15	1	27	1.8	26	0.962963	1	14	0.933333	8	0.571429	0.00375915	gene:ENSOMYG00000076148	55119	gene:ENSOMYG00000050566	116089
1	50954801..50955000		10	1	9	0.9	9	1	1	11	1.1	4	0.363636	0.00425697	gene:ENSOMYG00000076148	58719	gene:ENSOMYG00000050566	112489
1	51048801..51049000		5	1	13	2.6	13	1	1	4	0.8	1	0.25	0.00588235	gene:ENSOMYG00000076148	152719	gene:ENSOMYG00000050566	18489
1	51113801..51114000		11	1	10	0.909091	10	1	1	12	1.09091	5	0.416667	0.00464396	chst1	38805	zgc:101566	0
1	51120601..51120800		15	1	16	1.06667	15	0.9375	1	12	0.8	4	0.333333	0.00117853	chst1	45605	zgc:101566	0
1	51134201..51134400		30	1	90	3	76	0.844444	1	53	1.76667	33	0.622642	0.00277526	chst1	59205	zgc:101566	0
1	51172401..51172600		19	1	21	1.10526	17	0.809524	1	34	1.78947	14	0.411765	0.00389236	gene:ENSOMYG00000025903	0	gene:ENSOMYG00000026454	195922
1	51200801..51201000		23	1	65	2.82609	60	0.923077	1	50	2.17391	32	0.64	0.000188983	gene:ENSOMYG00000025903	0	gene:ENSOMYG00000026454	167522
1	51247001..51247200		7	1	13	1.85714	13	1	1	18	2.57143	10	0.555556	0.0055469	gene:ENSOMYG00000025903	0	gene:ENSOMYG00000026454	121322
1	51248401..51248600		14	1	21	1.5	18	0.857143	1	18	1.28571	5	0.277778	0.000319675	gene:ENSOMYG00000025903	0	gene:ENSOMYG00000026454	119922
1	51283601..51283800		12	1	19	1.58333	5	0.263158	1	32	2.66667	0	0	0.00495007	gene:ENSOMYG00000025903	0	gene:ENSOMYG00000026454	84722
1	51291601..51291800		11	1	34	3.09091	33	0.970588	1	20	1.81818	14	0.7	0.00787891	gene:ENSOMYG00000025903	0	gene:ENSOMYG00000026454	76722
1	51294801..51295000		6	1	8	1.33333	6	0.75	1	10	1.66667	1	0.1	0.00904977	gene:ENSOMYG00000025903	0	gene:ENSOMYG00000026454	73522
1	51305601..51305800		12	1	19	1.58333	19	1	1	14	1.16667	9	0.642857	0.0084353	gene:ENSOMYG00000025903	0	gene:ENSOMYG00000026454	62722
1	51338401..51338600		10	1	25	2.5	23	0.92	1	20	2	9	0.45	0.000734386	gene:ENSOMYG00000025903	1499	gene:ENSOMYG00000026454	29922
1	51348001..51348200		12	1	22	1.83333	13	0.590909	1	36	3	8	0.222222	0.00540989	gene:ENSOMYG00000025903	11099	gene:ENSOMYG00000026454	20322
1	51372601..51372800		18	1	51	2.83333	28	0.54902	1	16	0.888889	2	0.125	0.00262539	gene:ENSOMYG00000026454	0	FGF3	76875
1	51378401..51378600		22	1	26	1.18182	25	0.961538	1	37	1.68182	24	0.648649	0.00264077	gene:ENSOMYG00000026454	0	FGF3	71075
1	51385201..51385400		10	1	38	3.8	27	0.710526	1	14	1.4	2	0.142857	0.000329536	gene:ENSOMYG00000026454	0	FGF3	64275
1	51387001..51387200		5	1	9	1.8	9	1	1	9	1.8	2	0.222222	0.00113122	gene:ENSOMYG00000026454	0	FGF3	62475
1	51504601..51504800		20	1	57	2.85	41	0.719298	1	53	2.65	19	0.358491	0.000137153	CCND1	12632	gene:ENSOMYG00000028050	168741
1	51589601..51589800		14	1	30	2.14286	29	0.966667	1	21	1.5	14	0.666667	0.0057979	CCND1	97632	gene:ENSOMYG00000028050	83741
1	51625401..51625600		18	1	74	4.11111	68	0.918919	1	54	3	40	0.740741	0.00642023	CCND1	133432	gene:ENSOMYG00000028050	47941
1	51688201..51688400		10	1	18	1.8	15	0.833333	1	22	2.2	5	0.227273	0.000164209	gene:ENSOMYG00000028050	13464	gene:ENSOMYG00000028069	126938
1	51722201..51722400		11	1	29	2.63636	28	0.965517	1	16	1.45455	7	0.4375	0.000106504	gene:ENSOMYG00000028050	47464	gene:ENSOMYG00000028069	92938
1	51817401..51817600		13	1	17	1.30769	17	1	1	7	0.538462	2	0.285714	0.000494071	gene:ENSOMYG00000028069	0	gene:ENSOMYG00000028084	34502
1	51955401..51955600		20	1	25	1.25	21	0.84	1	55	2.75	11	0.2	7.22414e-08	GXYLT1	38462	PDZRN4	38677
1	51997801..51998000		13	1	19	1.46154	19	1	1	6	0.461538	3	0.5	0.00869565	GXYLT1	80862	PDZRN4	0
1	52058001..52058200		16	1	21	1.3125	20	0.952381	1	22	1.375	13	0.590909	0.00578536	PDZRN4	4973	gene:ENSOMYG00000070317	87200
1	52067001..52067200		2	1	13	6.5	12	0.923077	1	7	3.5	1	0.142857	0.00118679	PDZRN4	13973	gene:ENSOMYG00000070317	78200
1	52099801..52100000		19	1	18	0.947368	12	0.666667	1	33	1.73684	8	0.242424	0.00384261	PDZRN4	46773	gene:ENSOMYG00000070317	45400
1	52107801..52108000		15	1	38	2.53333	36	0.947368	1	36	2.4	26	0.722222	0.00924057	PDZRN4	54773	gene:ENSOMYG00000070317	37400
1	52110401..52110600		14	1	26	1.85714	18	0.692308	1	12	0.857143	2	0.166667	0.0033127	PDZRN4	57373	gene:ENSOMYG00000070317	34800
1	52113801..52114000		9	1	10	1.11111	9	0.9	1	4	0.444444	0	0	0.004995	PDZRN4	60773	gene:ENSOMYG00000070317	31400
1	52117201..52117400		20	1	54	2.7	40	0.740741	1	71	3.55	33	0.464789	0.00160469	PDZRN4	64173	gene:ENSOMYG00000070317	28000
1	52170201..52170400		8	1	10	1.25	9	0.9	1	13	1.625	2	0.153846	0.000586505	gene:ENSOMYG00000070317	23789	CNTN1	38413
1	52183601..52183800		18	1	33	1.83333	28	0.848485	1	26	1.44444	10	0.384615	0.000269254	gene:ENSOMYG00000070317	37189	CNTN1	25013
1	52196801..52197000		18	1	51	2.83333	21	0.411765	1	66	3.66667	11	0.166667	0.00307502	gene:ENSOMYG00000070317	50389	CNTN1	11813
1	52197401..52197600		14	1	9	0.642857	6	0.666667	1	16	1.14286	1	0.0625	0.00287081	gene:ENSOMYG00000070317	50989	CNTN1	11213
1	52199601..52199800		10	1	20	2	19	0.95	1	8	0.8	3	0.375	0.00304719	gene:ENSOMYG00000070317	53189	CNTN1	9013
1	52333201..52333400		12	1	20	1.66667	15	0.75	1	17	1.41667	1	0.0588235	2.08464e-05	gene:ENSOMYG00000056734	18800	gene:ENSOMYG00000035634	924
1	52333401..52333600		9	1	12	1.33333	11	0.916667	1	4	0.444444	0	0	0.00274725	gene:ENSOMYG00000056734	19000	gene:ENSOMYG00000035634	724
1	52334601..52334800		11	1	8	0.727273	6	0.75	1	21	1.90909	1	0.047619	0.00038186	gene:ENSOMYG00000056734	20200	gene:ENSOMYG00000035634	0
1	52335001..52335200		10	1	20	2	16	0.8	1	14	1.4	2	0.142857	0.000207374	gene:ENSOMYG00000056734	20600	gene:ENSOMYG00000035634	0
1	52336201..52336400		24	1	60	2.5	57	0.95	1	28	1.16667	20	0.714286	0.00373034	gene:ENSOMYG00000056734	21800	gene:ENSOMYG00000035634	0
1	52352201..52352400		13	1	22	1.69231	21	0.954545	1	21	1.61538	12	0.571429	0.00355659	gene:ENSOMYG00000056734	37800	gene:ENSOMYG00000035634	0
1	52436401..52436600		8	1	20	2.5	15	0.75	1	10	1.25	2	0.2	0.00623974	gene:ENSOMYG00000056734	122000	gene:ENSOMYG00000035634	0
1	52442201..52442400		10	1	12	1.2	11	0.916667	1	18	1.8	2	0.111111	1.5481e-05	gene:ENSOMYG00000056734	127800	gene:ENSOMYG00000035634	0
1	52466801..52467000		18	1	21	1.16667	13	0.619048	1	30	1.66667	7	0.233333	0.00634067	gene:ENSOMYG00000014596	89658	dnajb9a	53801
1	52474001..52474200		30	1	22	0.733333	21	0.954545	1	21	0.7	13	0.619048	0.00845988	gene:ENSOMYG00000014596	96858	dnajb9a	46601
1	52483201..52483400		12	1	29	2.41667	28	0.965517	1	18	1.5	12	0.666667	0.00906609	gene:ENSOMYG00000014596	106058	dnajb9a	37401
1	52540801..52541000		14	1	17	1.21429	17	1	1	36	2.57143	24	0.666667	0.00469174	dnm1l	0	cald1b	27339
1	52590401..52590600		4	1	16	4	14	0.875	1	8	2	2	0.25	0.0047439	cald1b	2791	bpgm	40551
1	52618201..52618400		10	1	21	2.1	17	0.809524	1	12	1.2	2	0.166667	0.000502168	cald1b	30591	bpgm	12751
1	52621401..52621600		6	1	5	0.833333	4	0.8	1	8	1.33333	0	0	0.00699301	cald1b	33791	bpgm	9551
1	52701201..52701400		4	1	11	2.75	8	0.727273	1	6	1.5	0	0	0.00678733	gene:ENSOMYG00000044636	45966	gene:ENSOMYG00000044648	7030
1	52721801..52722000		10	1	16	1.6	16	1	1	23	2.3	13	0.565217	0.00179957	gene:ENSOMYG00000044648	1354	gene:ENSOMYG00000071286	12531
1	52766801..52767000		18	1	15	0.833333	6	0.4	1	46	2.55556	2	0.0434783	0.00186178	gene:ENSOMYG00000044662	14727	gene:ENSOMYG00000044665	394
1	52775001..52775200		14	1	16	1.14286	15	0.9375	1	25	1.78571	14	0.56	0.00968756	gene:ENSOMYG00000044665	6154	gene:ENSOMYG00000004825	20005
1	52783401..52783600		15	1	14	0.933333	9	0.642857	1	44	2.93333	8	0.181818	0.0020038	gene:ENSOMYG00000044665	14554	gene:ENSOMYG00000004825	11605
1	52834201..52834400		19	1	37	1.94737	37	1	1	35	1.84211	26	0.742857	0.000829573	pthlhb	15267	tmpob	48882
1	52895401..52895600		22	1	44	2	42	0.954545	1	24	1.09091	17	0.708333	0.00732715	tmpob	6025	slc25a3b	9788
1	52960601..52960800		20	1	24	1.2	24	1	1	33	1.65	24	0.727273	0.00428692	slc35b4	0	gene:ENSOMYG00000050257	11978
1	52980001..52980200		12	1	64	5.33333	35	0.546875	1	66	5.5	19	0.287879	0.00231987	gene:ENSOMYG00000050257	4774	gene:ENSOMYG00000071565	28540
1	52992601..52992800		16	1	36	2.25	33	0.916667	1	9	0.5625	2	0.222222	8.23607e-05	gene:ENSOMYG00000050257	17374	gene:ENSOMYG00000071565	15940
1	53212201..53212400		24	1	30	1.25	25	0.833333	1	24	1	7	0.291667	6.81447e-05	gene:ENSOMYG00000045450	0	ucmab	26285
1	53251201..53251400		7	1	9	1.28571	4	0.444444	1	26	3.71429	0	0	0.00240642	gene:ENSOMYG00000045992	0	gene:ENSOMYG00000046224	47910
1	53323401..53323600		23	1	62	2.69565	58	0.935484	1	74	3.21739	57	0.77027	0.00653182	gene:ENSOMYG00000046224	18956	gene:ENSOMYG00000046234	13998
1	53329401..53329600		6	1	9	1.5	7	0.777778	1	6	1	0	0	0.00559441	gene:ENSOMYG00000046224	24956	gene:ENSOMYG00000046234	7998
1	53423801..53424000		10	1	21	2.1	21	1	1	5	0.5	2	0.4	0.00384615	gene:ENSOMYG00000046298	2282	gene:ENSOMYG00000046452	13757
1	53466001..53466200		12	1	41	3.41667	41	1	1	37	3.08333	29	0.783784	0.00164662	gene:ENSOMYG00000046452	0	gene:ENSOMYG00000046461	55927
1	53490401..53490600		14	1	22	1.57143	11	0.5	1	56	4	6	0.107143	0.000407594	gene:ENSOMYG00000046452	7351	gene:ENSOMYG00000046461	31527
1	53504801..53505000		5	1	16	3.2	16	1	1	2	0.4	0	0	0.00653595	gene:ENSOMYG00000046452	21751	gene:ENSOMYG00000046461	17127
1	53511401..53511600		13	1	27	2.07692	24	0.888889	1	22	1.69231	12	0.545455	0.00821413	gene:ENSOMYG00000046452	28351	gene:ENSOMYG00000046461	10527
1	53519601..53519800		16	1	30	1.875	27	0.9	1	14	0.875	4	0.285714	8.1385e-05	gene:ENSOMYG00000046452	36551	gene:ENSOMYG00000046461	2327
1	53553201..53553400		11	1	9	0.818182	8	0.888889	1	17	1.54545	3	0.176471	0.000809717	gene:ENSOMYG00000046461	0	gene:ENSOMYG00000050789	152349
1	53554201..53554400		8	1	26	3.25	21	0.807692	1	21	2.625	9	0.428571	0.00828013	gene:ENSOMYG00000046461	102	gene:ENSOMYG00000050789	151349
1	53577001..53577200		16	1	24	1.5	20	0.833333	1	17	1.0625	5	0.294118	0.000686491	gene:ENSOMYG00000046461	22902	gene:ENSOMYG00000050789	128549
1	53743601..53743800		10	1	26	2.6	25	0.961538	1	11	1.1	6	0.545455	0.00536566	gene:ENSOMYG00000050789	36831	gene:ENSOMYG00000046524	0
1	53752601..53752800		14	1	28	2	28	1	1	20	1.42857	14	0.7	0.00315853	gene:ENSOMYG00000050789	45831	gene:ENSOMYG00000046524	0
1	53760601..53760800		10	1	39	3.9	37	0.948718	1	30	3	21	0.7	0.00648531	gene:ENSOMYG00000046524	2155	gene:ENSOMYG00000046624	125654
1	53888401..53888600		14	1	18	1.28571	11	0.611111	1	27	1.92857	0	0	3.13519e-06	gene:ENSOMYG00000046575	1389	gene:ENSOMYG00000046675	25551
1	53952601..53952800		38	1	56	1.47368	49	0.875	1	45	1.18421	24	0.533333	0.000148354	gene:ENSOMYG00000046675	14868	gene:ENSOMYG00000046684	4460
1	53981601..53981800		8	1	11	1.375	11	1	1	6	0.75	2	0.333333	0.00630252	gene:ENSOMYG00000046684	16223	gene:ENSOMYG00000046691	9109
1	53994001..53994200		26	1	42	1.61538	38	0.904762	1	22	0.846154	13	0.590909	0.0048516	gene:ENSOMYG00000046684	28623	gene:ENSOMYG00000046691	0
1	54012801..54013000		16	1	28	1.75	20	0.714286	1	30	1.875	6	0.2	9.14197e-05	gene:ENSOMYG00000046684	47423	gene:ENSOMYG00000046691	0
1	54037401..54037600		20	1	27	1.35	27	1	1	17	0.85	12	0.705882	0.00569793	gene:ENSOMYG00000046691	19460	gene:ENSOMYG00000046711	17323
1	54098201..54098400		11	1	26	2.36364	20	0.769231	1	5	0.454545	0	0	0.00271907	gene:ENSOMYG00000073022	4443	gene:ENSOMYG00000074216	13569
1	54179401..54179600		7	1	26	3.71429	24	0.923077	1	21	3	12	0.571429	0.00603145	gene:ENSOMYG00000074216	66411	gene:ENSOMYG00000046763	0
1	54209001..54209200		17	1	20	1.17647	19	0.95	1	31	1.82353	19	0.612903	0.00635926	gene:ENSOMYG00000046763	16226	gene:ENSOMYG00000039649	41156
1	54238001..54238200		20	1	78	3.9	72	0.923077	1	33	1.65	24	0.727273	0.00894827	gene:ENSOMYG00000046763	45226	gene:ENSOMYG00000039649	12156
1	54283001..54283200		11	1	14	1.27273	7	0.5	1	26	2.36364	2	0.0769231	0.00437202	gene:ENSOMYG00000039649	31633	mdkb	0
1	54292201..54292400		10	1	14	1.4	14	1	1	18	1.8	9	0.5	0.00173341	mdkb	0	gene:ENSOMYG00000046807	20732
1	54390401..54390600		6	1	13	2.16667	13	1	1	14	2.33333	6	0.428571	0.00135266	gene:ENSOMYG00000046823	12428	gene:ENSOMYG00000060452	42064
1	54521601..54521800		12	1	25	2.08333	24	0.96	1	24	2	15	0.625	0.00421631	gene:ENSOMYG00000046948	18522	gene:ENSOMYG00000046980	0
1	54541601..54541800		6	1	6	1	5	0.833333	1	7	1.16667	0	0	0.004662	gene:ENSOMYG00000046980	3784	tspan18b	51436
1	54544401..54544600		14	1	28	2	7	0.25	1	40	2.85714	1	0.025	0.0068276	gene:ENSOMYG00000046980	6584	tspan18b	48636
1	54551001..54551200		6	1	12	2	10	0.833333	1	12	2	2	0.166667	0.00166447	gene:ENSOMYG00000046980	13184	tspan18b	42036
1	54637201..54637400		10	1	33	3.3	30	0.909091	1	9	0.9	4	0.444444	0.00621032	tspan18b	4082	gene:ENSOMYG00000047029	193705
1	54652001..54652200		8	1	24	3	23	0.958333	1	12	1.5	5	0.416667	0.000644507	tspan18b	18882	gene:ENSOMYG00000047029	178905
1	54655001..54655200		12	1	20	1.66667	20	1	1	14	1.16667	8	0.571429	0.00223287	tspan18b	21882	gene:ENSOMYG00000047029	175905
1	54740601..54740800		8	1	12	1.5	10	0.833333	1	5	0.625	0	0	0.00339367	tspan18b	107482	gene:ENSOMYG00000047029	90305
1	54812601..54812800		12	1	21	1.75	12	0.571429	1	37	3.08333	7	0.189189	0.00375131	tspan18b	179482	gene:ENSOMYG00000047029	18305
1	54838801..54839000		18	1	30	1.66667	30	1	1	59	3.27778	48	0.813559	0.00766359	tspan18b	205682	gene:ENSOMYG00000047029	0
1	54898201..54898400		6	1	9	1.5	9	1	1	3	0.5	0	0	0.00454545	gene:ENSOMYG00000055946	17800	tp53i11b	8167
1	54905601..54905800		10	1	17	1.7	13	0.764706	1	18	1.8	1	0.0555556	1.87589e-05	gene:ENSOMYG00000055946	25200	tp53i11b	767
1	54905801..54906000		14	1	26	1.85714	15	0.576923	1	46	3.28571	3	0.0652174	2.96693e-06	gene:ENSOMYG00000055946	25400	tp53i11b	567
1	54914001..54914200		18	1	36	2	34	0.944444	1	26	1.44444	14	0.538462	0.000222443	gene:ENSOMYG00000055946	33600	tp53i11b	0
1	55057201..55057400		6	1	9	1.5	8	0.888889	1	12	2	3	0.25	0.0058007	tp53i11b	75036	gene:ENSOMYG00000047038	25907
1	55075401..55075600		6	1	14	2.33333	12	0.857143	1	6	1	1	0.166667	0.00722394	tp53i11b	93236	gene:ENSOMYG00000047038	7707
1	55106601..55106800		16	1	34	2.125	29	0.852941	1	21	1.3125	9	0.428571	0.00134731	tp53i11b	124436	gene:ENSOMYG00000047038	0
1	55122801..55123000		11	1	35	3.18182	30	0.857143	1	10	0.909091	3	0.3	0.00143874	tp53i11b	140636	gene:ENSOMYG00000047038	0
1	55178401..55178600		19	1	13	0.684211	12	0.923077	1	11	0.578947	1	0.0909091	5.7689e-05	gene:ENSOMYG00000047038	51385	gene:ENSOMYG00000047147	47528
1	55210401..55210600		16	1	24	1.5	22	0.916667	1	19	1.1875	10	0.526316	0.00483118	gene:ENSOMYG00000047038	83385	gene:ENSOMYG00000047147	15528
1	55269601..55269800		8	1	9	1.125	9	1	1	24	3	8	0.333333	0.00063033	gene:ENSOMYG00000047147	0	gene:ENSOMYG00000047306	334674
1	55276001..55276200		9	1	16	1.77778	16	1	1	6	0.666667	0	0	1.34025e-05	gene:ENSOMYG00000047147	0	gene:ENSOMYG00000047306	328274
1	55403001..55403200		30	1	48	1.6	41	0.854167	1	58	1.93333	36	0.62069	0.00613331	gene:ENSOMYG00000047147	0	gene:ENSOMYG00000047306	201274
1	55432601..55432800		10	1	37	3.7	35	0.945946	1	21	2.1	13	0.619048	0.00281246	gene:ENSOMYG00000047147	0	gene:ENSOMYG00000047306	171674
1	55468801..55469000		18	1	27	1.5	22	0.814815	1	29	1.61111	14	0.482759	0.00969538	gene:ENSOMYG00000047147	0	gene:ENSOMYG00000047306	135474
1	55507401..55507600		14	1	11	0.785714	10	0.909091	1	41	2.92857	19	0.463415	0.00819962	gene:ENSOMYG00000047147	0	gene:ENSOMYG00000047306	96874
1	55621601..55621800		5	1	12	2.4	9	0.75	1	8	1.6	1	0.125	0.00988331	gene:ENSOMYG00000047308	3783	gene:ENSOMYG00000047312	52373
1	55702201..55702400		12	1	13	1.08333	13	1	1	10	0.833333	2	0.2	9.17779e-05	gene:ENSOMYG00000047312	0	gene:ENSOMYG00000047415	42650
1	55720601..55720800		14	1	52	3.71429	51	0.980769	1	29	2.07143	23	0.793103	0.00755254	gene:ENSOMYG00000047312	0	gene:ENSOMYG00000047415	24250
1	55762601..55762800		16	1	70	4.375	55	0.785714	1	44	2.75	23	0.522727	0.00327335	gene:ENSOMYG00000047312	25428	gene:ENSOMYG00000047415	0
1	55890601..55890800		2	1	5	2.5	5	1	1	6	3	0	0	0.0021645	gene:ENSOMYG00000047553	61294	gene:ENSOMYG00000046483	226250
1	56019201..56019400		11	1	17	1.54545	15	0.882353	1	4	0.363636	0	0	0.00250627	gene:ENSOMYG00000047553	189894	gene:ENSOMYG00000046483	97650
1	56024801..56025000		8	1	27	3.375	27	1	1	11	1.375	7	0.636364	0.00447064	gene:ENSOMYG00000047553	195494	gene:ENSOMYG00000046483	92050
1	56071201..56071400		14	1	26	1.85714	26	1	1	40	2.85714	30	0.75	0.00401772	gene:ENSOMYG00000047553	241894	gene:ENSOMYG00000046483	45650
1	56232601..56232800		22	1	33	1.5	31	0.939394	1	49	2.22727	34	0.693878	0.00585585	gene:ENSOMYG00000046483	85737	gene:ENSOMYG00000047555	293341
1	56298601..56298800		15	1	16	1.06667	16	1	1	37	2.46667	25	0.675676	0.00694378	gene:ENSOMYG00000046483	151737	gene:ENSOMYG00000047555	227341
1	56311001..56311200		20	1	32	1.6	28	0.875	1	7	0.35	2	0.285714	0.00372968	gene:ENSOMYG00000046483	164137	gene:ENSOMYG00000047555	214941
1	56407201..56407400		15	1	42	2.8	34	0.809524	1	15	1	6	0.4	0.00486454	gene:ENSOMYG00000046483	260337	gene:ENSOMYG00000047555	118741
1	56506001..56506200		13	1	28	2.15385	26	0.928571	1	10	0.769231	5	0.5	0.00802329	gene:ENSOMYG00000046483	359137	gene:ENSOMYG00000047555	19941
1	56530401..56530600		19	1	24	1.26316	23	0.958333	1	3	0.157895	0	0	0.00136752	gene:ENSOMYG00000047555	1406	gene:ENSOMYG00000047557	5068
1	56576001..56576200		8	1	12	1.5	11	0.916667	1	9	1.125	3	0.333333	0.00897833	gene:ENSOMYG00000047560	0	gene:ENSOMYG00000047562	70941
1	56580201..56580400		6	1	14	2.33333	14	1	1	8	1.33333	3	0.375	0.00212653	gene:ENSOMYG00000047560	0	gene:ENSOMYG00000047562	66741
1	56582201..56582400		21	1	53	2.52381	48	0.90566	1	10	0.47619	5	0.5	0.00616192	gene:ENSOMYG00000047560	0	gene:ENSOMYG00000047562	64741
1	56653001..56653200		23	1	21	0.913043	20	0.952381	1	34	1.47826	21	0.617647	0.004796	gene:ENSOMYG00000047562	5523	gene:ENSOMYG00000057809	64199
1	56659601..56659800		4	1	13	3.25	13	1	1	17	4.25	10	0.588235	0.009553	gene:ENSOMYG00000047562	12123	gene:ENSOMYG00000057809	57599
1	56679201..56679400		12	1	22	1.83333	21	0.954545	1	11	0.916667	6	0.545455	0.00959399	gene:ENSOMYG00000047562	31723	gene:ENSOMYG00000057809	37999
1	56685401..56685600		8	1	8	1	8	1	1	15	1.875	5	0.333333	0.00262485	gene:ENSOMYG00000047562	37923	gene:ENSOMYG00000057809	31799
1	56745401..56745600		8	1	22	2.75	14	0.636364	1	6	0.75	0	0	0.00797101	gene:ENSOMYG00000057809	26984	smoc2	46505
1	56746601..56746800		9	1	4	0.444444	4	1	1	16	1.77778	3	0.1875	0.00722394	gene:ENSOMYG00000057809	28184	smoc2	45305
1	56767401..56767600		10	1	22	2.2	20	0.909091	1	25	2.5	14	0.56	0.00816955	gene:ENSOMYG00000057809	48984	smoc2	24505
1	56767801..56768000		6	1	12	2	11	0.916667	1	3	0.5	0	0	0.00879121	gene:ENSOMYG00000057809	49384	smoc2	24105
1	56924401..56924600		22	1	78	3.54545	76	0.974359	1	85	3.86364	73	0.858824	0.00756288	eif3s6ip	21476	cdh23	0
1	56938201..56938400		11	1	19	1.72727	19	1	1	18	1.63636	12	0.666667	0.00798526	eif3s6ip	35276	cdh23	0
1	56959801..56960000		9	1	16	1.77778	15	0.9375	1	20	2.22222	10	0.5	0.00519978	eif3s6ip	56876	cdh23	0
1	56964201..56964400		14	1	24	1.71429	24	1	1	3	0.214286	1	0.333333	0.00854701	eif3s6ip	61276	cdh23	0
1	56977401..56977600		17	1	23	1.35294	23	1	1	27	1.58824	20	0.740741	0.00889058	eif3s6ip	74476	cdh23	0
1	57052401..57052600		16	1	28	1.75	25	0.892857	1	28	1.75	16	0.571429	0.007074	eif3s6ip	149476	cdh23	0
1	57185201..57185400		11	1	28	2.54545	28	1	1	33	3	26	0.787879	0.00979219	eif3s6ip	282276	cdh23	0
1	57197601..57197800		14	1	27	1.92857	24	0.888889	1	18	1.28571	8	0.444444	0.00191315	eif3s6ip	294676	cdh23	0
1	57223001..57223200		11	1	17	1.54545	17	1	1	5	0.454545	2	0.4	0.00649351	eif3s6ip	320076	cdh23	0
1	57229001..57229200		10	1	16	1.6	15	0.9375	1	10	1	4	0.4	0.00529036	eif3s6ip	326076	cdh23	0
1	57239201..57239400		4	1	4	1	4	1	1	5	1.25	0	0	0.00793651	eif3s6ip	336276	cdh23	0
1	57243201..57243400		8	1	11	1.375	11	1	1	7	0.875	2	0.285714	0.00245098	eif3s6ip	340276	cdh23	0
1	57254801..57255000		24	1	67	2.79167	64	0.955224	1	52	2.16667	38	0.730769	0.000585031	eif3s6ip	351876	cdh23	0
1	57290001..57290200		12	1	13	1.08333	12	0.923077	1	8	0.666667	2	0.25	0.00319917	eif3s6ip	387076	cdh23	0
1	57416801..57417000		12	1	18	1.5	14	0.777778	1	7	0.583333	1	0.142857	0.00680258	eif3s6ip	513876	cdh23	0
1	57478001..57478200		23	1	74	3.21739	68	0.918919	1	59	2.56522	41	0.694915	0.000879652	eif3s6ip	575076	cdh23	0
1	57498001..57498200		14	1	30	2.14286	30	1	1	9	0.642857	4	0.444444	0.000218842	vsir	437931	PLPP4	154754
1	57588401..57588600		14	1	26	1.85714	26	1	1	40	2.85714	30	0.75	0.00401772	vsir	528331	PLPP4	64354
1	57663801..57664000		13	1	9	0.692308	8	0.888889	1	7	0.538462	1	0.142857	0.00559441	PLPP4	0	WDR11	141808
1	57677201..57677400		17	1	33	1.94118	32	0.969697	1	3	0.176471	0	0	0.000560224	PLPP4	0	WDR11	128408
1	57739001..57739200		12	1	19	1.58333	16	0.842105	1	9	0.75	2	0.222222	0.00277693	PLPP4	0	WDR11	66608
1	57776801..57777000		12	1	22	1.83333	22	1	1	13	1.08333	8	0.615385	0.00396449	PLPP4	10564	WDR11	28808
1	57798001..57798200		6	1	12	2	11	0.916667	1	8	1.33333	2	0.25	0.00443756	PLPP4	31764	WDR11	7608
1	57989601..57989800		16	1	13	0.8125	12	0.923077	1	7	0.4375	2	0.285714	0.00722394	gene:ENSOMYG00000050718	29532	FGFR2	180107
1	58004801..58005000		8	1	22	2.75	22	1	1	16	2	10	0.625	0.00290073	gene:ENSOMYG00000050718	44732	FGFR2	164907
1	58006801..58007000		8	1	13	1.625	12	0.923077	1	14	1.75	5	0.357143	0.00320366	gene:ENSOMYG00000050718	46732	FGFR2	162907
1	58058401..58058600		24	1	60	2.5	57	0.95	1	62	2.58333	49	0.790323	0.00829726	gene:ENSOMYG00000050718	98332	FGFR2	111307
1	58174001..58174200		16	1	19	1.1875	19	1	1	10	0.625	6	0.6	0.00884173	gene:ENSOMYG00000050718	213932	FGFR2	0
1	58261601..58261800		10	1	21	2.1	21	1	1	11	1.1	6	0.545455	0.00229422	gene:ENSOMYG00000050718	301532	FGFR2	0
1	58264001..58264200		12	1	26	2.16667	25	0.961538	1	17	1.41667	8	0.470588	0.000339799	gene:ENSOMYG00000050718	303932	FGFR2	0
1	58290401..58290600		15	1	16	1.06667	16	1	1	16	1.06667	10	0.625	0.00883698	FGFR2	10873	ATE1	63298
1	58303801..58304000		6	1	8	1.33333	6	0.75	1	6	1	0	0	0.00932401	FGFR2	24273	ATE1	49898
1	58369601..58369800		14	1	34	2.42857	27	0.794118	1	17	1.21429	7	0.411765	0.00833411	FGFR2	90073	ATE1	0
1	58389201..58389400		27	1	49	1.81481	49	1	1	26	0.962963	20	0.769231	0.00114338	FGFR2	109673	ATE1	0
1	58401601..58401800		9	1	18	2	17	0.944444	1	12	1.33333	5	0.416667	0.00252028	FGFR2	122073	ATE1	0
1	58409401..58409600		12	1	25	2.08333	17	0.68	1	27	2.25	8	0.296296	0.00604123	FGFR2	129873	ATE1	0
1	58444401..58444600		11	1	11	1	11	1	1	8	0.727273	2	0.25	0.00103199	FGFR2	164873	ATE1	0
1	58444601..58444800		12	1	23	1.91667	23	1	1	17	1.41667	12	0.705882	0.00940414	FGFR2	165073	ATE1	0
1	58651001..58651200		15	1	20	1.33333	20	1	1	17	1.13333	10	0.588235	0.00188899	gene:ENSOMYG00000002036	38030	gene:ENSOMYG00000002172	0
1	58670001..58670200		18	1	51	2.83333	43	0.843137	1	25	1.38889	12	0.48	0.00133875	gene:ENSOMYG00000002036	57030	gene:ENSOMYG00000002172	0
1	58676601..58676800		10	1	20	2	16	0.8	1	27	2.7	9	0.333333	0.00171319	gene:ENSOMYG00000002036	63630	gene:ENSOMYG00000002172	0
1	58716801..58717000		7	1	35	5	35	1	1	31	4.42857	25	0.806452	0.00810358	gene:ENSOMYG00000002036	103830	gene:ENSOMYG00000002172	0
1	58772201..58772400		18	1	45	2.5	40	0.888889	1	30	1.66667	16	0.533333	0.00070759	gene:ENSOMYG00000050022	104457	gene:ENSOMYG00000002550	35214
1	58773201..58773400		8	1	16	2	14	0.875	1	12	1.5	4	0.333333	0.00479962	gene:ENSOMYG00000050022	105457	gene:ENSOMYG00000002550	34214
1	58994601..58994800		10	1	11	1.1	8	0.727273	1	10	1	1	0.1	0.0058007	gene:ENSOMYG00000074296	114525	PTK7	0
1	59022601..59022800		5	1	3	0.6	3	1	1	15	3	1	0.0666667	0.00490196	gene:ENSOMYG00000074296	142525	PTK7	0
1	59052401..59052600		5	1	8	1.6	8	1	1	6	1.2	1	0.166667	0.002997	gene:ENSOMYG00000074296	172325	PTK7	0
1	59109601..59109800		8	1	23	2.875	22	0.956522	1	20	2.5	12	0.6	0.00543563	gene:ENSOMYG00000074296	229525	PTK7	0
1	59206201..59206400		17	1	18	1.05882	18	1	1	26	1.52941	15	0.576923	0.00100741	gene:ENSOMYG00000005197	23748	gene:ENSOMYG00000006884	6710
1	59207801..59208000		12	1	21	1.75	20	0.952381	1	6	0.5	2	0.333333	0.00397622	gene:ENSOMYG00000005197	25348	gene:ENSOMYG00000006884	5110
1	59209601..59209800		4	1	10	2.5	8	0.8	1	8	2	0	0	0.00102838	gene:ENSOMYG00000005197	27148	gene:ENSOMYG00000006884	3310
1	59228201..59228400		15	1	34	2.26667	16	0.470588	1	10	0.666667	0	0	0.0052889	gene:ENSOMYG00000005197	45748	gene:ENSOMYG00000006884	0
1	59274201..59274400		10	1	24	2.4	23	0.958333	1	7	0.7	3	0.428571	0.00506736	gene:ENSOMYG00000006884	24921	gene:ENSOMYG00000067604	2176
1	59281801..59282000		21	1	17	0.809524	17	1	1	23	1.09524	14	0.608696	0.00298857	gene:ENSOMYG00000067604	2212	erlin1	11010
1	59282201..59282400		8	1	42	5.25	41	0.97619	1	16	2	11	0.6875	0.00473038	gene:ENSOMYG00000067604	2612	erlin1	10610
1	59367201..59367400		14	1	30	2.14286	8	0.266667	1	34	2.42857	0	0	0.00132235	fuom	19072	echs1	0
1	59501001..59501200		4	1	14	3.5	14	1	1	14	3.5	8	0.571429	0.00797101	cxcf1a	15118	tmem72	10923
1	59511001..59511200		20	1	56	2.8	53	0.946429	1	52	2.6	35	0.673077	0.000231125	cxcf1a	25118	tmem72	923
1	59580001..59580200		12	1	19	1.58333	19	1	1	2	0.166667	0	0	0.0047619	gene:ENSOMYG00000077271	49229	cxcl12a	9463
1	59584601..59584800		8	1	32	4	18	0.5625	1	20	2.5	2	0.1	0.000767858	gene:ENSOMYG00000077271	53829	cxcl12a	4863
1	59627001..59627200		17	1	15	0.882353	11	0.733333	1	9	0.529412	0	0	0.000546843	cxcl12a	29755	ercc6	99456
1	59676201..59676400		3	1	4	1.33333	4	1	1	7	2.33333	0	0	0.0030303	cxcl12a	78955	ercc6	50256
1	59773801..59774000		9	1	16	1.77778	16	1	1	24	2.66667	16	0.666667	0.00956341	ercc6	0	drgx	12871
1	59805801..59806000		10	1	18	1.8	11	0.611111	1	17	1.7	2	0.117647	0.00315119	drgx	14208	gene:ENSOMYG00000064733	0
1	59806201..59806400		8	1	23	2.875	22	0.956522	1	8	1	4	0.5	0.00980513	drgx	14608	gene:ENSOMYG00000064733	0
1	59807201..59807400		23	1	46	2	32	0.695652	1	20	0.869565	4	0.2	0.00023309	drgx	15608	gene:ENSOMYG00000064733	0
1	59822201..59822400		12	1	10	0.833333	4	0.4	1	25	2.08333	0	0	0.0040107	gene:ENSOMYG00000064733	3802	lrrc18a	100608
1	59856401..59856600		10	1	36	3.6	24	0.666667	1	15	1.5	0	0	5.45175e-06	gene:ENSOMYG00000064733	38002	lrrc18a	66408
1	59856601..59856800		12	1	22	1.83333	16	0.727273	1	12	1	0	0	3.3854e-05	gene:ENSOMYG00000064733	38202	lrrc18a	66208
1	59937001..59937200		20	1	15	0.75	13	0.866667	1	35	1.75	16	0.457143	0.0070897	lrrc18a	10739	gene:ENSOMYG00000061211	4482
1	59946001..59946200		9	1	17	1.88889	16	0.941176	1	18	2	9	0.5	0.00474072	gene:ENSOMYG00000061211	3307	si:ch211-223a10.1	23042
1	59954201..59954400		16	1	38	2.375	33	0.868421	1	11	0.6875	5	0.454545	0.00884431	gene:ENSOMYG00000061211	11507	si:ch211-223a10.1	14842
1	60030601..60030800		19	1	42	2.21053	42	1	1	17	0.894737	12	0.705882	0.00123602	gene:ENSOMYG00000010623	13061	mapk8a	0
1	60065401..60065600		16	1	46	2.875	38	0.826087	1	29	1.8125	15	0.517241	0.00486163	mapk8a	4895	gene:ENSOMYG00000015169	25216
1	60135001..60135200		12	1	17	1.41667	16	0.941176	1	12	1	5	0.416667	0.00325222	gene:ENSOMYG00000015169	19295	gene:ENSOMYG00000015196	0
1	60162801..60163000		24	1	66	2.75	62	0.939394	1	36	1.5	24	0.666667	0.000535855	gene:ENSOMYG00000015169	47095	gene:ENSOMYG00000015196	0
1	60193601..60193800		20	1	32	1.6	24	0.75	1	23	1.15	9	0.391304	0.00806357	gene:ENSOMYG00000015359	0	gene:ENSOMYG00000015655	36200
1	60221601..60221800		14	1	37	2.64286	37	1	1	37	2.64286	30	0.810811	0.00572104	gene:ENSOMYG00000015359	2935	gene:ENSOMYG00000015655	8200
1	60268601..60268800		14	1	45	3.21429	17	0.377778	1	42	3	3	0.0714286	0.000599724	gene:ENSOMYG00000015655	5601	gene:ENSOMYG00000018902	14107
1	60293401..60293600		3	1	8	2.66667	8	1	1	5	1.66667	1	0.2	0.00699301	gene:ENSOMYG00000015655	30401	gene:ENSOMYG00000018902	0
1	60303401..60303600		12	1	33	2.75	30	0.909091	1	21	1.75	12	0.571429	0.0052531	gene:ENSOMYG00000018902	2322	gene:ENSOMYG00000060837	1036
1	60349201..60349400		14	1	17	1.21429	8	0.470588	1	14	1	0	0	0.00308161	gene:ENSOMYG00000060837	43544	zdhhc16a	13088
1	60349401..60349600		12	1	12	1	8	0.666667	1	17	1.41667	2	0.117647	0.00355097	gene:ENSOMYG00000060837	43744	zdhhc16a	12888
1	60481401..60481600		14	1	32	2.28571	32	1	1	23	1.64286	18	0.782609	0.0096727	rrp12	53962	antxr1d	0
1	60491201..60491400		10	1	32	3.2	20	0.625	1	23	2.3	5	0.217391	0.00287175	rrp12	63762	antxr1d	0
1	60494601..60494800		16	1	25	1.5625	9	0.36	1	32	2	1	0.03125	0.00158961	rrp12	67162	antxr1d	0
1	60505401..60505600		9	1	7	0.777778	7	1	1	14	1.55556	5	0.357143	0.00681115	prdm8	4620	gene:ENSOMYG00000052736	5405
1	60528601..60528800		12	1	20	1.66667	18	0.9	1	13	1.08333	6	0.461538	0.00913978	gene:ENSOMYG00000052736	16581	gene:ENSOMYG00000019110	0
1	60568801..60569000		11	1	21	1.90909	20	0.952381	1	14	1.27273	8	0.571429	0.00988844	gene:ENSOMYG00000019110	30041	gene:ENSOMYG00000019126	90312
1	60570601..60570800		10	1	13	1.3	11	0.846154	1	7	0.7	1	0.142857	0.00443756	gene:ENSOMYG00000019110	31841	gene:ENSOMYG00000019126	88512
1	60580601..60580800		20	1	31	1.55	30	0.967742	1	39	1.95	29	0.74359	0.00988249	gene:ENSOMYG00000019110	41841	gene:ENSOMYG00000019126	78512
1	60638001..60638200		5	1	22	4.4	21	0.954545	1	13	2.6	6	0.461538	0.00165871	gene:ENSOMYG00000019110	99241	gene:ENSOMYG00000019126	21112
1	60653201..60653400		18	1	14	0.777778	14	1	1	38	2.11111	20	0.526316	0.000786886	gene:ENSOMYG00000019110	114441	gene:ENSOMYG00000019126	5912
1	60705401..60705600		14	1	10	0.714286	10	1	1	19	1.35714	8	0.421053	0.00218462	gene:ENSOMYG00000060100	8791	gene:ENSOMYG00000019160	52171
1	60719801..60720000		23	1	36	1.56522	35	0.972222	1	47	2.04348	35	0.744681	0.00382211	gene:ENSOMYG00000060100	23191	gene:ENSOMYG00000019160	37771
1	60753401..60753600		10	1	16	1.6	16	1	1	19	1.9	9	0.473684	0.000503205	gene:ENSOMYG00000060100	56791	gene:ENSOMYG00000019160	4171
1	60791401..60791600		10	1	20	2	20	1	1	18	1.8	12	0.666667	0.00672443	gene:ENSOMYG00000019160	30161	gene:ENSOMYG00000019208	232077
1	60812001..60812200		6	1	11	1.83333	11	1	1	8	1.33333	3	0.375	0.00481596	gene:ENSOMYG00000019160	50761	gene:ENSOMYG00000019208	211477
1	60834801..60835000		15	1	19	1.26667	18	0.947368	1	31	2.06667	18	0.580645	0.00446128	gene:ENSOMYG00000019160	73561	gene:ENSOMYG00000019208	188677
1	60835401..60835600		10	1	18	1.8	14	0.777778	1	16	1.6	5	0.3125	0.0080492	gene:ENSOMYG00000019160	74161	gene:ENSOMYG00000019208	188077
1	60969201..60969400		14	1	27	1.92857	26	0.962963	1	8	0.571429	4	0.5	0.00599448	gene:ENSOMYG00000019160	207961	gene:ENSOMYG00000019208	54277
1	61068001..61068200		16	1	26	1.625	25	0.961538	1	30	1.875	20	0.666667	0.00561306	gene:ENSOMYG00000019208	0	abcc2	177848
1	61071201..61071400		23	1	48	2.08696	43	0.895833	1	54	2.34783	36	0.666667	0.00500072	gene:ENSOMYG00000019208	0	abcc2	174648
1	61076401..61076600		5	1	9	1.8	9	1	1	5	1	1	0.2	0.004995	gene:ENSOMYG00000019208	0	abcc2	169448
1	61113801..61114000		10	1	16	1.6	16	1	1	5	0.5	2	0.4	0.0075188	gene:ENSOMYG00000019208	0	abcc2	132048
1	61139201..61139400		6	1	14	2.33333	14	1	1	14	2.33333	8	0.571429	0.00797101	gene:ENSOMYG00000019208	0	abcc2	106648
1	61289001..61289200		10	1	13	1.3	13	1	1	3	0.3	0	0	0.00178571	gene:ENSOMYG00000019208	62118	abcc2	0
1	61298401..61298600		16	1	42	2.625	41	0.97619	1	26	1.625	18	0.692308	0.00139489	gene:ENSOMYG00000019208	71518	abcc2	0
1	61303601..61303800		7	1	11	1.57143	11	1	1	7	1	2	0.285714	0.00245098	gene:ENSOMYG00000019208	76718	abcc2	0
1	61311601..61311800		11	1	35	3.18182	22	0.628571	1	13	1.18182	2	0.153846	0.00392027	abcc2	159	gene:ENSOMYG00000061327	20089
1	61311801..61312000		8	1	21	2.625	17	0.809524	1	11	1.375	0	0	1.05794e-05	abcc2	359	gene:ENSOMYG00000061327	19889
1	61316601..61316800		19	1	25	1.31579	25	1	1	20	1.05263	14	0.7	0.00475871	abcc2	5159	gene:ENSOMYG00000061327	15089
1	61399001..61399200		10	1	32	3.2	19	0.59375	1	10	1	1	0.1	0.00720045	lrrfip2	0	mlh1	3816
1	61513201..61513400		3	1	9	3	7	0.777778	1	16	5.33333	3	0.1875	0.00650277	gene:ENSOMYG00000022364	8581	herc4	6568
1	61541001..61541200		8	1	13	1.625	11	0.846154	1	28	3.5	11	0.392857	0.00757162	herc4	969	cox5b2	611
1	61541201..61541400		10	1	13	1.3	12	0.923077	1	17	1.7	6	0.352941	0.00193167	herc4	1169	cox5b2	411
1	61636601..61636800		18	1	59	3.27778	53	0.898305	1	14	0.777778	5	0.357143	6.55893e-05	pkd2l1	0	tial1	15850
1	61637001..61637200		12	1	9	0.75	8	0.888889	1	25	2.08333	8	0.32	0.00463478	pkd2l1	0	tial1	15450
1	61692601..61692800		42	1	75	1.78571	72	0.96	1	33	0.785714	24	0.727273	0.00103132	inpp5f	0	mcmbp	25305
1	61718801..61719000		9	1	16	1.77778	12	0.75	1	8	0.888889	0	0	0.000673038	inpp5f	9569	mcmbp	0
1	61751201..61751400		15	1	45	3	45	1	1	28	1.86667	23	0.821429	0.00654313	sec23ip	6554	csgalnact2	0
1	61783601..61783800		4	1	7	1.75	7	1	1	5	1.25	0	0	0.00126263	csgalnact2	30310	ret	0
1	61799601..61799800		8	1	11	1.375	11	1	1	20	2.5	7	0.35	0.000375849	ret	9613	si:dkey-192p21.6	0
1	61842401..61842600		11	1	22	2	20	0.909091	1	8	0.727273	2	0.25	0.00113533	gene:ENSOMYG00000051007	7093	gene:ENSOMYG00000028461	2589
1	61876401..61876600		18	1	12	0.666667	12	1	1	44	2.44444	14	0.318182	1.72958e-05	gene:ENSOMYG00000028461	25498	sgpl1	0
1	61889001..61889200		9	1	14	1.55556	12	0.857143	1	15	1.66667	5	0.333333	0.00564279	sgpl1	3106	neurog3	8732
1	61896801..61897000		8	1	19	2.375	14	0.736842	1	10	1.25	1	0.1	0.00154923	sgpl1	10906	neurog3	932
1	61954001..61954200		12	1	21	1.75	20	0.952381	1	24	2	14	0.583333	0.00430344	pdlim1	37368	gene:ENSOMYG00000039351	26229
1	62029601..62029800		13	1	19	1.46154	16	0.842105	1	29	2.23077	9	0.310345	0.000338159	gene:ENSOMYG00000030903	2300	fam204a	34584
1	62030001..62030200		12	1	13	1.08333	11	0.846154	1	21	1.75	8	0.380952	0.00939571	gene:ENSOMYG00000030903	2700	fam204a	34184
1	62144601..62144800		12	1	8	0.666667	3	0.375	1	30	2.5	0	0	0.00663822	fam204a	47099	rab11fip2	9304
1	62151201..62151400		10	1	11	1.1	11	1	1	27	2.7	15	0.555556	0.00642069	fam204a	53699	rab11fip2	2704
1	62231001..62231200		12	1	65	5.41667	31	0.476923	1	19	1.58333	1	0.0526316	0.000436481	rab11fip2	64142	emx2	80345
1	62250401..62250600		12	1	16	1.33333	13	0.8125	1	16	1.33333	4	0.25	0.0019238	rab11fip2	83542	emx2	60945
1	62253401..62253600		14	1	40	2.85714	35	0.875	1	18	1.28571	9	0.5	0.00358088	rab11fip2	86542	emx2	57945
1	62281601..62281800		6	1	8	1.33333	8	1	1	3	0.5	0	0	0.00606061	rab11fip2	114742	emx2	29745
1	62290401..62290600		18	1	10	0.555556	10	1	1	35	1.94444	17	0.485714	0.00264445	rab11fip2	123542	emx2	20945
1	62299601..62299800		14	1	30	2.14286	30	1	1	15	1.07143	11	0.733333	0.00916138	rab11fip2	132742	emx2	11745
1	62311401..62311600		18	1	38	2.11111	7	0.184211	1	52	2.88889	1	0.0192308	0.00909698	rab11fip2	144542	emx2	0
1	62311601..62311800		16	1	8	0.5	4	0.5	1	33	2.0625	0	0	0.000691221	rab11fip2	144742	emx2	0
1	62336201..62336400		32	1	47	1.46875	43	0.914894	1	52	1.625	37	0.711538	0.00926489	emx2	21071	eif3s10	0
1	62365601..62365800		10	1	10	1	9	0.9	1	24	2.4	9	0.375	0.00626622	dennd10	0	prdx3	17573
1	62452801..62453000		24	1	57	2.375	46	0.807018	1	21	0.875	7	0.333333	0.00014048	gene:ENSOMYG00000064272	11684	zgc:110045	6807
1	62495401..62495600		8	1	22	2.75	22	1	1	10	1.25	5	0.5	0.00125139	zgc:110045	0	vwc2	20508
1	62503601..62503800		6	1	15	2.5	14	0.933333	1	9	1.5	3	0.333333	0.00374454	zgc:110045	0	vwc2	12308
1	62531601..62531800		17	1	41	2.41176	40	0.97561	1	39	2.29412	28	0.717949	0.00120553	vwc2	6025	ikzf1	54064
1	62533801..62534000		13	1	22	1.69231	21	0.954545	1	10	0.769231	5	0.5	0.00634965	vwc2	8225	ikzf1	51864
1	62639201..62639400		12	1	34	2.83333	33	0.970588	1	6	0.5	3	0.5	0.00760477	polr1b	0	cyp1b1	96940
1	62657201..62657400		18	1	21	1.16667	21	1	1	26	1.44444	12	0.461538	2.82683e-05	polr1b	5915	cyp1b1	78940
1	62684401..62684600		11	1	18	1.63636	17	0.944444	1	21	1.90909	12	0.571429	0.00887691	polr1b	33115	cyp1b1	51740
1	62691601..62691800		4	1	9	2.25	9	1	1	3	0.75	0	0	0.00454545	polr1b	40315	cyp1b1	44540
1	62722401..62722600		10	1	11	1.1	9	0.818182	1	8	0.8	1	0.125	0.00488211	polr1b	71115	cyp1b1	13740
1	62806801..62807000		10	1	18	1.8	18	1	1	21	2.1	14	0.666667	0.00756001	cyp1b1	68015	rmdn2	0
1	62817001..62817200		28	1	66	2.35714	64	0.969697	1	37	1.32143	29	0.783784	0.00387318	cyp1b1	78215	rmdn2	0
1	62837601..62837800		10	1	19	1.9	12	0.631579	1	28	2.8	2	0.0714286	5.80078e-05	gene:ENSOMYG00000015884	53715	cdc42ep3	35315
1	62855401..62855600		24	1	27	1.125	26	0.962963	1	42	1.75	28	0.666667	0.00269176	gene:ENSOMYG00000015884	71515	cdc42ep3	17515
1	62860201..62860400		16	1	19	1.1875	16	0.842105	1	14	0.875	0	0	8.30474e-07	gene:ENSOMYG00000015884	76315	cdc42ep3	12715
1	62946401..62946600		24	1	47	1.95833	40	0.851064	1	42	1.75	25	0.595238	0.00638578	opn3	0	kmo	7727
1	62960401..62960600		20	1	59	2.95	55	0.932203	1	49	2.45	36	0.734694	0.00524098	opn3	12534	kmo	0
1	62971401..62971600		11	1	11	1	11	1	1	8	0.727273	3	0.375	0.00481596	opn3	23534	kmo	0
1	62972401..62972600		7	1	7	1	7	1	1	9	1.28571	2	0.222222	0.00314685	opn3	24534	kmo	0
1	63085401..63085600		16	1	22	1.375	21	0.954545	1	6	0.375	2	0.333333	0.0034188	cpeb3	0	btaf1	64345
1	63097001..63097200		10	1	44	4.4	24	0.545455	1	52	5.2	11	0.211538	0.000703564	cpeb3	0	btaf1	52745
1	63124601..63124800		8	1	22	2.75	19	0.863636	1	15	1.875	5	0.333333	0.0013895	cpeb3	0	btaf1	25145
1	63139801..63140000		15	1	17	1.13333	15	0.882353	1	10	0.666667	3	0.3	0.00364746	cpeb3	0	btaf1	9945
1	63142801..63143000		8	1	13	1.625	10	0.769231	1	6	0.75	0	0	0.00309598	cpeb3	9	btaf1	6945
1	63147401..63147600		6	1	13	2.16667	12	0.923077	1	9	1.5	3	0.333333	0.00661413	cpeb3	4609	btaf1	2345
1	63150801..63151000		18	1	46	2.55556	44	0.956522	1	31	1.72222	23	0.741935	0.00832872	cpeb3	8009	btaf1	0
1	63236601..63236800		8	1	17	2.125	16	0.941176	1	22	2.75	12	0.545455	0.00697973	gene:ENSOMYG00000066160	63895	gene:ENSOMYG00000022716	8635
1	63244801..63245000		10	1	15	1.5	15	1	1	14	1.4	8	0.571429	0.00632184	gene:ENSOMYG00000066160	72095	gene:ENSOMYG00000022716	435
1	63321801..63322000		8	1	13	1.625	13	1	1	7	0.875	2	0.285714	0.00135449	gene:ENSOMYG00000022726	33660	gene:ENSOMYG00000022758	0
1	63325201..63325400		5	1	12	2.4	10	0.833333	1	8	1.6	1	0.125	0.00321505	gene:ENSOMYG00000022726	37060	gene:ENSOMYG00000022758	0
1	63335801..63336000		10	1	19	1.9	17	0.894737	1	6	0.6	1	0.166667	0.00217391	dntt	0	gene:ENSOMYG00000022960	261515
1	63351001..63351200		21	1	44	2.09524	39	0.886364	1	11	0.52381	5	0.454545	0.00458633	dntt	0	gene:ENSOMYG00000022960	246315
1	63452601..63452800		13	1	19	1.46154	18	0.947368	1	27	2.07692	15	0.555556	0.00344271	dntt	0	gene:ENSOMYG00000022960	144715
1	63478201..63478400		13	1	49	3.76923	48	0.979592	1	27	2.07692	20	0.740741	0.00242543	dntt	0	gene:ENSOMYG00000022960	119115
1	63504801..63505000		21	1	8	0.380952	4	0.5	1	62	2.95238	4	0.0645161	0.00436642	dntt	5739	gene:ENSOMYG00000022960	92515
1	63573001..63573200		10	1	16	1.6	16	1	1	9	0.9	5	0.555556	0.00996047	dntt	73939	gene:ENSOMYG00000022960	24315
1	63596201..63596400		17	1	13	0.764706	13	1	1	18	1.05882	10	0.555556	0.0055469	dntt	97139	gene:ENSOMYG00000022960	1115
1	63625801..63626000		16	1	27	1.6875	7	0.259259	1	35	2.1875	0	0	0.00180569	gene:ENSOMYG00000022960	27379	gene:ENSOMYG00000022970	0
1	63640401..63640600		14	1	31	2.21429	31	1	1	25	1.78571	19	0.76	0.00545453	vox	10907	gene:ENSOMYG00000023039	0
1	63652801..63653000		7	1	28	4	26	0.928571	1	22	3.14286	12	0.545455	0.00218148	vox	23307	gene:ENSOMYG00000023039	0
1	63689001..63689200		28	1	50	1.78571	45	0.9	1	47	1.67857	3	0.0638298	2.22045e-16	gene:ENSOMYG00000063671	9791	ADGRA1	8082
1	63689201..63689400		4	1	6	1.5	5	0.833333	1	14	3.5	0	0	0.000386997	gene:ENSOMYG00000063671	9991	ADGRA1	7882
1	63753401..63753600		17	1	44	2.58824	39	0.886364	1	39	2.29412	25	0.641026	0.00795923	gene:ENSOMYG00000063671	74191	ADGRA1	0
1	63753601..63753800		12	1	33	2.75	31	0.939394	1	22	1.83333	14	0.636364	0.00635585	gene:ENSOMYG00000063671	74391	ADGRA1	0
1	63763801..63764000		28	1	4	0.142857	4	1	1	59	2.10714	5	0.0847458	0.000211528	gene:ENSOMYG00000063671	84591	ADGRA1	0
1	63890601..63890800		6	1	9	1.5	9	1	1	6	1	1	0.166667	0.001998	gene:ENSOMYG00000063671	211391	ADGRA1	0
1	63973601..63973800		6	1	8	1.33333	8	1	1	7	1.16667	2	0.285714	0.00699301	gene:ENSOMYG00000063671	294391	ADGRA1	0
1	64299201..64299400		14	1	24	1.71429	24	1	1	18	1.28571	11	0.611111	0.00117961	gene:ENSOMYG00000066860	189706	valopa	71589
1	64391201..64391400		10	1	10	1	10	1	1	3	0.3	0	0	0.0034965	valopa	6207	nkx6.2	77502
1	64421801..64422000		8	1	14	1.75	13	0.928571	1	13	1.625	4	0.307692	0.00122044	valopa	36807	nkx6.2	46902
1	64427201..64427400		11	1	5	0.454545	5	1	1	18	1.63636	3	0.166667	0.00166424	valopa	42207	nkx6.2	41502
1	64447801..64448000		13	1	18	1.38462	18	1	1	13	1	8	0.615385	0.00757455	valopa	62807	nkx6.2	20902
1	64466601..64466800		6	1	9	1.5	7	0.777778	1	12	2	0	0	0.000309598	valopa	81607	nkx6.2	2102
1	64550601..64550800		9	1	8	0.888889	7	0.875	1	7	0.777778	1	0.142857	0.00885781	nkx6.2	80052	INPP5A	0
1	64585401..64585600		24	1	22	0.916667	18	0.818182	1	28	1.16667	12	0.428571	0.00549111	nkx6.2	114852	INPP5A	0
1	64615601..64615800		12	1	42	3.5	38	0.904762	1	18	1.5	10	0.555556	0.00392681	nkx6.2	145052	INPP5A	0
1	64652201..64652400		20	1	27	1.35	27	1	1	7	0.35	4	0.571429	0.00584893	nkx6.2	181652	INPP5A	0
1	64746801..64747000		27	1	64	2.37037	47	0.734375	1	15	0.555556	0	0	1.04926e-07	INPP5A	11637	gene:ENSOMYG00000024325	26652
1	64891001..64891200		9	1	8	0.888889	6	0.75	1	20	2.22222	0	0	7.43218e-05	STK32C	0	gene:ENSOMYG00000069861	81315
1	65030801..65031000		12	1	25	2.08333	23	0.92	1	14	1.16667	6	0.428571	0.00149738	gene:ENSOMYG00000025627	0	socs5b	37575
1	65049601..65049800		6	1	11	1.83333	11	1	1	8	1.33333	3	0.375	0.00481596	gene:ENSOMYG00000025627	9129	socs5b	18775
1	65064001..65064200		28	1	69	2.46429	46	0.666667	1	76	2.71429	29	0.381579	0.000511099	gene:ENSOMYG00000025627	23529	socs5b	4375
1	65064401..65064600		11	1	17	1.54545	13	0.764706	1	11	1	1	0.0909091	0.000669548	gene:ENSOMYG00000025627	23929	socs5b	3975
1	65230601..65230800		4	1	5	1.25	5	1	1	10	2.5	1	0.1	0.001998	ttc7a	9331	si:ch211-93n23.7	745
1	65234201..65234400		7	1	17	2.42857	14	0.823529	1	9	1.28571	2	0.222222	0.0048423	ttc7a	12931	si:ch211-93n23.7	0
1	65263601..65263800		18	1	14	0.777778	9	0.642857	1	36	2	3	0.0833333	0.000123049	calm2a	18518	gene:ENSOMYG00000050448	1402
1	65276001..65276200		12	1	15	1.25	15	1	1	10	0.833333	3	0.3	0.000249636	gene:ENSOMYG00000050448	8572	si:ch73-105b23.1	5633
1	65276201..65276400		8	1	16	2	10	0.625	1	21	2.625	3	0.142857	0.00325805	gene:ENSOMYG00000050448	8772	si:ch73-105b23.1	5433
1	65277001..65277200		26	1	112	4.30769	94	0.839286	1	44	1.69231	21	0.477273	8.91496e-06	gene:ENSOMYG00000050448	9572	si:ch73-105b23.1	4633
1	65279201..65279400		20	1	34	1.7	32	0.941176	1	72	3.6	50	0.694444	0.0029467	gene:ENSOMYG00000050448	11772	si:ch73-105b23.1	2433
1	65283201..65283400		16	1	48	3	30	0.625	1	19	1.1875	3	0.157895	0.000551995	gene:ENSOMYG00000050448	15772	si:ch73-105b23.1	0
1	65327401..65327600		12	1	36	3	28	0.777778	1	18	1.5	6	0.333333	0.00198998	epcam	31732	plekhh2	0
1	65341001..65341200		4	1	7	1.75	5	0.714286	1	12	3	1	0.0833333	0.00954592	epcam	45332	plekhh2	0
1	65360601..65360800		15	1	23	1.53333	17	0.73913	1	44	2.93333	18	0.409091	0.00977745	plekhh2	8389	gene:ENSOMYG00000070189	1186
1	65379601..65379800		12	1	19	1.58333	19	1	1	14	1.16667	9	0.642857	0.0084353	THADA	0	ZFP36L2	99181
1	65408401..65408600		3	1	3	1	3	1	1	8	2.66667	0	0	0.00606061	THADA	0	ZFP36L2	70381
1	65408601..65408800		14	1	22	1.57143	19	0.863636	1	47	3.35714	24	0.510638	0.00411404	THADA	0	ZFP36L2	70181
1	65409601..65409800		28	1	36	1.28571	25	0.694444	1	39	1.39286	15	0.384615	0.0067414	THADA	0	ZFP36L2	69181
1	65491401..65491600		13	1	27	2.07692	22	0.814815	1	9	0.692308	1	0.111111	0.00032202	ZFP36L2	9658	gene:ENSOMYG00000026580	188689
1	65618001..65618200		8	1	10	1.25	9	0.9	1	13	1.625	4	0.307692	0.00649963	ZFP36L2	136258	gene:ENSOMYG00000026580	62089
1	65635001..65635200		25	1	61	2.44	58	0.95082	1	24	0.96	16	0.666667	0.00135853	ZFP36L2	153258	gene:ENSOMYG00000026580	45089
1	65635201..65635400		28	1	58	2.07143	50	0.862069	1	25	0.892857	14	0.56	0.00404504	ZFP36L2	153458	gene:ENSOMYG00000026580	44889
1	65684601..65684800		8	1	15	1.875	13	0.866667	1	12	1.5	4	0.333333	0.00655988	gene:ENSOMYG00000026580	0	HAAO	123167
1	65701401..65701600		20	1	90	4.5	37	0.411111	1	53	2.65	11	0.207547	0.00960213	gene:ENSOMYG00000026580	4068	HAAO	106367
1	65742801..65743000		14	1	38	2.71429	30	0.789474	1	20	1.42857	8	0.4	0.00392683	gene:ENSOMYG00000026580	45468	HAAO	64967
1	65763601..65763800		6	1	8	1.33333	8	1	1	8	1.33333	2	0.25	0.0034965	gene:ENSOMYG00000026580	66268	HAAO	44167
1	65792201..65792400		7	1	10	1.42857	10	1	1	10	1.42857	4	0.4	0.00541796	gene:ENSOMYG00000026580	94868	HAAO	15567
1	65866401..65866600		16	1	19	1.1875	17	0.894737	1	19	1.1875	9	0.473684	0.00638347	OXER1	38240	KCNG3	31474
1	65968601..65968800		13	1	35	2.69231	28	0.8	1	6	0.461538	1	0.166667	0.0053136	COX7A2L	46486	gene:ENSOMYG00000026664	24541
1	65999201..65999400		12	1	31	2.58333	14	0.451613	1	38	3.16667	6	0.157895	0.00784827	gene:ENSOMYG00000050070	0	wu:fj16a03	14778
1	66011001..66011200		15	1	38	2.53333	34	0.894737	1	29	1.93333	14	0.482759	0.000262315	gene:ENSOMYG00000050070	7578	wu:fj16a03	2978
1	66011201..66011400		8	1	14	1.75	10	0.714286	1	26	3.25	5	0.192308	0.0017782	gene:ENSOMYG00000050070	7778	wu:fj16a03	2778
1	66086401..66086600		6	1	9	1.5	9	1	1	8	1.33333	3	0.375	0.00904977	wu:fj16a03	67364	EML4	0
1	66123801..66124000		6	1	6	1	5	0.833333	1	7	1.16667	0	0	0.004662	wu:fj16a03	104764	EML4	0
1	66154201..66154400		10	1	10	1	9	0.9	1	10	1	2	0.2	0.00273875	gene:ENSOMYG00000028021	68119	pkdcca	62601
1	66227601..66227800		6	1	21	3.5	13	0.619048	1	10	1.66667	1	0.1	0.00811207	gene:ENSOMYG00000028021	141519	pkdcca	0
1	66252801..66253000		8	1	13	1.625	12	0.923077	1	4	0.5	0	0	0.00210084	pkdcca	2325	gene:ENSOMYG00000076493	59455
1	66260801..66261000		30	1	60	2	58	0.966667	1	55	1.83333	42	0.763636	0.00118561	pkdcca	10325	gene:ENSOMYG00000076493	51455
1	66268401..66268600		12	1	52	4.33333	20	0.384615	1	28	2.33333	0	0	3.56389e-05	pkdcca	17925	gene:ENSOMYG00000076493	43855
1	66270001..66270200		16	1	25	1.5625	17	0.68	1	37	2.3125	12	0.324324	0.00605865	pkdcca	19525	gene:ENSOMYG00000076493	42255
1	66280401..66280600		20	1	54	2.7	13	0.240741	1	42	2.1	0	0	0.000274551	pkdcca	29925	gene:ENSOMYG00000076493	31855
1	66287001..66287200		16	1	37	2.3125	10	0.27027	1	23	1.4375	0	0	0.00462013	pkdcca	36525	gene:ENSOMYG00000076493	25255
1	66445601..66445800		13	1	25	1.92308	25	1	1	28	2.15385	21	0.75	0.00768143	gene:ENSOMYG00000057207	16311	prkn	0
1	66620201..66620400		14	1	17	1.21429	16	0.941176	1	29	2.07143	17	0.586207	0.00933605	prkn	80221	qkib	19177
1	66631201..66631400		18	1	32	1.77778	32	1	1	28	1.55556	21	0.75	0.00306582	prkn	91221	qkib	8177
1	66639001..66639200		15	1	9	0.6	5	0.555556	1	38	2.53333	0	0	8.21415e-05	prkn	99021	qkib	377
1	66668801..66669000		14	1	24	1.71429	15	0.625	1	34	2.42857	8	0.235294	0.00320492	qkib	0	gene:ENSOMYG00000032332	74347
1	66775001..66775200		9	1	4	0.444444	4	1	1	5	0.555556	0	0	0.00793651	ncoa4	11023	yipf3	0
1	66812201..66812400		14	1	40	2.85714	39	0.975	1	15	1.07143	10	0.666667	0.00431619	lrrc73	9786	tjap1	0
1	66837201..66837400		12	1	7	0.583333	5	0.714286	1	14	1.16667	0	0	0.00103199	lrrc73	34786	tjap1	0
1	66928801..66929000		14	1	28	2	27	0.964286	1	9	0.642857	5	0.555556	0.00838271	dlk2	0	dnph1	28187
1	66943601..66943800		16	1	35	2.1875	27	0.771429	1	29	1.8125	9	0.310345	0.000238894	dlk2	0	dnph1	13387
1	67035801..67036000		8	1	15	1.875	13	0.866667	1	12	1.5	0	0	5.23474e-06	ppp2r5d	25188	znf318	0
1	67059001..67059200		9	1	2	0.222222	2	1	1	13	1.44444	0	0	0.00952381	gene:ENSOMYG00000034284	8540	gene:ENSOMYG00000034589	11109
1	67067601..67067800		10	1	15	1.5	13	0.866667	1	4	0.4	0	0	0.00386997	gene:ENSOMYG00000034284	17140	gene:ENSOMYG00000034589	2509
1	67084401..67084600		12	1	24	2	24	1	1	10	0.833333	6	0.6	0.0045282	gene:ENSOMYG00000034284	33940	gene:ENSOMYG00000034589	0
1	67243801..67244000		10	1	6	0.6	5	0.833333	1	18	1.8	0	0	0.000141163	APMAP	8163	gene:ENSOMYG00000069041	2800
1	67244201..67244400		21	1	45	2.14286	40	0.888889	1	26	1.2381	9	0.346154	3.26371e-06	APMAP	8563	gene:ENSOMYG00000069041	2400
1	67244601..67244800		19	1	32	1.68421	30	0.9375	1	12	0.631579	5	0.416667	0.000576773	APMAP	8963	gene:ENSOMYG00000069041	2000
1	67309801..67310000		5	1	8	1.6	8	1	1	5	1	1	0.2	0.00699301	vsx1	18310	entpd6	47166
1	67528201..67528400		6	1	6	1	4	0.666667	1	10	1.66667	0	0	0.00824176	gene:ENSOMYG00000068417	1255	gene:ENSOMYG00000001816	4248
1	67572201..67572400		14	1	14	1	11	0.785714	1	15	1.07143	3	0.2	0.00226133	gene:ENSOMYG00000001816	0	nfkb2	3279
1	67581601..67581800		7	1	9	1.28571	9	1	1	14	2	5	0.357143	0.00244986	gene:ENSOMYG00000001816	6912	nfkb2	0
1	67589601..67589800		16	1	43	2.6875	24	0.55814	1	26	1.625	4	0.153846	0.000816117	nfkb2	2366	glud1	6691
1	67608801..67609000		11	1	26	2.36364	23	0.884615	1	16	1.45455	8	0.5	0.00873544	glud1	0	sncga	63252
1	67618801..67619000		8	1	14	1.75	14	1	1	7	0.875	3	0.428571	0.00584795	glud1	0	sncga	53252
1	67630401..67630600		41	1	76	1.85366	73	0.960526	1	70	1.70732	47	0.671429	3.13295e-06	glud1	0	sncga	41652
1	67651001..67651200		10	1	9	0.9	5	0.555556	1	32	3.2	1	0.03125	0.000915401	glud1	13885	sncga	21052
1	67652001..67652200		10	1	15	1.5	13	0.866667	1	6	0.6	1	0.166667	0.00554696	glud1	14885	sncga	20052
1	67659401..67659600		8	1	12	1.5	6	0.5	1	14	1.75	0	0	0.00401338	glud1	22285	sncga	12652
1	67659601..67659800		9	1	13	1.44444	8	0.615385	1	13	1.44444	1	0.0769231	0.00558352	glud1	22485	sncga	12452
1	67711001..67711200		19	1	39	2.05263	34	0.871795	1	20	1.05263	8	0.4	0.000285649	mmrn2a	0	bmpr1aa	15100
1	67754201..67754400		15	1	31	2.06667	16	0.516129	1	25	1.66667	3	0.12	0.00182758	mmrn2a	31199	bmpr1aa	0
1	67776201..67776400		18	1	11	0.611111	11	1	1	46	2.55556	21	0.456522	0.000699285	bmpr1aa	4620	ldb3a	22221
1	67960601..67960800		4	1	5	1.25	5	1	1	6	1.5	0	0	0.0021645	OPN4	22372	usp54a	3372
1	67977201..67977400		14	1	38	2.71429	30	0.789474	1	14	1	3	0.214286	0.000248669	OPN4	38972	usp54a	0
1	68004601..68004800		12	1	15	1.25	15	1	1	13	1.08333	6	0.461538	0.00144928	OPN4	66372	usp54a	0
1	68010201..68010400		4	1	10	2.5	10	1	1	8	2	3	0.375	0.00653595	OPN4	71972	usp54a	0
1	68012801..68013000		16	1	40	2.5	30	0.75	1	26	1.625	5	0.192308	9.3738e-06	OPN4	74572	usp54a	0
1	68093801..68094000		6	1	12	2	12	1	1	3	0.5	0	0	0.0021978	myoz1a	10826	synpo2la	10278
1	68095201..68095400		10	1	22	2.2	18	0.818182	1	17	1.7	6	0.352941	0.00400245	myoz1a	12226	synpo2la	8878
1	68172001..68172200		6	1	6	1	4	0.666667	1	12	2	0	0	0.00490196	tlx1	3362	gene:ENSOMYG00000003660	43820
1	68232801..68233000		4	1	12	3	12	1	1	7	1.75	3	0.428571	0.00902993	gene:ENSOMYG00000003660	13992	slc2a15a	42025
1	68260001..68260200		10	1	18	1.8	8	0.444444	1	12	1.2	0	0	0.00747626	gene:ENSOMYG00000003660	41192	slc2a15a	14825
1	68313801..68314000		9	1	8	0.888889	6	0.75	1	14	1.55556	2	0.142857	0.00832161	slc2a15a	20449	fgf8a	3216
1	68318401..68318600		18	1	15	0.833333	8	0.533333	1	24	1.33333	0	0	0.000104594	fgf8a	0	fbxw4	19706
1	68319601..68319800		12	1	16	1.33333	15	0.9375	1	9	0.75	1	0.111111	7.09749e-05	fgf8a	0	fbxw4	18506
1	68410801..68411000		6	1	6	1	5	0.833333	1	14	2.33333	0	0	0.000386997	borcs7	4118	nt5c2a	24
1	68478001..68478200		9	1	11	1.22222	7	0.636364	1	20	2.22222	0	0	0.000125496	hells	1260	gene:ENSOMYG00000006563	79178
1	68499601..68499800		12	1	22	1.83333	21	0.954545	1	15	1.25	8	0.533333	0.00383353	hells	22860	gene:ENSOMYG00000006563	57578
1	68502201..68502400		22	1	53	2.40909	53	1	1	42	1.90909	34	0.809524	0.000971035	hells	25460	gene:ENSOMYG00000006563	54978
1	68522401..68522600		9	1	28	3.11111	21	0.75	1	8	0.888889	1	0.125	0.00259439	hells	45660	gene:ENSOMYG00000006563	34778
1	68553201..68553400		6	1	7	1.16667	7	1	1	20	3.33333	7	0.35	0.00386473	hells	76460	gene:ENSOMYG00000006563	3978
[truncated: 40,461 more rows]
