# Supplementary material for: Transcriptomic and Epigenomic Responses to Cortisol-Mediated Stress in Rainbow Trout (Oncorhynchus mykiss) Skeletal Muscle
Source: Int J Mol Sci. 2024 Jul 10;25(14):7586. doi: 10.3390/ijms25147586 (PMC11276852; doi:10.3390/ijms25147586)
Supplement: Supplementary file 1 [file ijms-25-07586-s001.zip › SupplementaryTable3.xlsx]

## Sheet: Hoja1
	GeneID	Foward sequence (5´-3´)	Reverse sequence (5´-3´)	Tm (°C)	Amplicon (bp)	E (%)
	laminin subunit beta-3	TACTGCTACACCCTACCCCC	AGCTCAGTCAACTTCACCCG	60	158	1.011
	integrin alpha-6	CTGCTCAGATCTCGCCTCTG	CCGTCACTCTCACCTGTGTC	60	151	0.998
	integrin beta-4	GCAACATGTGTGCAGTCTGG	CCTGTACACCTCACTGCGTT	61	156	0.984
	calpain-2 catalytic subunit-like	AGCAGGCGGTAAAGTTCCTC	ACATCAGCCCCTTGGTCTTG	60	159	1.021
	thrombospondin-1	CAGCCAAGAAACAGGTGTGC	ATGTGACCATTGCCAGCGTA	61	151	1.018
	LIM domain kinase 2	GAAAGGCTCAGACTGGGGTC	AGATGCTGTTGCTACGCCTT	60	157	1.022
	fau	CATTTAGGAGTTGGCGTTGG	CCAAGGTTGAAAAGCAGGAG	60	134	1
	actβ	GCCGGCCGCGACCTCACAGACTAC	CGGCCGTGGTGGTGAAGCTGTAGC	61	100	1
